# Supplementary material for: The transcriptomic signature of different sexes in two protogynous hermaphrodites: Insights into the molecular network underlying sex phenotype in fish
Source: Sci Rep. 2018 Feb 23;8:3564. doi: 10.1038/s41598-018-21992-9 (PMC5824801; doi:10.1038/s41598-018-21992-9)
Supplement: Supplementary file 2 — Supplementary Dataset 1 [file 41598_2018_21992_MOESM2_ESM.xlsx]

## Sheet: Title_page
The transcriptomic signature of different sexes in two protogynous hermaphrodites: Insights into the molecular network underlying sex phenotype in fish
Tsakogiannis, A.1,2, Manousaki, T.1 , Lagnel, J. 1, Sterioti, A.1, Pavlidis, M.2, Papandroulakis, N.1, Mylonas, C.C.1 and Tsigenopoulos, C.S.1*
1Institute of Marine Biology, Biotechnology and Aquaculture (IMBBC), Hellenic Centre for Marine Research (H.C.M.R.), Heraklion, Greece
2 Department of Biology, University of Crete, Greece
*Corresponding author

## Sheet: Supplementary_Table_SET9.
Supplementary Table SET9. Common pandora and red porgy sampling information
Common pandora Pagellus erythrinus	Samples	Sampling information	fish weight
3 males	Pery01MB	Location: Aidipsos Gulf Latitude: 38 50' 37'' Longitude: 022 58' 55'' Fished with bottom longline Depth varied between 24 and 32m Substrate: Rocks and sand 4 individuals were sampled alive	210g
	Pery01MG
	Pery02MB		219g
	Pery02MG
	Pery03MB		267g
	Pery03MG
2 males	Pery04MB	Aquarium 9/10/13	720g
	Pery04MG
	Pery05MB		770g
	Pery05MG
4 females	Pery01FB	Naxos island	255g
	Pery01FG
	Pery02FB		250g
	Pery02FG
	Pery03FB		280g
	Pery03FG
	Pery04FB		240g
	Pery04FG
1 female	Pery05FB	Naxos island	250g
	Pery05FG
Red porgy Pagrus pagrus
2 females	PAGR01FB	Naxos island	240g
	PAGR01FG
	PAGR02FB		330g
	PAGR02FG
3 females	PAGR03FB	Aquaculture (breeders)	3kg
	PAGR03FG
	PAGR04FB		3.40kg
	PAGR04FG
	PAGR05FB		2.7kg
	PAGR05FG
4 males	PAGR01MB	Aquaculture (breeders)	3.3kg
	PAGR01MG
	PAGR02MB		2.60kg
	PAGR02MG
	PAGR03MB		3.50kg
	PAGR03MG
	PAGR04MB		1.90kg
	PAGR04MG
