# Supplementary material for: The transcriptomic signature of different sexes in two protogynous hermaphrodites: Insights into the molecular network underlying sex phenotype in fish
Source: Sci Rep. 2018 Feb 23;8:3564. doi: 10.1038/s41598-018-21992-9 (PMC5824801; doi:10.1038/s41598-018-21992-9)
Supplement: Supplementary file 3 — Supplementary Dataset 2 [file 41598_2018_21992_MOESM3_ESM.xlsx]

## Sheet: Title_page
The transcriptomic signature of different sexes in two protogynous hermaphrodites: Insights into the molecular network underlying sex phenotype in fish
Tsakogiannis, A.1,2, Manousaki, T.1 , Lagnel, J. 1, Sterioti, A.1, Pavlidis, M.2, Papandroulakis, N.1, Mylonas, C.C.1 and Tsigenopoulos, C.S.1*
1Institute of Marine Biology, Biotechnology and Aquaculture (IMBBC), Hellenic Centre for Marine Research (H.C.M.R.), Heraklion, Greece
2 Department of Biology, University of Crete, Greece
*Corresponding author

## Sheet: Supplementary_Table_SET1.
Supplementary Excel Table SET1. Common pandora brains enrichment analysis
GO-ID	Term	Category	FDR	P-Value	#Test	#Ref	#notAnnotTest	#notAnnotRef	Over/Under	TestSeqs	RefSeqs
GO:0006614	SRP-dependent cotranslational protein targeting to membrane	P	7.50832e-33	2.15092e-35	81	0	1912	3279	over	TR50385|c0_g1_i1, TR22339|c0_g1_i1, TR35809|c0_g1_i1, TR31728|c0_g1_i1, TR38698|c0_g1_i1, TR39366|c0_g1_i1, TR50734|c0_g1_i1, TR1210|c0_g1_i1, TR72237|c6_g1_i1, TR58716|c0_g1_i1, TR50792|c1_g1_i1, TR64677|c0_g1_i1, TR8712|c0_g1_i1, TR38614|c0_g1_i1, TR38523|c0_g1_i1, TR37758|c0_g1_i1, TR21751|c0_g1_i1, TR59522|c0_g2_i3, TR59522|c0_g2_i1, TR66202|c0_g1_i1, TR62829|c0_g1_i1, TR58780|c0_g1_i1, TR704…
GO:0000184	nuclear-transcribed mRNA catabolic process, nonsense-mediated decay	P	7.50832e-33	2.16253e-35	85	1	1908	3278	over	TR50385|c0_g1_i1, TR22339|c0_g1_i1, TR43295|c0_g1_i1, TR35809|c0_g1_i1, TR31728|c0_g1_i1, TR38698|c0_g1_i1, TR39366|c0_g1_i1, TR50734|c0_g1_i1, TR1210|c0_g1_i1, TR72237|c6_g1_i1, TR58716|c0_g1_i1, TR50792|c1_g1_i1, TR64677|c0_g1_i1, TR8712|c0_g1_i1, TR38614|c0_g1_i1, TR38523|c0_g1_i1, TR21751|c0_g1_i1, TR59522|c0_g2_i3, TR59522|c0_g2_i1, TR66202|c0_g1_i1, TR58780|c0_g1_i1, TR70438|c0_g1_i1, TR591…	TR73067|c0_g1_i1
GO:0019083	viral transcription	P	3.99834e-26	2.04408e-28	93	11	1900	3268	over	TR50385|c0_g1_i1, TR22339|c0_g1_i1, TR35809|c0_g1_i1, TR31728|c0_g1_i1, TR38698|c0_g1_i1, TR39366|c0_g1_i1, TR50734|c0_g1_i1, TR1210|c0_g1_i1, TR72237|c6_g1_i1, TR58716|c0_g1_i1, TR50792|c1_g1_i1, TR64677|c0_g1_i1, TR8712|c0_g1_i1, TR38614|c0_g1_i1, TR38523|c0_g1_i1, TR21751|c0_g1_i1, TR59522|c0_g2_i3, TR59522|c0_g2_i1, TR75341|c1_g3_i1, TR66202|c0_g1_i1, TR52413|c0_g1_i1, TR73450|c0_g1_i1, TR587…	TR72941|c2_g1_i1, TR88126|c3_g5_i2, TR88126|c3_g5_i1, TR75003|c2_g1_i5, TR75003|c2_g1_i4, TR75003|c2_g1_i3, TR75003|c2_g1_i2, TR75003|c2_g1_i1, TR79638|c5_g1_i2, TR79638|c5_g1_i1, TR72941|c1_g2_i1
GO:0001510	RNA methylation	P	4.15956e-12	6.91862e-14	31	0	1962	3279	over	TR50385|c0_g1_i1, TR22339|c0_g1_i1, TR31728|c0_g1_i1, TR1210|c0_g1_i1, TR42973|c0_g1_i1, TR38614|c0_g1_i1, TR79290|c4_g3_i2, TR79290|c4_g3_i1, TR58780|c0_g1_i1, TR59157|c0_g1_i1, TR43021|c0_g1_i1, TR33970|c0_g1_i1, TR69639|c0_g2_i1, TR33562|c0_g1_i1, TR64579|c1_g2_i1, TR68641|c3_g1_i2, TR68641|c3_g1_i1, TR79336|c11_g2_i2, TR79336|c11_g2_i1, TR75533|c0_g1_i1, TR22174|c0_g1_i1, TR58758|c0_g1_i1, TR…
GO:0002181	cytoplasmic translation	P	6.24754e-11	1.25508e-12	40	5	1953	3274	over	TR50385|c0_g1_i1, TR22339|c0_g1_i1, TR31728|c0_g1_i1, TR38698|c0_g1_i1, TR39366|c0_g1_i1, TR8712|c0_g1_i1, TR59157|c0_g1_i1, TR33970|c0_g1_i1, TR69639|c0_g2_i1, TR55981|c0_g1_i1, TR64579|c1_g2_i1, TR33971|c0_g1_i1, TR65075|c0_g1_i1, TR33067|c0_g1_i1, TR64596|c0_g1_i1, TR47982|c0_g1_i1, TR48640|c0_g1_i1, TR86585|c0_g1_i1, TR52068|c0_g2_i1, TR79336|c11_g2_i2, TR79336|c11_g2_i1, TR80434|c1_g7_i1, TR…	TR78727|c1_g1_i7, TR78727|c1_g1_i6, TR78727|c1_g1_i1, TR73238|c2_g1_i1, TR70600|c0_g1_i1
GO:0006120	mitochondrial electron transport, NADH to ubiquinone	P	2.498e-09	6.6551e-11	24	0	1969	3279	over	TR67547|c0_g3_i1, TR66262|c0_g1_i2, TR66262|c0_g1_i1, TR86236|c0_g1_i1, TR68144|c0_g1_i1, TR83501|c0_g8_i1, TR67547|c0_g1_i1, TR86236|c0_g2_i1, TR59453|c1_g1_i5, TR59453|c1_g1_i4, TR59453|c1_g1_i3, TR59453|c1_g1_i2, TR59453|c1_g1_i1, TR74995|c0_g1_i1, TR90883|c0_g2_i6, TR90883|c0_g2_i2, TR70071|c1_g1_i1, TR77055|c0_g1_i2, TR77055|c0_g1_i1, TR90883|c0_g2_i10, TR78832|c0_g1_i1, TR69599|c0_g1_i2, TR…
GO:0006744	ubiquinone biosynthetic process	P	1.48868e-06	6.30289e-08	17	0	1976	3279	over	TR67547|c0_g3_i1, TR66262|c0_g1_i2, TR66262|c0_g1_i1, TR86236|c0_g1_i1, TR68144|c0_g1_i1, TR83501|c0_g8_i1, TR69813|c0_g1_i1, TR67547|c0_g1_i1, TR86236|c0_g2_i1, TR74995|c0_g1_i1, TR70071|c1_g1_i1, TR77055|c0_g1_i2, TR77055|c0_g1_i1, TR78832|c0_g1_i1, TR69599|c0_g1_i2, TR69599|c0_g1_i1, TR50856|c0_g1_i1
GO:0090263	positive regulation of canonical Wnt signaling pathway	P	2.44785e-06	1.10337e-07	37	12	1956	3267	over	TR50819|c1_g1_i1, TR80454|c0_g1_i2, TR80454|c0_g1_i1, TR72237|c6_g1_i1, TR59522|c0_g2_i3, TR59522|c0_g2_i1, TR71420|c0_g1_i3, TR71420|c0_g1_i2, TR71420|c0_g1_i1, TR79914|c0_g3_i10, TR55960|c0_g1_i1, TR83967|c2_g1_i1, TR79107|c1_g1_i2, TR79107|c1_g1_i1, TR74901|c0_g1_i3, TR74901|c0_g1_i2, TR74901|c0_g1_i1, TR79765|c0_g1_i1, TR72237|c0_g1_i1, TR75819|c0_g1_i1, TR79914|c0_g3_i9, TR79914|c0_g3_i7, TR…	TR79350|c2_g1_i1, TR86297|c2_g1_i2, TR86297|c2_g1_i1, TR59688|c0_g1_i1, TR74578|c3_g1_i6, TR74578|c3_g1_i5, TR74578|c3_g1_i4, TR74578|c3_g1_i3, TR74578|c3_g1_i2, TR74578|c3_g1_i1, TR84246|c5_g2_i2, TR84246|c5_g2_i1
GO:0000462	maturation of SSU-rRNA from tricistronic rRNA transcript (SSU-rRNA, 5.8S rRNA, LSU-rRNA)	P	3.61924e-06	1.67567e-07	16	0	1977	3279	over	TR50385|c0_g1_i1, TR90406|c0_g2_i2, TR70438|c0_g1_i1, TR59157|c0_g1_i1, TR64579|c1_g2_i1, TR84993|c5_g4_i1, TR68641|c3_g1_i2, TR68641|c3_g1_i1, TR47982|c0_g1_i1, TR68055|c0_g1_i1, TR70438|c0_g2_i1, TR75533|c0_g1_i1, TR16952|c0_g1_i1, TR54956|c1_g1_i1, TR47982|c0_g2_i1, TR17310|c0_g1_i1
GO:0000022	mitotic spindle elongation	P	6.5863e-06	3.19166e-07	20	2	1973	3277	over	TR22339|c0_g1_i1, TR38698|c0_g1_i1, TR68542|c0_g1_i1, TR8712|c0_g1_i1, TR38523|c0_g1_i1, TR86362|c0_g1_i1, TR33562|c0_g1_i1, TR86147|c0_g1_i1, TR55960|c0_g1_i1, TR47982|c0_g1_i1, TR63693|c0_g1_i1, TR54955|c0_g1_i1, TR51070|c0_g1_i1, TR54956|c1_g1_i1, TR58855|c0_g1_i1, TR50347|c0_g1_i1, TR38441|c0_g1_i1, TR47982|c0_g2_i1, TR32136|c0_g1_i1, TR54469|c0_g1_i1	TR73238|c2_g1_i1, TR79894|c1_g4_i2
GO:0000028	ribosomal small subunit assembly	P	8.9121e-06	4.45348e-07	15	0	1978	3279	over	TR50385|c0_g1_i1, TR1210|c0_g1_i1, TR58716|c0_g1_i1, TR64677|c0_g1_i1, TR70438|c0_g1_i1, TR49079|c0_g1_i1, TR68641|c3_g1_i2, TR68641|c3_g1_i1, TR70438|c0_g2_i1, TR75533|c0_g1_i1, TR51070|c0_g1_i1, TR49079|c0_g2_i1, TR54956|c1_g1_i1, TR38441|c0_g1_i1, TR17310|c0_g1_i1
GO:0006123	mitochondrial electron transport, cytochrome c to oxygen	P	2.16652e-05	1.18324e-06	14	0	1979	3279	over	TR67547|c0_g3_i1, TR67112|c0_g1_i1, TR66853|c0_g1_i1, TR76404|c0_g1_i2, TR76404|c0_g1_i1, TR69983|c0_g1_i1, TR8838|c0_g1_i1, TR57811|c0_g1_i1, TR67547|c0_g1_i1, TR70237|c0_g4_i1, TR70827|c0_g1_i1, TR65856|c1_g1_i1, TR77143|c1_g1_i1, TR77143|c0_g1_i1
GO:0006367	transcription initiation from RNA polymerase II promoter	P	8.37546e-05	5.39146e-06	54	33	1939	3246	over	TR74970|c1_g1_i2, TR74970|c1_g1_i1, TR72237|c6_g1_i1, TR68044|c2_g1_i1, TR63621|c0_g1_i1, TR68044|c0_g2_i1, TR67112|c0_g1_i1, TR59522|c0_g2_i3, TR59522|c0_g2_i1, TR66853|c0_g1_i1, TR76276|c0_g1_i1, TR76404|c0_g1_i2, TR76404|c0_g1_i1, TR75341|c1_g3_i1, TR69983|c0_g1_i1, TR83464|c3_g1_i7, TR83464|c3_g1_i6, TR83464|c3_g1_i5, TR83464|c3_g1_i4, TR38459|c0_g1_i1, TR83464|c3_g1_i2, TR83464|c3_g1_i1, TR5…	TR90311|c0_g2_i4, TR90311|c0_g2_i3, TR80910|c1_g1_i4, TR80910|c1_g1_i2, TR80910|c1_g1_i1, TR79278|c1_g1_i2, TR79278|c1_g1_i1, TR76427|c2_g1_i4, TR76427|c2_g1_i3, TR76427|c2_g1_i2, TR76427|c2_g1_i1, TR51104|c0_g1_i1, TR77976|c1_g1_i4, TR77976|c1_g1_i3, TR77976|c1_g1_i2, TR77976|c1_g1_i1, TR75834|c0_g1_i4, TR75834|c0_g1_i3, TR75834|c0_g1_i1, TR84449|c1_g7_i2, TR84449|c1_g7_i1, TR86330|c0_g1_i1, TR7…
GO:0000027	ribosomal large subunit assembly	P	0.000126962	8.34476e-06	12	0	1981	3279	over	TR84281|c0_g4_i1, TR67237|c0_g1_i1, TR65082|c0_g3_i1, TR65075|c0_g1_i1, TR54955|c0_g1_i1, TR48992|c0_g1_i1, TR38848|c0_g1_i1, TR40830|c0_g1_i1, TR54469|c0_g1_i1, TR74137|c0_g1_i2, TR74137|c0_g1_i1, TR73437|c0_g1_i1
GO:2001243	negative regulation of intrinsic apoptotic signaling pathway	P	0.000191914	1.3114e-05	31	13	1962	3266	over	TR67945|c0_g1_i1, TR55037|c0_g2_i1, TR73262|c0_g1_i1, TR79914|c0_g3_i10, TR73172|c0_g1_i2, TR73172|c0_g1_i1, TR71012|c0_g1_i1, TR78944|c0_g1_i2, TR78944|c0_g1_i1, TR66299|c0_g1_i1, TR90883|c0_g2_i6, TR90883|c0_g2_i2, TR66953|c0_g1_i1, TR64578|c0_g1_i1, TR85055|c0_g2_i8, TR85055|c0_g2_i7, TR85055|c0_g2_i6, TR85055|c0_g2_i3, TR85055|c0_g2_i2, TR85055|c0_g2_i1, TR43474|c0_g1_i2, TR43474|c0_g1_i1, TR…	TR86687|c7_g1_i1, TR77844|c0_g3_i3, TR77854|c6_g17_i2, TR77854|c6_g17_i1, TR79892|c0_g11_i1, TR75945|c0_g1_i1, TR90999|c1_g1_i1, TR86596|c0_g2_i3, TR86596|c0_g2_i2, TR86596|c0_g2_i1, TR77875|c0_g1_i1, TR55177|c0_g5_i1, TR67914|c0_g1_i1
GO:0006354	DNA-templated transcription, elongation	P	0.000191914	1.3114e-05	31	13	1962	3266	over	TR80108|c0_g1_i2, TR80108|c0_g1_i1, TR89535|c5_g1_i2, TR17099|c0_g1_i1, TR1210|c0_g1_i1, TR76276|c0_g1_i1, TR75341|c1_g3_i1, TR38459|c0_g1_i1, TR52413|c0_g1_i1, TR68829|c0_g1_i1, TR71816|c0_g1_i2, TR71816|c0_g1_i1, TR80635|c5_g1_i1, TR77696|c0_g1_i1, TR61736|c0_g1_i1, TR75592|c1_g1_i1, TR58719|c1_g1_i1, TR90141|c1_g1_i1, TR84729|c2_g1_i8, TR84729|c2_g1_i7, TR84729|c2_g1_i6, TR84729|c2_g1_i5, TR84…	TR84978|c4_g1_i2, TR84978|c4_g1_i1, TR75945|c0_g1_i1, TR74794|c0_g3_i4, TR74794|c0_g3_i3, TR74794|c0_g3_i1, TR80037|c2_g2_i3, TR80037|c2_g2_i2, TR80037|c2_g2_i1, TR88126|c3_g5_i2, TR88126|c3_g5_i1, TR79638|c5_g1_i2, TR79638|c5_g1_i1
GO:0045454	cell redox homeostasis	P	0.000304276	2.21502e-05	11	0	1982	3279	over	TR74970|c1_g1_i2, TR74970|c1_g1_i1, TR84623|c0_g1_i2, TR84623|c0_g1_i1, TR68519|c0_g1_i2, TR68519|c0_g1_i1, TR76436|c1_g1_i1, TR62926|c1_g1_i2, TR62926|c1_g1_i1, TR68523|c1_g1_i1, TR86112|c2_g2_i1
GO:0071393	cellular response to progesterone stimulus	P	0.000304276	2.21502e-05	11	0	1982	3279	over	TR79914|c0_g3_i10, TR89453|c6_g1_i2, TR89453|c6_g1_i1, TR79914|c0_g3_i9, TR79914|c0_g3_i7, TR79914|c0_g3_i6, TR79914|c0_g3_i5, TR79914|c0_g3_i4, TR79914|c0_g3_i3, TR79914|c0_g3_i2, TR79914|c0_g3_i1
GO:0070126	mitochondrial translational termination	P	0.000304276	2.21502e-05	11	0	1982	3279	over	TR77463|c0_g1_i1, TR72035|c0_g1_i1, TR67815|c0_g1_i1, TR73258|c0_g1_i1, TR77682|c0_g1_i1, TR70994|c0_g1_i1, TR65082|c0_g3_i1, TR77788|c0_g4_i1, TR86585|c0_g1_i1, TR86309|c0_g1_i1, TR71859|c0_g1_i1
GO:0070125	mitochondrial translational elongation	P	0.000304276	2.21502e-05	11	0	1982	3279	over	TR77463|c0_g1_i1, TR72035|c0_g1_i1, TR67815|c0_g1_i1, TR73258|c0_g1_i1, TR77682|c0_g1_i1, TR70994|c0_g1_i1, TR65082|c0_g3_i1, TR77788|c0_g4_i1, TR86585|c0_g1_i1, TR86309|c0_g1_i1, TR71859|c0_g1_i1
GO:0070124	mitochondrial translational initiation	P	0.000304276	2.21502e-05	11	0	1982	3279	over	TR77463|c0_g1_i1, TR72035|c0_g1_i1, TR67815|c0_g1_i1, TR73258|c0_g1_i1, TR77682|c0_g1_i1, TR70994|c0_g1_i1, TR65082|c0_g3_i1, TR77788|c0_g4_i1, TR86585|c0_g1_i1, TR86309|c0_g1_i1, TR71859|c0_g1_i1
GO:0016226	iron-sulfur cluster assembly	P	0.000304276	2.21502e-05	11	0	1982	3279	over	TR83592|c0_g1_i11, TR83592|c0_g1_i10, TR83592|c0_g1_i9, TR83592|c0_g1_i8, TR83592|c0_g1_i7, TR83592|c0_g1_i6, TR83592|c0_g1_i5, TR83592|c0_g1_i4, TR83592|c0_g1_i3, TR83592|c0_g1_i2, TR76556|c0_g1_i1
GO:0002119	nematode larval development	P	0.000348543	2.56237e-05	91	79	1902	3200	over	TR43295|c0_g1_i1, TR31728|c0_g1_i1, TR38698|c0_g1_i1, TR84281|c0_g4_i1, TR75922|c0_g1_i2, TR75922|c0_g1_i1, TR65554|c0_g2_i1, TR66997|c0_g1_i1, TR75644|c0_g1_i1, TR87942|c0_g2_i1, TR38614|c0_g1_i1, TR38454|c0_g1_i1, TR77622|c2_g1_i1, TR66202|c0_g1_i1, TR50583|c0_g1_i1, TR28656|c0_g1_i1, TR91089|c5_g1_i2, TR91089|c5_g1_i1, TR59157|c0_g1_i1, TR84402|c4_g1_i4, TR84402|c4_g1_i3, TR84402|c4_g1_i1, TR6…	TR79350|c2_g1_i1, TR90961|c1_g1_i2, TR79645|c3_g6_i1, TR84993|c3_g1_i1, TR72059|c0_g2_i1, TR86519|c1_g1_i3, TR81254|c0_g2_i1, TR49159|c0_g1_i1, TR84607|c1_g1_i1, TR79278|c1_g1_i2, TR79278|c1_g1_i1, TR84993|c4_g1_i1, TR71577|c1_g1_i1, TR78051|c0_g1_i1, TR76150|c0_g2_i2, TR75039|c0_g1_i3, TR75039|c0_g1_i2, TR83613|c2_g4_i7, TR83613|c2_g4_i6, TR83613|c2_g4_i3, TR83613|c2_g4_i2, TR83613|c2_g4_i1, TR8…
GO:0040035	hermaphrodite genitalia development	P	0.000364586	2.69998e-05	29	12	1964	3267	over	TR38698|c0_g1_i1, TR84281|c0_g4_i1, TR75922|c0_g1_i2, TR75922|c0_g1_i1, TR73262|c0_g1_i1, TR67237|c0_g1_i1, TR68144|c0_g1_i1, TR17385|c0_g1_i1, TR49214|c0_g1_i1, TR69496|c0_g1_i1, TR49242|c0_g1_i1, TR8750|c0_g1_i1, TR86623|c1_g3_i1, TR84006|c2_g1_i1, TR62438|c0_g1_i1, TR48992|c0_g1_i1, TR60367|c0_g1_i3, TR38848|c0_g1_i1, TR60367|c0_g1_i2, TR60367|c0_g1_i1, TR64578|c0_g1_i1, TR40830|c0_g1_i1, TR32…	TR86519|c1_g1_i3, TR84607|c1_g1_i1, TR78051|c0_g1_i1, TR75039|c0_g1_i3, TR75039|c0_g1_i2, TR78136|c2_g6_i2, TR78136|c2_g6_i1, TR74794|c0_g3_i4, TR74794|c0_g3_i3, TR74794|c0_g3_i1, TR56981|c0_g2_i1, TR75632|c0_g1_i1
GO:0006568	tryptophan metabolic process	P	0.000383988	2.86166e-05	13	1	1980	3278	over	TR58867|c0_g1_i1, TR76994|c0_g1_i1, TR77104|c0_g1_i4, TR77104|c0_g1_i3, TR77104|c0_g1_i2, TR77104|c0_g1_i1, TR65603|c0_g1_i1, TR74928|c0_g1_i1, TR50663|c0_g1_i1, TR66327|c3_g1_i1, TR72652|c1_g1_i1, TR72527|c0_g1_i2, TR72527|c0_g1_i1	TR59368|c0_g1_i1
GO:0060027	convergent extension involved in gastrulation	P	0.000385735	2.87746e-05	21	6	1972	3273	over	TR42973|c0_g1_i1, TR79914|c0_g3_i10, TR90970|c1_g1_i1, TR68124|c0_g1_i2, TR68124|c0_g1_i1, TR70701|c0_g1_i1, TR75819|c0_g1_i1, TR79914|c0_g3_i9, TR79914|c0_g3_i7, TR79914|c0_g3_i6, TR79914|c0_g3_i5, TR79914|c0_g3_i4, TR79914|c0_g3_i3, TR79914|c0_g3_i2, TR79914|c0_g3_i1, TR80560|c1_g1_i5, TR80560|c1_g1_i4, TR80560|c1_g1_i3, TR80560|c1_g1_i2, TR80560|c1_g1_i1, TR79216|c1_g1_i1	TR70868|c1_g1_i1, TR86845|c0_g1_i7, TR86845|c0_g1_i6, TR86845|c0_g1_i3, TR86845|c0_g1_i2, TR86845|c0_g1_i1
GO:0009642	response to light intensity	P	0.000567638	4.38971e-05	16	3	1977	3276	over	TR71156|c0_g1_i1, TR88055|c0_g2_i1, TR64596|c0_g1_i1, TR77104|c0_g1_i4, TR77104|c0_g1_i3, TR77104|c0_g1_i2, TR77104|c0_g1_i1, TR59453|c1_g1_i5, TR59453|c1_g1_i4, TR59453|c1_g1_i3, TR59453|c1_g1_i2, TR59453|c1_g1_i1, TR40830|c0_g1_i1, TR69878|c0_g1_i1, TR75429|c2_g2_i2, TR50663|c0_g1_i1	TR77935|c3_g1_i1, TR90999|c1_g1_i1, TR48014|c0_g1_i1
GO:0006405	RNA export from nucleus	P	0.000673938	5.2797e-05	19	5	1974	3274	over	TR58759|c0_g2_i1, TR8288|c0_g2_i1, TR21493|c0_g1_i1, TR67917|c0_g1_i1, TR70438|c0_g1_i1, TR67051|c0_g1_i1, TR64876|c1_g1_i1, TR48640|c0_g1_i1, TR76006|c0_g1_i1, TR70438|c0_g2_i1, TR73427|c1_g1_i1, TR72637|c2_g1_i1, TR39852|c0_g1_i1, TR86648|c1_g1_i1, TR81016|c0_g1_i1, TR66739|c1_g1_i1, TR65119|c0_g1_i1, TR62546|c0_g1_i2, TR62546|c0_g1_i1	TR90269|c0_g2_i2, TR90269|c0_g2_i1, TR73067|c0_g1_i1, TR69965|c0_g1_i2, TR69965|c0_g1_i1
GO:0060065	uterus development	P	0.000728418	5.87769e-05	10	0	1983	3279	over	TR74516|c1_g1_i1, TR79914|c0_g3_i10, TR79914|c0_g3_i9, TR79914|c0_g3_i7, TR79914|c0_g3_i6, TR79914|c0_g3_i5, TR79914|c0_g3_i4, TR79914|c0_g3_i3, TR79914|c0_g3_i2, TR79914|c0_g3_i1
GO:0035019	somatic stem cell population maintenance	P	0.000817948	6.72593e-05	25	10	1968	3269	over	TR80454|c0_g1_i2, TR80454|c0_g1_i1, TR89438|c3_g2_i2, TR75341|c1_g3_i1, TR52413|c0_g1_i1, TR71816|c0_g1_i2, TR71816|c0_g1_i1, TR81245|c0_g1_i2, TR81245|c0_g1_i1, TR74516|c1_g1_i1, TR83967|c2_g1_i1, TR84262|c1_g1_i1, TR58719|c1_g1_i1, TR84729|c2_g1_i8, TR84729|c2_g1_i7, TR84729|c2_g1_i6, TR84729|c2_g1_i5, TR84729|c2_g1_i4, TR84729|c2_g1_i3, TR84729|c2_g1_i2, TR84729|c2_g1_i1, TR80397|c4_g1_i1, TR6…	TR83637|c1_g1_i1, TR80380|c4_g1_i1, TR79278|c1_g1_i2, TR79278|c1_g1_i1, TR51104|c0_g1_i1, TR75945|c0_g1_i1, TR67744|c2_g1_i1, TR78030|c1_g2_i2, TR78030|c1_g2_i1, TR80826|c0_g1_i2
GO:0006749	glutathione metabolic process	P	0.000849468	7.07686e-05	12	1	1981	3278	over	TR72471|c0_g1_i1, TR74970|c1_g1_i2, TR74970|c1_g1_i1, TR84623|c0_g1_i2, TR84623|c0_g1_i1, TR80536|c0_g2_i1, TR73833|c0_g1_i1, TR59043|c0_g1_i1, TR71718|c0_g2_i1, TR75341|c1_g1_i1, TR72527|c0_g1_i2, TR72527|c0_g1_i1	TR84824|c0_g1_i1
GO:0051298	centrosome duplication	P	0.000849468	7.07686e-05	12	1	1981	3278	over	TR22339|c0_g1_i1, TR75553|c0_g1_i1, TR8712|c0_g1_i1, TR51155|c0_g1_i1, TR33562|c0_g1_i1, TR17385|c0_g1_i1, TR63693|c0_g1_i1, TR54955|c0_g1_i1, TR50347|c0_g1_i1, TR38441|c0_g1_i1, TR65306|c0_g1_i1, TR54469|c0_g1_i1	TR80686|c0_g4_i1
GO:0009953	dorsal/ventral pattern formation	P	0.00107338	9.18959e-05	22	8	1971	3271	over	TR58796|c0_g1_i1, TR61228|c0_g1_i2, TR61228|c0_g1_i1, TR70397|c0_g2_i1, TR83967|c2_g1_i1, TR72572|c0_g2_i1, TR79432|c0_g1_i2, TR79432|c0_g1_i1, TR84262|c1_g1_i1, TR80062|c0_g1_i1, TR23489|c0_g1_i1, TR75819|c0_g1_i1, TR59257|c0_g2_i1, TR80560|c1_g1_i5, TR80560|c1_g1_i4, TR80560|c1_g1_i3, TR80560|c1_g1_i2, TR80560|c1_g1_i1, TR66245|c0_g1_i1, TR86464|c3_g1_i2, TR84653|c0_g1_i1, TR89485|c1_g1_i1	TR79887|c6_g1_i1, TR80635|c2_g1_i1, TR86121|c0_g1_i2, TR86121|c0_g1_i1, TR47837|c0_g1_i1, TR74654|c1_g1_i1, TR59688|c0_g1_i1, TR77378|c0_g1_i1
GO:0043388	positive regulation of DNA binding	P	0.0015568	0.000139785	13	2	1980	3277	over	TR71185|c0_g1_i1, TR68044|c2_g1_i1, TR68044|c0_g2_i1, TR74516|c1_g1_i1, TR86608|c0_g1_i8, TR86608|c0_g1_i7, TR86608|c0_g1_i4, TR86608|c0_g1_i2, TR62926|c1_g1_i2, TR62926|c1_g1_i1, TR48901|c0_g1_i1, TR86608|c0_g1_i12, TR86608|c0_g1_i10	TR51104|c0_g1_i1, TR90999|c1_g1_i1
GO:0033625	positive regulation of integrin activation	P	0.00168908	0.000155919	9	0	1984	3279	over	TR79914|c0_g3_i10, TR79914|c0_g3_i9, TR79914|c0_g3_i7, TR79914|c0_g3_i6, TR79914|c0_g3_i5, TR79914|c0_g3_i4, TR79914|c0_g3_i3, TR79914|c0_g3_i2, TR79914|c0_g3_i1
GO:0007172	signal complex assembly	P	0.00168908	0.000155919	9	0	1984	3279	over	TR79914|c0_g3_i10, TR79914|c0_g3_i9, TR79914|c0_g3_i7, TR79914|c0_g3_i6, TR79914|c0_g3_i5, TR79914|c0_g3_i4, TR79914|c0_g3_i3, TR79914|c0_g3_i2, TR79914|c0_g3_i1
GO:0051902	negative regulation of mitochondrial depolarization	P	0.00168908	0.000155919	9	0	1984	3279	over	TR79914|c0_g3_i10, TR79914|c0_g3_i9, TR79914|c0_g3_i7, TR79914|c0_g3_i6, TR79914|c0_g3_i5, TR79914|c0_g3_i4, TR79914|c0_g3_i3, TR79914|c0_g3_i2, TR79914|c0_g3_i1
GO:0000972	transcription-dependent tethering of RNA polymerase II gene DNA at nuclear periphery	P	0.00168908	0.000155919	9	0	1984	3279	over	TR84729|c2_g1_i8, TR84729|c2_g1_i7, TR84729|c2_g1_i6, TR84729|c2_g1_i5, TR84729|c2_g1_i4, TR84729|c2_g1_i3, TR84729|c2_g1_i2, TR84729|c2_g1_i1, TR69260|c0_g1_i1
GO:0043973	histone H3-K4 acetylation	P	0.00168908	0.000155919	9	0	1984	3279	over	TR84729|c2_g1_i8, TR84729|c2_g1_i7, TR84729|c2_g1_i6, TR84729|c2_g1_i5, TR84729|c2_g1_i4, TR84729|c2_g1_i3, TR84729|c2_g1_i2, TR84729|c2_g1_i1, TR69260|c0_g1_i1
GO:0006105	succinate metabolic process	P	0.00168908	0.000155919	9	0	1984	3279	over	TR90200|c2_g1_i9, TR90200|c2_g1_i5, TR90200|c2_g1_i4, TR90200|c2_g1_i1, TR80959|c0_g2_i5, TR80959|c0_g2_i4, TR80959|c0_g2_i3, TR80959|c0_g2_i2, TR80959|c0_g2_i1
GO:0036035	osteoclast development	P	0.00168908	0.000155919	9	0	1984	3279	over	TR79914|c0_g3_i10, TR79914|c0_g3_i9, TR79914|c0_g3_i7, TR79914|c0_g3_i6, TR79914|c0_g3_i5, TR79914|c0_g3_i4, TR79914|c0_g3_i3, TR79914|c0_g3_i2, TR79914|c0_g3_i1
GO:0015947	methane metabolic process	P	0.00168908	0.000155919	9	0	1984	3279	over	TR77104|c0_g1_i4, TR77104|c0_g1_i3, TR77104|c0_g1_i2, TR77104|c0_g1_i1, TR79008|c0_g3_i3, TR79008|c0_g3_i2, TR79008|c0_g3_i1, TR72527|c0_g1_i2, TR72527|c0_g1_i1
GO:0086098	angiotensin-activated signaling pathway involved in heart process	P	0.00168908	0.000155919	9	0	1984	3279	over	TR79914|c0_g3_i10, TR79914|c0_g3_i9, TR79914|c0_g3_i7, TR79914|c0_g3_i6, TR79914|c0_g3_i5, TR79914|c0_g3_i4, TR79914|c0_g3_i3, TR79914|c0_g3_i2, TR79914|c0_g3_i1
GO:0010641	positive regulation of platelet-derived growth factor receptor signaling pathway	P	0.00168908	0.000155919	9	0	1984	3279	over	TR79914|c0_g3_i10, TR79914|c0_g3_i9, TR79914|c0_g3_i7, TR79914|c0_g3_i6, TR79914|c0_g3_i5, TR79914|c0_g3_i4, TR79914|c0_g3_i3, TR79914|c0_g3_i2, TR79914|c0_g3_i1
GO:0006206	pyrimidine nucleobase metabolic process	P	0.00184197	0.000174011	11	1	1982	3278	over	TR78937|c0_g1_i2, TR78937|c0_g1_i1, TR75341|c1_g3_i1, TR52413|c0_g1_i1, TR73262|c0_g1_i1, TR83483|c5_g1_i1, TR62926|c1_g1_i2, TR62926|c1_g1_i1, TR75191|c0_g1_i2, TR75191|c0_g1_i1, TR48901|c0_g1_i1	TR76503|c1_g2_i1
GO:0050830	defense response to Gram-positive bacterium	P	0.0032455	0.000323681	12	2	1981	3277	over	TR68044|c2_g1_i1, TR68044|c0_g2_i1, TR66202|c0_g1_i1, TR79871|c5_g1_i1, TR70397|c0_g2_i1, TR80090|c0_g1_i1, TR70876|c0_g1_i4, TR70876|c0_g1_i1, TR83630|c0_g3_i4, TR83630|c0_g3_i2, TR83630|c0_g3_i1, TR55036|c0_g1_i1	TR86316|c1_g2_i1, TR65958|c2_g1_i1
GO:0000084	mitotic S phase	P	0.00335933	0.000341303	19	7	1974	3272	over	TR35809|c0_g1_i1, TR50819|c1_g1_i1, TR72237|c6_g1_i1, TR74235|c0_g4_i1, TR75553|c0_g1_i1, TR59522|c0_g2_i3, TR59522|c0_g2_i1, TR76062|c0_g1_i2, TR76062|c0_g1_i1, TR81154|c0_g1_i2, TR81154|c0_g1_i1, TR71420|c0_g1_i3, TR71420|c0_g1_i2, TR71420|c0_g1_i1, TR55960|c0_g1_i1, TR67150|c0_g1_i1, TR71735|c0_g1_i1, TR72237|c0_g1_i1, TR65126|c0_g1_i1	TR88172|c1_g1_i1, TR74578|c3_g1_i6, TR74578|c3_g1_i5, TR74578|c3_g1_i4, TR74578|c3_g1_i3, TR74578|c3_g1_i2, TR74578|c3_g1_i1
GO:0030514	negative regulation of BMP signaling pathway	P	0.00335933	0.000341303	19	7	1974	3272	over	TR58796|c0_g1_i1, TR86608|c0_g1_i8, TR86608|c0_g1_i7, TR86608|c0_g1_i4, TR86608|c0_g1_i2, TR70696|c0_g1_i1, TR84262|c1_g1_i1, TR76592|c2_g1_i3, TR76592|c2_g1_i2, TR76592|c2_g1_i1, TR81146|c2_g2_i3, TR81146|c2_g2_i2, TR81146|c2_g2_i1, TR81109|c5_g2_i1, TR59257|c0_g2_i1, TR78902|c0_g1_i2, TR78902|c0_g1_i1, TR86608|c0_g1_i12, TR86608|c0_g1_i10	TR51104|c0_g1_i1, TR84765|c1_g1_i1, TR84449|c1_g7_i2, TR84449|c1_g7_i1, TR79350|c0_g1_i1, TR78030|c1_g2_i2, TR78030|c1_g2_i1
GO:0006479	protein methylation	P	0.00359217	0.000368321	45	33	1948	3246	over	TR68724|c0_g1_i1, TR83799|c1_g1_i5, TR83799|c1_g1_i4, TR83799|c1_g1_i3, TR83799|c1_g1_i2, TR83799|c1_g1_i1, TR75217|c6_g5_i2, TR75217|c6_g5_i1, TR84559|c1_g1_i2, TR84559|c1_g1_i1, TR74235|c0_g4_i1, TR21493|c0_g1_i1, TR79290|c4_g3_i2, TR79290|c4_g3_i1, TR75700|c2_g1_i1, TR75067|c0_g3_i1, TR81154|c0_g1_i2, TR81154|c0_g1_i1, TR74516|c1_g1_i1, TR76253|c0_g1_i2, TR76253|c0_g1_i1, TR50651|c0_g1_i1, TR3…	TR61892|c0_g1_i2, TR90961|c1_g1_i3, TR90961|c1_g1_i2, TR90961|c1_g1_i1, TR80380|c4_g1_i1, TR75790|c0_g1_i1, TR79484|c0_g3_i1, TR77453|c2_g1_i3, TR77453|c2_g1_i2, TR77453|c2_g1_i1, TR89491|c4_g1_i1, TR73320|c1_g1_i1, TR79278|c1_g1_i2, TR79278|c1_g1_i1, TR64077|c0_g2_i1, TR78051|c0_g1_i1, TR76956|c1_g1_i1, TR84668|c4_g2_i1, TR80612|c0_g1_i2, TR80612|c0_g1_i1, TR74794|c0_g3_i4, TR74794|c0_g3_i3, TR7…
GO:0008340	determination of adult lifespan	P	0.00364552	0.00037458	34	21	1959	3258	over	TR1210|c0_g1_i1, TR77622|c2_g1_i1, TR91089|c5_g1_i2, TR91089|c5_g1_i1, TR59157|c0_g1_i1, TR69639|c0_g2_i1, TR80090|c0_g1_i1, TR17385|c0_g1_i1, TR69813|c0_g1_i1, TR48640|c0_g1_i1, TR77104|c0_g1_i4, TR77104|c0_g1_i3, TR77104|c0_g1_i2, TR77104|c0_g1_i1, TR61608|c0_g2_i1, TR51070|c0_g1_i1, TR80997|c0_g1_i1, TR79273|c0_g1_i2, TR79273|c0_g1_i1, TR80959|c0_g2_i5, TR80959|c0_g2_i4, TR80959|c0_g2_i3, TR60…	TR86519|c1_g1_i3, TR81078|c0_g1_i1, TR71577|c1_g1_i1, TR78051|c0_g1_i1, TR75039|c0_g1_i3, TR75039|c0_g1_i2, TR91089|c3_g1_i1, TR87815|c1_g4_i4, TR87815|c1_g4_i2, TR74654|c1_g1_i1, TR71577|c3_g1_i1, TR71577|c4_g1_i1, TR90181|c0_g1_i3, TR86330|c0_g1_i1, TR73636|c0_g1_i5, TR73636|c0_g1_i4, TR73636|c0_g1_i3, TR73636|c0_g1_i2, TR73636|c0_g1_i1, TR81351|c1_g2_i3, TR81351|c1_g2_i1
GO:0019369	arachidonic acid metabolic process	P	0.00390109	0.000413479	8	0	1985	3279	over	TR74970|c1_g1_i2, TR74970|c1_g1_i1, TR81365|c0_g1_i1, TR75243|c0_g1_i1, TR71718|c0_g2_i1, TR76006|c0_g1_i1, TR87806|c2_g1_i1, TR77143|c0_g1_i1
GO:0006574	valine catabolic process	P	0.00390109	0.000413479	8	0	1985	3279	over	TR58867|c0_g1_i1, TR76994|c0_g1_i1, TR84993|c5_g4_i1, TR90200|c2_g1_i9, TR90200|c2_g1_i5, TR90200|c2_g1_i4, TR90200|c2_g1_i1, TR72652|c1_g1_i1
GO:0006552	leucine catabolic process	P	0.00390109	0.000413479	8	0	1985	3279	over	TR58867|c0_g1_i1, TR76994|c0_g1_i1, TR84993|c5_g4_i1, TR90200|c2_g1_i9, TR90200|c2_g1_i5, TR90200|c2_g1_i4, TR90200|c2_g1_i1, TR72652|c1_g1_i1
GO:0006550	isoleucine catabolic process	P	0.00390109	0.000413479	8	0	1985	3279	over	TR58867|c0_g1_i1, TR76994|c0_g1_i1, TR84993|c5_g4_i1, TR90200|c2_g1_i9, TR90200|c2_g1_i5, TR90200|c2_g1_i4, TR90200|c2_g1_i1, TR72652|c1_g1_i1
GO:0071353	cellular response to interleukin-4	P	0.00390109	0.000413479	8	0	1985	3279	over	TR72014|c0_g3_i1, TR76054|c1_g1_i1, TR74516|c1_g1_i1, TR76054|c2_g1_i3, TR76054|c2_g1_i2, TR76054|c2_g1_i1, TR65075|c0_g1_i1, TR48639|c0_g2_i1
GO:0006283	transcription-coupled nucleotide-excision repair	P	0.00390109	0.000413479	8	0	1985	3279	over	TR74235|c0_g4_i1, TR75341|c1_g3_i1, TR52413|c0_g1_i1, TR71816|c0_g1_i2, TR71816|c0_g1_i1, TR71735|c0_g1_i1, TR58719|c1_g1_i1, TR66557|c0_g1_i1
GO:0045647	negative regulation of erythrocyte differentiation	P	0.00398582	0.000425043	10	1	1983	3278	over	TR84729|c2_g1_i8, TR84729|c2_g1_i7, TR84729|c2_g1_i6, TR84729|c2_g1_i5, TR84729|c2_g1_i4, TR84729|c2_g1_i3, TR84729|c2_g1_i2, TR84729|c2_g1_i1, TR69260|c0_g1_i1, TR77628|c0_g3_i1	TR61736|c1_g1_i1
GO:0000920	cell separation after cytokinesis	P	0.00398582	0.000425043	10	1	1983	3278	over	TR74022|c0_g1_i3, TR74022|c0_g1_i2, TR74022|c0_g1_i1, TR73642|c1_g1_i5, TR73642|c1_g1_i4, TR73642|c1_g1_i3, TR73642|c1_g1_i2, TR73642|c1_g1_i1, TR86309|c0_g2_i2, TR86309|c0_g2_i1	TR83613|c2_g4_i7
GO:0009909	regulation of flower development	P	0.00398582	0.000425043	10	1	1983	3278	over	TR21493|c0_g1_i1, TR79290|c4_g3_i2, TR79290|c4_g3_i1, TR81154|c0_g1_i2, TR81154|c0_g1_i1, TR64876|c1_g1_i1, TR70599|c0_g1_i1, TR72572|c0_g2_i1, TR76658|c2_g1_i7, TR80062|c0_g1_i1	TR90873|c3_g9_i1
GO:0007229	integrin-mediated signaling pathway	P	0.00420975	0.000451651	21	9	1972	3270	over	TR76929|c0_g1_i4, TR76929|c0_g1_i2, TR76929|c0_g1_i1, TR79914|c0_g3_i10, TR84873|c0_g5_i3, TR84873|c0_g5_i2, TR84873|c0_g5_i1, TR89453|c6_g1_i2, TR89453|c6_g1_i1, TR76317|c0_g1_i2, TR76317|c0_g1_i1, TR48901|c0_g1_i1, TR79914|c0_g3_i9, TR79914|c0_g3_i7, TR79914|c0_g3_i6, TR79914|c0_g3_i5, TR79914|c0_g3_i4, TR79914|c0_g3_i3, TR79914|c0_g3_i2, TR79914|c0_g3_i1, TR83475|c2_g2_i3	TR90364|c1_g1_i1, TR90269|c0_g2_i2, TR90269|c0_g2_i1, TR86107|c1_g1_i1, TR86292|c1_g3_i5, TR86292|c1_g3_i4, TR86292|c1_g3_i3, TR86292|c1_g3_i2, TR86292|c1_g3_i1
GO:0009651	response to salt stress	P	0.00559529	0.000622057	29	17	1964	3262	over	TR21493|c0_g1_i1, TR69983|c0_g1_i1, TR75243|c0_g1_i1, TR33970|c0_g1_i1, TR87776|c3_g12_i2, TR87776|c3_g12_i1, TR73833|c0_g1_i1, TR64051|c0_g1_i1, TR80997|c0_g1_i1, TR70071|c1_g1_i1, TR60367|c0_g1_i3, TR60367|c0_g1_i2, TR60367|c0_g1_i1, TR70237|c0_g4_i1, TR73436|c0_g4_i2, TR73436|c0_g4_i1, TR64578|c0_g1_i1, TR81146|c2_g2_i3, TR81146|c2_g2_i2, TR81146|c2_g2_i1, TR54221|c0_g1_i2, TR54221|c0_g1_i1, T…	TR79350|c2_g1_i1, TR83745|c5_g2_i1, TR86306|c7_g5_i2, TR86306|c7_g5_i1, TR72059|c0_g2_i1, TR85187|c2_g1_i1, TR75945|c0_g1_i1, TR86312|c2_g1_i4, TR84033|c0_g1_i1, TR77569|c3_g4_i1, TR84765|c1_g1_i1, TR83745|c4_g1_i1, TR81006|c1_g1_i2, TR81006|c1_g1_i1, TR91131|c1_g1_i9, TR91131|c1_g1_i7, TR91131|c1_g1_i6
GO:0071803	positive regulation of podosome assembly	P	0.00657898	0.000741841	11	2	1982	3277	over	TR79914|c0_g3_i10, TR89453|c6_g1_i2, TR89453|c6_g1_i1, TR79914|c0_g3_i9, TR79914|c0_g3_i7, TR79914|c0_g3_i6, TR79914|c0_g3_i5, TR79914|c0_g3_i4, TR79914|c0_g3_i3, TR79914|c0_g3_i2, TR79914|c0_g3_i1	TR74654|c1_g1_i1, TR79467|c3_g2_i1
GO:0055093	response to hyperoxia	P	0.00657898	0.000741841	11	2	1982	3277	over	TR75553|c0_g1_i1, TR77104|c0_g1_i4, TR77104|c0_g1_i3, TR77104|c0_g1_i2, TR77104|c0_g1_i1, TR59453|c1_g1_i5, TR59453|c1_g1_i4, TR59453|c1_g1_i3, TR59453|c1_g1_i2, TR59453|c1_g1_i1, TR64578|c0_g1_i1	TR86899|c1_g1_i1, TR90999|c1_g1_i1
GO:0071428	rRNA-containing ribonucleoprotein complex export from nucleus	P	0.00853661	0.0010302	9	1	1984	3278	over	TR1210|c0_g1_i1, TR70438|c0_g1_i1, TR48640|c0_g1_i1, TR75963|c0_g1_i4, TR75963|c0_g1_i3, TR75963|c0_g1_i2, TR75963|c0_g1_i1, TR70438|c0_g2_i1, TR39852|c0_g1_i1	TR73238|c2_g1_i1
GO:0043928	exonucleolytic nuclear-transcribed mRNA catabolic process involved in deadenylation-dependent decay	P	0.00853661	0.0010302	9	1	1984	3278	over	TR65898|c0_g1_i1, TR69738|c0_g1_i1, TR69267|c0_g1_i1, TR62243|c0_g1_i1, TR63595|c0_g1_i1, TR62438|c0_g1_i1, TR83901|c4_g1_i3, TR83901|c4_g1_i1, TR75381|c0_g1_i1	TR73067|c0_g1_i1
GO:0019482	beta-alanine metabolic process	P	0.00880476	0.00109616	7	0	1986	3279	over	TR58867|c0_g1_i1, TR79319|c0_g5_i1, TR83483|c5_g1_i1, TR90200|c2_g1_i9, TR90200|c2_g1_i5, TR90200|c2_g1_i4, TR90200|c2_g1_i1
GO:0072234	metanephric nephron tubule development	P	0.00880476	0.00109616	7	0	1986	3279	over	TR73537|c3_g1_i2, TR73537|c3_g1_i1, TR76994|c0_g1_i1, TR78800|c0_g1_i1, TR64051|c0_g1_i1, TR76852|c0_g2_i1, TR84653|c0_g1_i1
GO:2000678	negative regulation of transcription regulatory region DNA binding	P	0.00880476	0.00109616	7	0	1986	3279	over	TR63621|c0_g1_i1, TR74516|c1_g1_i1, TR75641|c0_g3_i1, TR79765|c0_g1_i1, TR62343|c0_g1_i1, TR64549|c0_g1_i2, TR64549|c0_g1_i1
GO:0032972	regulation of muscle filament sliding speed	P	0.00880476	0.00109616	7	0	1986	3279	over	TR79871|c5_g1_i3, TR79871|c5_g1_i2, TR79871|c5_g1_i1, TR70876|c0_g1_i7, TR70876|c0_g1_i4, TR70876|c0_g1_i3, TR70876|c0_g1_i1
GO:0044743	intracellular protein transmembrane import	P	0.00880476	0.00109616	7	0	1986	3279	over	TR86686|c1_g1_i1, TR69496|c0_g1_i1, TR86623|c1_g3_i1, TR75278|c0_g1_i1, TR84729|c2_g1_i3, TR84729|c2_g1_i2, TR50663|c0_g1_i1
GO:0014012	peripheral nervous system axon regeneration	P	0.00880476	0.00109616	7	0	1986	3279	over	TR79871|c5_g1_i3, TR79871|c5_g1_i2, TR79871|c5_g1_i1, TR70876|c0_g1_i7, TR70876|c0_g1_i4, TR70876|c0_g1_i3, TR70876|c0_g1_i1
GO:0048664	neuron fate determination	P	0.00880476	0.00109616	7	0	1986	3279	over	TR63621|c0_g1_i1, TR73642|c1_g1_i5, TR73642|c1_g1_i4, TR73642|c1_g1_i3, TR73642|c1_g1_i2, TR73642|c1_g1_i1, TR75641|c0_g3_i1
GO:0009853	photorespiration	P	0.00880476	0.00109616	7	0	1986	3279	over	TR69983|c0_g1_i1, TR33970|c0_g1_i1, TR68144|c0_g1_i1, TR73833|c0_g1_i1, TR70071|c1_g1_i1, TR70237|c0_g4_i1, TR76798|c0_g1_i2
GO:0009735	response to cytokinin	P	0.00880476	0.00109616	7	0	1986	3279	over	TR21493|c0_g1_i1, TR33562|c0_g1_i1, TR77696|c0_g1_i1, TR63693|c0_g1_i1, TR51070|c0_g1_i1, TR74137|c0_g1_i2, TR74137|c0_g1_i1
GO:0000479	endonucleolytic cleavage of tricistronic rRNA transcript (SSU-rRNA, 5.8S rRNA, LSU-rRNA)	P	0.00880476	0.00109616	7	0	1986	3279	over	TR50385|c0_g1_i1, TR90406|c0_g2_i2, TR70438|c0_g1_i1, TR84993|c5_g4_i1, TR70438|c0_g2_i1, TR75533|c0_g1_i1, TR16952|c0_g1_i1
GO:0000387	spliceosomal snRNP assembly	P	0.00880476	0.00109616	7	0	1986	3279	over	TR43295|c0_g1_i1, TR28656|c0_g1_i1, TR62243|c0_g1_i1, TR33137|c0_g1_i1, TR70727|c0_g1_i1, TR51284|c0_g2_i1, TR77400|c0_g1_i1
GO:0042776	mitochondrial ATP synthesis coupled proton transport	P	0.00880476	0.00109616	7	0	1986	3279	over	TR68543|c0_g1_i1, TR38454|c0_g1_i1, TR60265|c0_g1_i1, TR86094|c0_g1_i1, TR54221|c0_g1_i2, TR54221|c0_g1_i1, TR48746|c0_g1_i1
GO:0000080	mitotic G1 phase	P	0.00880476	0.00109616	7	0	1986	3279	over	TR72237|c6_g1_i1, TR75553|c0_g1_i1, TR59522|c0_g2_i3, TR59522|c0_g2_i1, TR76062|c0_g1_i2, TR76062|c0_g1_i1, TR72237|c0_g1_i1
GO:0042545	cell wall modification	P	0.00880476	0.00109616	7	0	1986	3279	over	TR69639|c0_g2_i1, TR68641|c3_g1_i2, TR68641|c3_g1_i1, TR48640|c0_g1_i1, TR77055|c0_g1_i2, TR77055|c0_g1_i1, TR65306|c0_g1_i1
GO:0046668	regulation of retinal cell programmed cell death	P	0.00880476	0.00109616	7	0	1986	3279	over	TR80454|c0_g1_i2, TR80454|c0_g1_i1, TR59453|c1_g1_i5, TR59453|c1_g1_i4, TR59453|c1_g1_i3, TR59453|c1_g1_i2, TR59453|c1_g1_i1
GO:0046664	dorsal closure, amnioserosa morphology change	P	0.00880476	0.00109616	7	0	1986	3279	over	TR89453|c6_g1_i2, TR89453|c6_g1_i1, TR73642|c1_g1_i5, TR73642|c1_g1_i4, TR73642|c1_g1_i3, TR73642|c1_g1_i2, TR73642|c1_g1_i1
GO:0060739	mesenchymal-epithelial cell signaling involved in prostate gland development	P	0.00880476	0.00109616	7	0	1986	3279	over	TR79871|c5_g1_i3, TR79871|c5_g1_i2, TR79871|c5_g1_i1, TR70876|c0_g1_i7, TR70876|c0_g1_i4, TR70876|c0_g1_i3, TR70876|c0_g1_i1
GO:0045964	positive regulation of dopamine metabolic process	P	0.00880476	0.00109616	7	0	1986	3279	over	TR69580|c0_g1_i1, TR81232|c4_g1_i1, TR69532|c0_g1_i1, TR90200|c2_g1_i9, TR90200|c2_g1_i5, TR90200|c2_g1_i4, TR90200|c2_g1_i1
GO:0045948	positive regulation of translational initiation	P	0.00960128	0.00120221	17	7	1976	3272	over	TR50385|c0_g1_i1, TR75341|c1_g3_i1, TR83464|c3_g1_i7, TR83464|c3_g1_i6, TR83464|c3_g1_i5, TR83464|c3_g1_i4, TR83464|c3_g1_i2, TR83464|c3_g1_i1, TR55037|c0_g2_i1, TR75533|c0_g1_i1, TR72637|c2_g1_i1, TR72637|c12_g2_i2, TR72637|c12_g2_i1, TR34056|c0_g1_i2, TR34056|c0_g1_i1, TR62546|c0_g1_i2, TR62546|c0_g1_i1	TR77648|c3_g2_i3, TR77648|c3_g2_i2, TR77648|c3_g2_i1, TR77976|c1_g1_i4, TR77976|c1_g1_i3, TR77976|c1_g1_i2, TR77976|c1_g1_i1
GO:0031398	positive regulation of protein ubiquitination	P	0.00983096	0.00123312	29	18	1964	3261	over	TR50819|c1_g1_i1, TR72237|c6_g1_i1, TR59522|c0_g2_i3, TR59522|c0_g2_i1, TR81024|c0_g1_i1, TR73450|c0_g1_i1, TR71420|c0_g1_i3, TR71420|c0_g1_i2, TR71420|c0_g1_i1, TR49242|c0_g1_i1, TR76601|c0_g1_i1, TR91096|c0_g3_i6, TR91096|c0_g3_i3, TR55960|c0_g1_i1, TR67791|c1_g1_i1, TR68124|c0_g1_i2, TR68124|c0_g1_i1, TR72237|c0_g1_i1, TR37841|c0_g1_i1, TR58719|c1_g1_i1, TR80062|c0_g1_i1, TR90883|c0_g2_i6, TR9…	TR79887|c6_g1_i1, TR81044|c0_g1_i2, TR81044|c0_g1_i1, TR86275|c5_g1_i1, TR84775|c1_g1_i3, TR84775|c1_g1_i2, TR74578|c3_g1_i6, TR74578|c3_g1_i5, TR74578|c3_g1_i4, TR74578|c3_g1_i3, TR74578|c3_g1_i2, TR74578|c3_g1_i1, TR86935|c0_g6_i8, TR86935|c0_g6_i3, TR90899|c2_g2_i2, TR90899|c2_g2_i1, TR77435|c3_g1_i3, TR77435|c3_g1_i1
GO:0072330	monocarboxylic acid biosynthetic process	P	0.0114077	0.00144814	31	21	1962	3258	over	TR50734|c0_g1_i1, TR65558|c0_g1_i1, TR58867|c0_g1_i1, TR83483|c5_g1_i1, TR80090|c0_g1_i1, TR76994|c0_g1_i1, TR69496|c0_g1_i1, TR87776|c3_g12_i2, TR87776|c3_g12_i1, TR76407|c0_g1_i1, TR80635|c5_g1_i1, TR67488|c0_g1_i1, TR76436|c1_g1_i1, TR84006|c2_g1_i1, TR79960|c0_g1_i1, TR64481|c0_g1_i2, TR64481|c0_g1_i1, TR75191|c0_g1_i2, TR75191|c0_g1_i1, TR65070|c0_g2_i1, TR90200|c2_g1_i9, TR90200|c2_g1_i5, T…	TR73931|c2_g1_i5, TR73931|c2_g1_i2, TR84006|c1_g1_i1, TR63117|c1_g1_i2, TR63117|c1_g1_i1, TR74654|c1_g1_i1, TR64758|c1_g1_i1, TR86312|c2_g1_i4, TR86312|c2_g1_i3, TR86312|c2_g1_i1, TR72041|c1_g1_i2, TR72041|c1_g1_i1, TR78030|c1_g2_i2, TR78030|c1_g2_i1, TR86310|c0_g3_i2, TR86310|c0_g3_i1, TR79933|c4_g2_i3, TR79933|c4_g2_i2, TR79933|c4_g2_i1, TR80215|c1_g1_i3, TR80215|c1_g1_i2
GO:0044724	single-organism carbohydrate catabolic process	P	0.0119591	0.00152158	34	24	1959	3255	over	TR71156|c0_g1_i1, TR66942|c0_g1_i4, TR66942|c0_g1_i3, TR66942|c0_g1_i2, TR66942|c0_g1_i1, TR65963|c0_g1_i1, TR58867|c0_g1_i1, TR75521|c0_g1_i1, TR70094|c0_g1_i1, TR74725|c0_g2_i3, TR74725|c0_g2_i1, TR68611|c0_g1_i1, TR87776|c3_g12_i2, TR87776|c3_g12_i1, TR73833|c0_g1_i1, TR68093|c0_g1_i1, TR75592|c1_g1_i1, TR65603|c0_g1_i1, TR66552|c0_g1_i1, TR89508|c0_g1_i1, TR72572|c0_g2_i1, TR81029|c0_g2_i1, T…	TR90360|c1_g1_i1, TR86688|c3_g6_i1, TR83893|c4_g1_i1, TR71437|c11_g2_i2, TR71437|c11_g2_i1, TR59470|c0_g1_i1, TR71437|c0_g1_i1, TR75945|c0_g1_i1, TR47837|c0_g1_i1, TR83765|c4_g10_i4, TR80534|c5_g9_i2, TR80534|c5_g9_i1, TR87794|c10_g2_i3, TR87794|c10_g2_i2, TR87794|c10_g2_i1, TR73636|c0_g1_i5, TR73636|c0_g1_i4, TR73636|c0_g1_i3, TR73636|c0_g1_i2, TR73636|c0_g1_i1, TR71098|c1_g1_i1, TR81094|c1_g1_i…
GO:0007286	spermatid development	P	0.0125473	0.00162261	37	27	1956	3252	over	TR80108|c0_g1_i1, TR79660|c0_g1_i4, TR79660|c0_g1_i3, TR79660|c0_g1_i2, TR79660|c0_g1_i1, TR68724|c0_g1_i1, TR50735|c0_g1_i2, TR50735|c0_g1_i1, TR68044|c2_g1_i1, TR68044|c0_g2_i1, TR77622|c2_g1_i1, TR55037|c0_g2_i1, TR91089|c5_g1_i2, TR91089|c5_g1_i1, TR81245|c0_g1_i2, TR81245|c0_g1_i1, TR86881|c2_g1_i1, TR49242|c0_g1_i1, TR52234|c0_g1_i1, TR68124|c0_g1_i2, TR68124|c0_g1_i1, TR75592|c1_g1_i1, TR7…	TR90961|c1_g1_i3, TR90961|c1_g1_i2, TR90961|c1_g1_i1, TR84463|c1_g2_i1, TR68676|c0_g1_i6, TR68676|c0_g1_i5, TR68676|c0_g1_i4, TR68676|c0_g1_i3, TR68676|c0_g1_i2, TR77453|c2_g1_i3, TR77453|c2_g1_i2, TR77453|c2_g1_i1, TR77844|c0_g3_i2, TR77844|c0_g3_i1, TR89385|c0_g3_i1, TR71577|c1_g1_i1, TR78727|c1_g1_i1, TR91089|c3_g1_i1, TR74794|c0_g3_i4, TR74794|c0_g3_i3, TR74794|c0_g3_i1, TR71577|c3_g1_i1, TR7…
GO:0043687	post-translational protein modification	P	0.0127773	0.00165972	23	13	1970	3266	over	TR78937|c0_g1_i2, TR78937|c0_g1_i1, TR73450|c0_g1_i1, TR80765|c0_g1_i1, TR67051|c0_g1_i1, TR67150|c0_g1_i1, TR76750|c0_g2_i2, TR76750|c0_g2_i1, TR80062|c0_g1_i1, TR79273|c0_g1_i2, TR79273|c0_g1_i1, TR81014|c0_g1_i1, TR86182|c2_g1_i1, TR69631|c0_g1_i1, TR68537|c0_g1_i2, TR68537|c0_g1_i1, TR32136|c0_g1_i1, TR69320|c0_g1_i1, TR81016|c0_g1_i1, TR78764|c2_g1_i1, TR34180|c0_g1_i1, TR71708|c1_g1_i1, TR8…	TR77935|c3_g1_i1, TR84738|c2_g1_i1, TR84180|c2_g1_i2, TR84180|c2_g1_i1, TR81198|c2_g1_i1, TR84173|c2_g5_i2, TR84173|c2_g5_i1, TR73898|c0_g1_i1, TR70106|c0_g1_i1, TR84721|c1_g2_i2, TR84721|c1_g2_i1, TR55177|c0_g5_i1, TR77413|c0_g1_i1
GO:0008585	female gonad development	P	0.0127773	0.00165972	23	13	1970	3266	over	TR76075|c0_g2_i1, TR79544|c0_g2_i10, TR83897|c0_g1_i3, TR83897|c0_g1_i1, TR76062|c0_g1_i2, TR76062|c0_g1_i1, TR81245|c0_g1_i2, TR81245|c0_g1_i1, TR70322|c0_g1_i1, TR73833|c0_g1_i1, TR79544|c0_g2_i9, TR79544|c0_g2_i8, TR79544|c0_g2_i6, TR79544|c0_g2_i5, TR79544|c0_g2_i4, TR79544|c0_g2_i3, TR79544|c0_g2_i2, TR79544|c0_g2_i1, TR59043|c0_g1_i1, TR72237|c0_g1_i1, TR34056|c0_g1_i2, TR34056|c0_g1_i1, TR…	TR80635|c2_g1_i1, TR59464|c0_g1_i1, TR86596|c0_g2_i3, TR86596|c0_g2_i2, TR86596|c0_g2_i1, TR86619|c1_g4_i2, TR86619|c1_g4_i1, TR66949|c0_g2_i1, TR77825|c1_g1_i2, TR77825|c1_g1_i1, TR90986|c0_g1_i7, TR90986|c0_g1_i3, TR90986|c0_g1_i1
GO:0060213	positive regulation of nuclear-transcribed mRNA poly(A) tail shortening	P	0.0128992	0.00168021	10	2	1983	3277	over	TR43295|c0_g1_i1, TR75341|c1_g3_i1, TR80205|c2_g1_i2, TR80205|c2_g1_i1, TR75067|c0_g3_i1, TR62243|c0_g1_i1, TR62438|c0_g1_i1, TR72637|c2_g1_i1, TR72637|c12_g2_i2, TR72637|c12_g2_i1	TR78727|c1_g1_i1, TR84668|c4_g2_i1
GO:0070966	nuclear-transcribed mRNA catabolic process, no-go decay	P	0.0128992	0.00168021	10	2	1983	3277	over	TR71837|c0_g1_i18, TR71837|c0_g1_i17, TR71837|c0_g1_i15, TR71837|c0_g1_i13, TR71837|c0_g1_i12, TR71837|c0_g1_i11, TR71837|c0_g1_i10, TR71837|c0_g1_i7, TR71837|c0_g1_i2, TR71837|c0_g1_i1	TR90228|c1_g2_i2, TR90228|c1_g2_i1
GO:0048477	oogenesis	P	0.0133861	0.00175037	57	51	1936	3228	over	TR80108|c0_g1_i1, TR76075|c0_g2_i1, TR74302|c0_g1_i4, TR74302|c0_g1_i3, TR74302|c0_g1_i1, TR77622|c2_g1_i1, TR75700|c2_g1_i1, TR55037|c0_g2_i1, TR91089|c5_g1_i2, TR91089|c5_g1_i1, TR84402|c4_g1_i4, TR84402|c4_g1_i3, TR84402|c4_g1_i1, TR70397|c0_g2_i1, TR51155|c0_g1_i1, TR79914|c0_g3_i10, TR84873|c0_g5_i3, TR84873|c0_g5_i2, TR84873|c0_g5_i1, TR86881|c2_g1_i1, TR49242|c0_g1_i1, TR74702|c2_g1_i1, TR…	TR86304|c1_g1_i1, TR86688|c3_g6_i1, TR79234|c1_g2_i1, TR86519|c1_g1_i3, TR80635|c2_g1_i1, TR78096|c1_g1_i5, TR78096|c1_g1_i4, TR78096|c1_g1_i3, TR78096|c1_g1_i2, TR78096|c1_g1_i1, TR75846|c1_g1_i5, TR74155|c2_g1_i1, TR89385|c0_g3_i1, TR91040|c3_g1_i3, TR91040|c3_g1_i1, TR71577|c1_g1_i1, TR83613|c2_g4_i7, TR83613|c2_g4_i6, TR83613|c2_g4_i3, TR83613|c2_g4_i2, TR83613|c2_g4_i1, TR84670|c0_g1_i1, TR4…
GO:0038083	peptidyl-tyrosine autophosphorylation	P	0.0140456	0.00185583	12	3	1981	3276	over	TR79914|c0_g3_i10, TR84873|c0_g5_i3, TR84873|c0_g5_i2, TR84873|c0_g5_i1, TR79914|c0_g3_i9, TR79914|c0_g3_i7, TR79914|c0_g3_i6, TR79914|c0_g3_i5, TR79914|c0_g3_i4, TR79914|c0_g3_i3, TR79914|c0_g3_i2, TR79914|c0_g3_i1	TR86688|c3_g6_i1, TR79420|c1_g1_i2, TR79420|c1_g1_i1
GO:0006284	base-excision repair	P	0.0140456	0.00185583	12	3	1981	3276	over	TR68044|c2_g1_i1, TR74235|c0_g4_i1, TR68044|c0_g2_i1, TR70599|c0_g1_i1, TR87960|c1_g1_i1, TR71735|c0_g1_i1, TR73436|c0_g4_i2, TR73436|c0_g4_i1, TR43135|c0_g1_i1, TR68537|c0_g1_i2, TR68537|c0_g1_i1, TR71865|c1_g1_i1	TR77875|c0_g1_i1, TR80242|c2_g2_i2, TR80242|c2_g2_i1
GO:0010669	epithelial structure maintenance	P	0.0140456	0.00185583	12	3	1981	3276	over	TR89453|c6_g1_i2, TR89453|c6_g1_i1, TR84729|c2_g1_i8, TR84729|c2_g1_i7, TR84729|c2_g1_i6, TR84729|c2_g1_i5, TR84729|c2_g1_i4, TR84729|c2_g1_i3, TR84729|c2_g1_i2, TR84729|c2_g1_i1, TR69260|c0_g1_i1, TR78764|c2_g1_i1	TR73736|c0_g1_i3, TR73736|c0_g1_i2, TR73736|c0_g1_i1
GO:0009952	anterior/posterior pattern specification	P	0.0141896	0.00187586	54	48	1939	3231	over	TR80108|c0_g1_i1, TR80454|c0_g1_i2, TR80454|c0_g1_i1, TR65554|c0_g2_i1, TR84559|c1_g1_i2, TR84559|c1_g1_i1, TR83897|c0_g1_i3, TR83897|c0_g1_i1, TR63621|c0_g1_i1, TR77622|c2_g1_i1, TR91089|c5_g1_i2, TR91089|c5_g1_i1, TR84402|c4_g1_i4, TR84402|c4_g1_i3, TR84402|c4_g1_i1, TR75067|c0_g3_i1, TR86608|c0_g1_i8, TR86608|c0_g1_i7, TR86608|c0_g1_i4, TR86608|c0_g1_i2, TR75961|c0_g1_i1, TR74702|c2_g1_i1, TR8…	TR79887|c6_g1_i1, TR86519|c1_g1_i3, TR86519|c1_g1_i2, TR86519|c1_g1_i1, TR80635|c2_g1_i1, TR86840|c2_g2_i6, TR86840|c2_g2_i1, TR84607|c1_g1_i1, TR79278|c1_g1_i2, TR79278|c1_g1_i1, TR75846|c1_g1_i5, TR89469|c0_g1_i1, TR86892|c0_g1_i1, TR71577|c1_g1_i1, TR51104|c0_g1_i1, TR83613|c2_g4_i7, TR83613|c2_g4_i6, TR83613|c2_g4_i3, TR83613|c2_g4_i2, TR83613|c2_g4_i1, TR75926|c0_g1_i2, TR78136|c2_g6_i2, TR7…
GO:0006959	humoral immune response	P	0.0145712	0.00192946	20	10	1973	3269	over	TR86346|c3_g7_i2, TR86346|c3_g7_i1, TR66202|c0_g1_i1, TR79871|c5_g1_i1, TR70397|c0_g2_i1, TR71420|c0_g1_i3, TR71420|c0_g1_i2, TR71420|c0_g1_i1, TR74516|c1_g1_i1, TR76054|c2_g1_i3, TR70876|c0_g1_i4, TR70876|c0_g1_i1, TR83967|c2_g1_i1, TR75592|c1_g1_i1, TR79435|c1_g1_i1, TR48639|c0_g2_i1, TR68469|c0_g1_i1, TR55036|c0_g1_i1, TR84653|c0_g1_i1, TR61346|c1_g1_i1	TR90961|c1_g1_i3, TR90961|c1_g1_i2, TR86892|c0_g1_i1, TR74654|c1_g1_i1, TR74794|c0_g3_i3, TR67342|c0_g1_i2, TR67342|c0_g1_i1, TR76825|c0_g2_i7, TR76825|c0_g2_i4, TR76825|c0_g2_i1
GO:0007088	regulation of mitotic nuclear division	P	0.0152932	0.00203828	22	12	1971	3267	over	TR75922|c0_g1_i2, TR75922|c0_g1_i1, TR67051|c0_g1_i1, TR76054|c2_g1_i3, TR49242|c0_g1_i1, TR8750|c0_g1_i1, TR73642|c1_g1_i5, TR73642|c1_g1_i4, TR73642|c1_g1_i3, TR73642|c1_g1_i2, TR73642|c1_g1_i1, TR76750|c0_g2_i2, TR90473|c1_g2_i1, TR58719|c1_g1_i1, TR23489|c0_g1_i1, TR32136|c0_g1_i1, TR69320|c0_g1_i1, TR77400|c0_g1_i1, TR48639|c0_g2_i1, TR80351|c0_g1_i2, TR80351|c0_g1_i1, TR76798|c0_g1_i2	TR81044|c0_g1_i2, TR81044|c0_g1_i1, TR86688|c3_g6_i1, TR49159|c0_g1_i1, TR66063|c0_g1_i2, TR66063|c0_g1_i1, TR80105|c3_g1_i2, TR80105|c3_g1_i1, TR71296|c1_g1_i1, TR86121|c0_g1_i1, TR79894|c1_g4_i2, TR86760|c2_g10_i1
GO:0033189	response to vitamin A	P	0.018063	0.00243866	15	6	1978	3273	over	TR83464|c3_g1_i7, TR83464|c3_g1_i6, TR83464|c3_g1_i5, TR83464|c3_g1_i4, TR83464|c3_g1_i2, TR83464|c3_g1_i1, TR77104|c0_g1_i4, TR77104|c0_g1_i3, TR77104|c0_g1_i2, TR77104|c0_g1_i1, TR59453|c1_g1_i5, TR59453|c1_g1_i4, TR59453|c1_g1_i3, TR59453|c1_g1_i2, TR59453|c1_g1_i1	TR90999|c1_g1_i1, TR85164|c0_g1_i3, TR77976|c1_g1_i4, TR77976|c1_g1_i3, TR77976|c1_g1_i2, TR77976|c1_g1_i1
GO:0075733	intracellular transport of virus	P	0.0182273	0.00247396	8	1	1985	3278	over	TR72237|c6_g1_i1, TR8288|c0_g2_i1, TR59522|c0_g2_i3, TR59522|c0_g2_i1, TR72237|c0_g1_i1, TR72397|c0_g1_i1, TR66739|c1_g1_i1, TR65119|c0_g1_i1	TR84670|c0_g1_i1
GO:0006221	pyrimidine nucleotide biosynthetic process	P	0.0182273	0.00247396	8	1	1985	3278	over	TR78937|c0_g1_i2, TR78937|c0_g1_i1, TR42973|c0_g1_i1, TR73262|c0_g1_i1, TR69639|c0_g2_i1, TR75191|c0_g1_i2, TR75191|c0_g1_i1, TR48901|c0_g1_i1	TR76503|c1_g2_i1
GO:0032229	negative regulation of synaptic transmission, GABAergic	P	0.0182273	0.00247396	8	1	1985	3278	over	TR72235|c0_g1_i1, TR80793|c1_g2_i3, TR80793|c1_g2_i1, TR59453|c1_g1_i5, TR59453|c1_g1_i4, TR59453|c1_g1_i3, TR59453|c1_g1_i2, TR59453|c1_g1_i1	TR86293|c0_g1_i1
GO:0019048	modulation by virus of host morphology or physiology	P	0.0199537	0.00273128	20	11	1973	3268	over	TR67529|c1_g1_i1, TR83464|c3_g1_i7, TR83464|c3_g1_i6, TR83464|c3_g1_i5, TR83464|c3_g1_i4, TR83464|c3_g1_i2, TR83464|c3_g1_i1, TR86608|c0_g1_i8, TR86608|c0_g1_i7, TR86608|c0_g1_i4, TR86608|c0_g1_i2, TR76658|c2_g1_i7, TR73427|c1_g1_i1, TR75819|c0_g1_i1, TR79297|c2_g1_i1, TR61512|c0_g1_i3, TR61512|c0_g1_i2, TR61512|c0_g1_i1, TR86608|c0_g1_i12, TR86608|c0_g1_i10	TR86688|c3_g6_i1, TR79698|c1_g2_i1, TR90999|c1_g1_i1, TR86596|c0_g2_i3, TR86596|c0_g2_i2, TR86596|c0_g2_i1, TR77976|c1_g1_i4, TR77976|c1_g1_i3, TR77976|c1_g1_i2, TR77976|c1_g1_i1, TR59368|c0_g1_i1
GO:0043552	positive regulation of phosphatidylinositol 3-kinase activity	P	0.0199537	0.00273128	20	11	1973	3268	over	TR80454|c0_g1_i2, TR80454|c0_g1_i1, TR84402|c4_g1_i4, TR84402|c4_g1_i3, TR84402|c4_g1_i1, TR79914|c0_g3_i10, TR73642|c1_g1_i5, TR73642|c1_g1_i4, TR73642|c1_g1_i3, TR73642|c1_g1_i2, TR73642|c1_g1_i1, TR79914|c0_g3_i9, TR79914|c0_g3_i7, TR79914|c0_g3_i6, TR79914|c0_g3_i5, TR79914|c0_g3_i4, TR79914|c0_g3_i3, TR79914|c0_g3_i2, TR79914|c0_g3_i1, TR83613|c1_g1_i1	TR76956|c1_g1_i1, TR83613|c2_g4_i7, TR83613|c2_g4_i6, TR83613|c2_g4_i3, TR83613|c2_g4_i2, TR83613|c2_g4_i1, TR80748|c2_g2_i2, TR80748|c2_g2_i1, TR76162|c0_g1_i3, TR76162|c0_g1_i2, TR76162|c0_g1_i1
GO:0006978	DNA damage response, signal transduction by p53 class mediator resulting in transcription of p21 class mediator	P	0.0203457	0.00290507	6	0	1987	3279	over	TR86608|c0_g1_i8, TR86608|c0_g1_i7, TR86608|c0_g1_i4, TR86608|c0_g1_i2, TR86608|c0_g1_i12, TR86608|c0_g1_i10
GO:0033599	regulation of mammary gland epithelial cell proliferation	P	0.0203457	0.00290507	6	0	1987	3279	over	TR74970|c1_g1_i2, TR74970|c1_g1_i1, TR76062|c0_g1_i2, TR76062|c0_g1_i1, TR74516|c1_g1_i1, TR68489|c0_g2_i1
GO:0045540	regulation of cholesterol biosynthetic process	P	0.0203457	0.00290507	6	0	1987	3279	over	TR80454|c0_g1_i2, TR80454|c0_g1_i1, TR59043|c0_g1_i1, TR74928|c0_g1_i1, TR84729|c2_g1_i3, TR84729|c2_g1_i2
GO:0060235	lens induction in camera-type eye	P	0.0203457	0.00290507	6	0	1987	3279	over	TR86608|c0_g1_i8, TR86608|c0_g1_i7, TR86608|c0_g1_i4, TR86608|c0_g1_i2, TR86608|c0_g1_i12, TR86608|c0_g1_i10
GO:0007000	nucleolus organization	P	0.0203457	0.00290507	6	0	1987	3279	over	TR81154|c0_g1_i2, TR81154|c0_g1_i1, TR68519|c0_g1_i2, TR68519|c0_g1_i1, TR64578|c0_g1_i1, TR17310|c0_g1_i1
GO:0060059	embryonic retina morphogenesis in camera-type eye	P	0.0203457	0.00290507	6	0	1987	3279	over	TR86608|c0_g1_i8, TR86608|c0_g1_i7, TR86608|c0_g1_i4, TR86608|c0_g1_i2, TR86608|c0_g1_i12, TR86608|c0_g1_i10
GO:0006566	threonine metabolic process	P	0.0203457	0.00290507	6	0	1987	3279	over	TR68343|c0_g1_i1, TR54683|c0_g1_i1, TR66555|c0_g1_i1, TR87836|c3_g1_i4, TR87836|c3_g1_i3, TR87836|c3_g1_i1
GO:0051988	regulation of attachment of spindle microtubules to kinetochore	P	0.0203457	0.00290507	6	0	1987	3279	over	TR73642|c1_g1_i5, TR73642|c1_g1_i4, TR73642|c1_g1_i3, TR73642|c1_g1_i2, TR73642|c1_g1_i1, TR23489|c0_g1_i1
GO:0070935	3'-UTR-mediated mRNA stabilization	P	0.0203457	0.00290507	6	0	1987	3279	over	TR58759|c0_g2_i1, TR80828|c1_g1_i3, TR80828|c1_g1_i1, TR75243|c0_g1_i1, TR43474|c0_g1_i2, TR43474|c0_g1_i1
GO:0006336	DNA replication-independent nucleosome assembly	P	0.0203457	0.00290507	6	0	1987	3279	over	TR75700|c2_g1_i1, TR76738|c1_g1_i1, TR12615|c0_g1_i1, TR56245|c1_g1_i1, TR73489|c1_g1_i2, TR73489|c1_g1_i1
GO:0006012	galactose metabolic process	P	0.0203457	0.00290507	6	0	1987	3279	over	TR74725|c0_g2_i3, TR74725|c0_g2_i1, TR54230|c0_g1_i1, TR84729|c2_g1_i4, TR67836|c0_g1_i1, TR81234|c1_g1_i1
GO:0044144	modulation of growth of symbiont involved in interaction with host	P	0.0203457	0.00290507	6	0	1987	3279	over	TR80090|c0_g1_i1, TR74410|c1_g1_i2, TR74410|c1_g1_i1, TR80951|c7_g1_i3, TR80951|c7_g1_i2, TR80951|c7_g1_i1
GO:0044126	regulation of growth of symbiont in host	P	0.0203457	0.00290507	6	0	1987	3279	over	TR80090|c0_g1_i1, TR74410|c1_g1_i2, TR74410|c1_g1_i1, TR80951|c7_g1_i3, TR80951|c7_g1_i2, TR80951|c7_g1_i1
GO:0043605	cellular amide catabolic process	P	0.0203457	0.00290507	6	0	1987	3279	over	TR71156|c0_g1_i1, TR70094|c0_g1_i1, TR90200|c2_g1_i9, TR90200|c2_g1_i5, TR90200|c2_g1_i4, TR90200|c2_g1_i1
GO:0009698	phenylpropanoid metabolic process	P	0.0203457	0.00290507	6	0	1987	3279	over	TR81365|c0_g1_i1, TR21493|c0_g1_i1, TR79910|c0_g1_i2, TR79910|c0_g1_i1, TR76006|c0_g1_i1, TR74928|c0_g1_i1
GO:0009650	UV protection	P	0.0203457	0.00290507	6	0	1987	3279	over	TR74970|c1_g1_i2, TR74970|c1_g1_i1, TR77104|c0_g1_i4, TR77104|c0_g1_i3, TR77104|c0_g1_i2, TR77104|c0_g1_i1
GO:0009437	carnitine metabolic process	P	0.0203457	0.00290507	6	0	1987	3279	over	TR67488|c0_g1_i1, TR74928|c0_g1_i1, TR87967|c0_g1_i4, TR87967|c0_g1_i3, TR87967|c0_g1_i2, TR87967|c0_g1_i1
GO:0017004	cytochrome complex assembly	P	0.0203457	0.00290507	6	0	1987	3279	over	TR73167|c1_g1_i1, TR81245|c0_g1_i2, TR81245|c0_g1_i1, TR76010|c0_g1_i1, TR80152|c0_g1_i1, TR77143|c1_g1_i1
GO:0042769	DNA damage response, detection of DNA damage	P	0.0203457	0.00290507	6	0	1987	3279	over	TR72237|c6_g1_i1, TR74235|c0_g4_i1, TR59522|c0_g2_i3, TR59522|c0_g2_i1, TR72237|c0_g1_i1, TR76798|c0_g1_i2
GO:0042744	hydrogen peroxide catabolic process	P	0.0203457	0.00290507	6	0	1987	3279	over	TR74970|c1_g1_i2, TR74970|c1_g1_i1, TR77104|c0_g1_i4, TR77104|c0_g1_i3, TR77104|c0_g1_i2, TR77104|c0_g1_i1
GO:0009148	pyrimidine nucleoside triphosphate biosynthetic process	P	0.0203457	0.00290507	6	0	1987	3279	over	TR78937|c0_g1_i2, TR78937|c0_g1_i1, TR73262|c0_g1_i1, TR75191|c0_g1_i2, TR75191|c0_g1_i1, TR48901|c0_g1_i1
GO:0030578	PML body organization	P	0.0203457	0.00290507	6	0	1987	3279	over	TR86608|c0_g1_i8, TR86608|c0_g1_i7, TR86608|c0_g1_i4, TR86608|c0_g1_i2, TR86608|c0_g1_i12, TR86608|c0_g1_i10
GO:0042407	cristae formation	P	0.0203457	0.00290507	6	0	1987	3279	over	TR75892|c0_g1_i1, TR76010|c0_g1_i1, TR43249|c0_g1_i1, TR90883|c0_g2_i6, TR90883|c0_g2_i2, TR90883|c0_g2_i10
GO:0015670	carbon dioxide transport	P	0.0203457	0.00290507	6	0	1987	3279	over	TR75083|c1_g1_i6, TR75083|c1_g1_i5, TR75083|c1_g1_i3, TR75083|c1_g1_i2, TR75083|c1_g1_i1, TR64051|c0_g1_i1
GO:0035046	pronuclear migration	P	0.0203457	0.00290507	6	0	1987	3279	over	TR80934|c3_g2_i2, TR80934|c3_g2_i1, TR84006|c2_g1_i1, TR74137|c0_g1_i2, TR74137|c0_g1_i1, TR76798|c0_g1_i2
GO:0034508	centromere complex assembly	P	0.0203457	0.00290507	6	0	1987	3279	over	TR75700|c2_g1_i1, TR76738|c1_g1_i1, TR78817|c1_g1_i1, TR73489|c1_g1_i2, TR73489|c1_g1_i1, TR69254|c0_g1_i1
GO:0060789	hair follicle placode formation	P	0.0203457	0.00290507	6	0	1987	3279	over	TR73642|c1_g1_i5, TR73642|c1_g1_i4, TR73642|c1_g1_i3, TR73642|c1_g1_i2, TR73642|c1_g1_i1, TR64578|c0_g1_i1
GO:0061072	iris morphogenesis	P	0.0203457	0.00290507	6	0	1987	3279	over	TR86608|c0_g1_i8, TR86608|c0_g1_i7, TR86608|c0_g1_i4, TR86608|c0_g1_i2, TR86608|c0_g1_i12, TR86608|c0_g1_i10
GO:0021869	forebrain ventricular zone progenitor cell division	P	0.0203457	0.00290507	6	0	1987	3279	over	TR73537|c3_g1_i2, TR73537|c3_g1_i1, TR80560|c1_g1_i5, TR80560|c1_g1_i4, TR80560|c1_g1_i2, TR80560|c1_g1_i1
GO:0001838	embryonic epithelial tube formation	P	0.0218201	0.00315487	25	16	1968	3263	over	TR84559|c1_g1_i2, TR84559|c1_g1_i1, TR63621|c0_g1_i1, TR74516|c1_g1_i1, TR69813|c0_g1_i1, TR78800|c0_g1_i1, TR70696|c0_g1_i1, TR75641|c0_g3_i1, TR79765|c0_g1_i1, TR71672|c0_g1_i1, TR17211|c0_g1_i1, TR76592|c2_g1_i3, TR76592|c2_g1_i2, TR76592|c2_g1_i1, TR80397|c4_g1_i1, TR59257|c0_g2_i1, TR80560|c1_g1_i5, TR80560|c1_g1_i4, TR80560|c1_g1_i3, TR80560|c1_g1_i2, TR80560|c1_g1_i1, TR83475|c2_g2_i3, TR8…	TR79887|c6_g1_i1, TR80380|c4_g1_i1, TR51104|c0_g1_i1, TR78967|c0_g1_i1, TR87815|c1_g4_i4, TR87815|c1_g4_i2, TR90413|c1_g1_i2, TR91022|c6_g3_i2, TR91022|c6_g3_i1, TR78967|c4_g1_i1, TR89500|c5_g1_i1, TR75977|c6_g2_i2, TR75977|c6_g2_i1, TR69282|c0_g1_i1, TR74172|c3_g1_i8, TR73464|c0_g1_i1
GO:0031101	fin regeneration	P	0.0224792	0.00327282	12	4	1981	3275	over	TR75700|c2_g1_i1, TR74516|c1_g1_i1, TR79914|c0_g3_i10, TR84262|c1_g1_i1, TR73489|c1_g1_i2, TR73489|c1_g1_i1, TR79914|c0_g3_i9, TR79914|c0_g3_i6, TR79914|c0_g3_i5, TR79914|c0_g3_i3, TR79914|c0_g3_i2, TR79914|c0_g3_i1	TR77844|c0_g3_i2, TR77844|c0_g3_i1, TR74758|c0_g1_i1, TR90247|c2_g1_i1
GO:0030511	positive regulation of transforming growth factor beta receptor signaling pathway	P	0.0224792	0.00327282	12	4	1981	3275	over	TR86608|c0_g1_i8, TR86608|c0_g1_i7, TR86608|c0_g1_i4, TR86608|c0_g1_i2, TR76317|c0_g1_i2, TR76317|c0_g1_i1, TR86764|c2_g1_i4, TR86764|c2_g1_i3, TR86764|c2_g1_i2, TR86764|c2_g1_i1, TR86608|c0_g1_i12, TR86608|c0_g1_i10	TR84738|c2_g1_i1, TR79278|c1_g1_i2, TR79278|c1_g1_i1, TR90364|c1_g1_i1
GO:0032463	negative regulation of protein homooligomerization	P	0.0242453	0.00355789	11	3	1982	3276	over	TR79914|c0_g3_i10, TR75835|c0_g1_i2, TR75835|c0_g1_i1, TR79914|c0_g3_i9, TR79914|c0_g3_i7, TR79914|c0_g3_i6, TR79914|c0_g3_i5, TR79914|c0_g3_i4, TR79914|c0_g3_i3, TR79914|c0_g3_i2, TR79914|c0_g3_i1	TR79896|c0_g1_i2, TR79896|c0_g1_i1, TR65385|c2_g1_i2
GO:0090201	negative regulation of release of cytochrome c from mitochondria	P	0.0242453	0.00355789	11	3	1982	3276	over	TR74970|c1_g1_i2, TR74970|c1_g1_i1, TR78944|c0_g1_i2, TR78944|c0_g1_i1, TR66953|c0_g1_i1, TR85055|c0_g2_i8, TR85055|c0_g2_i7, TR85055|c0_g2_i6, TR85055|c0_g2_i3, TR85055|c0_g2_i2, TR85055|c0_g2_i1	TR86596|c0_g2_i3, TR86596|c0_g2_i2, TR86596|c0_g2_i1
GO:0048596	embryonic camera-type eye morphogenesis	P	0.0242453	0.00355789	11	3	1982	3276	over	TR58867|c0_g1_i1, TR86608|c0_g1_i8, TR86608|c0_g1_i7, TR86608|c0_g1_i4, TR86608|c0_g1_i2, TR79765|c0_g1_i1, TR68489|c0_g2_i1, TR66245|c0_g1_i1, TR83475|c2_g2_i3, TR86608|c0_g1_i12, TR86608|c0_g1_i10	TR79887|c6_g1_i1, TR91022|c6_g3_i2, TR91022|c6_g3_i1
GO:1903214	regulation of protein targeting to mitochondrion	P	0.024392	0.00358117	28	19	1965	3260	over	TR84402|c4_g1_i4, TR84402|c4_g1_i3, TR84402|c4_g1_i1, TR71420|c0_g1_i3, TR71420|c0_g1_i2, TR71420|c0_g1_i1, TR49242|c0_g1_i1, TR78944|c0_g1_i2, TR78944|c0_g1_i1, TR8750|c0_g1_i1, TR67079|c0_g1_i2, TR67079|c0_g1_i1, TR64876|c1_g1_i1, TR75641|c0_g3_i1, TR63693|c0_g1_i1, TR61608|c0_g2_i1, TR83760|c0_g1_i2, TR83760|c0_g1_i1, TR90883|c0_g2_i6, TR90883|c0_g2_i2, TR85055|c0_g2_i8, TR85055|c0_g2_i7, TR85…	TR79350|c2_g1_i1, TR77844|c0_g3_i3, TR77844|c0_g3_i2, TR77844|c0_g3_i1, TR88181|c0_g1_i15, TR83613|c2_g4_i7, TR83613|c2_g4_i6, TR83613|c2_g4_i3, TR83613|c2_g4_i2, TR83613|c2_g4_i1, TR88181|c0_g1_i5, TR84033|c0_g1_i4, TR84033|c0_g1_i2, TR84033|c0_g1_i1, TR84056|c4_g2_i2, TR84056|c4_g2_i1, TR69965|c0_g1_i2, TR69965|c0_g1_i1, TR79590|c2_g1_i1
GO:0046985	positive regulation of hemoglobin biosynthetic process	P	0.025465	0.00375338	9	2	1984	3277	over	TR84729|c2_g1_i8, TR84729|c2_g1_i7, TR84729|c2_g1_i6, TR84729|c2_g1_i5, TR84729|c2_g1_i4, TR84729|c2_g1_i3, TR84729|c2_g1_i2, TR84729|c2_g1_i1, TR69260|c0_g1_i1	TR67744|c2_g1_i1, TR80826|c0_g1_i2
GO:0060216	definitive hemopoiesis	P	0.02945	0.00445736	14	6	1979	3273	over	TR83897|c0_g1_i3, TR83897|c0_g1_i1, TR79290|c4_g3_i2, TR79290|c4_g3_i1, TR73450|c0_g1_i1, TR74516|c1_g1_i1, TR72169|c1_g1_i2, TR72169|c1_g1_i1, TR79336|c11_g2_i2, TR79336|c11_g2_i1, TR80062|c0_g1_i1, TR58758|c0_g1_i1, TR32136|c0_g1_i1, TR66245|c0_g1_i1	TR86519|c1_g1_i3, TR86519|c1_g1_i2, TR86519|c1_g1_i1, TR69595|c0_g1_i1, TR80015|c2_g1_i2, TR80015|c2_g1_i1
GO:0030011	maintenance of cell polarity	P	0.02945	0.00445736	14	6	1979	3273	over	TR76929|c0_g1_i5, TR76929|c0_g1_i4, TR76929|c0_g1_i2, TR76929|c0_g1_i1, TR89453|c6_g1_i2, TR89453|c6_g1_i1, TR73642|c1_g1_i5, TR73642|c1_g1_i4, TR73642|c1_g1_i3, TR73642|c1_g1_i2, TR73642|c1_g1_i1, TR74627|c2_g1_i4, TR74627|c2_g1_i3, TR74627|c2_g1_i2	TR90946|c1_g8_i3, TR90946|c1_g8_i2, TR90946|c1_g8_i1, TR86414|c3_g2_i1, TR87815|c1_g4_i4, TR87815|c1_g4_i2
GO:0098779	mitophagy in response to mitochondrial depolarization	P	0.0323057	0.00494425	24	16	1969	3263	over	TR87958|c6_g1_i1, TR72315|c0_g1_i2, TR80781|c3_g1_i1, TR64677|c0_g1_i1, TR28656|c0_g1_i1, TR77779|c0_g1_i1, TR72235|c0_g1_i1, TR33137|c0_g1_i1, TR75963|c0_g1_i4, TR75963|c0_g1_i3, TR75963|c0_g1_i2, TR75963|c0_g1_i1, TR61608|c0_g2_i1, TR90883|c0_g2_i6, TR90883|c0_g2_i2, TR74410|c1_g1_i2, TR74410|c1_g1_i1, TR48901|c0_g1_i1, TR90883|c0_g2_i10, TR83547|c1_g1_i1, TR80351|c0_g1_i2, TR80351|c0_g1_i1, TR…	TR76956|c1_g1_i1, TR81027|c0_g1_i1, TR77648|c3_g2_i3, TR77648|c3_g2_i2, TR77648|c3_g2_i1, TR86895|c0_g2_i2, TR86895|c0_g2_i1, TR90978|c1_g1_i1, TR80748|c2_g2_i2, TR80748|c2_g2_i1, TR69023|c0_g1_i1, TR75967|c0_g1_i1, TR70604|c0_g1_i2, TR70604|c0_g1_i1, TR81351|c1_g2_i3, TR81351|c1_g2_i1
GO:0006310	DNA recombination	P	0.0329872	0.00514475	16	8	1977	3271	over	TR68044|c2_g1_i1, TR74235|c0_g4_i1, TR68044|c0_g2_i1, TR76276|c0_g1_i1, TR74515|c0_g1_i1, TR47982|c0_g1_i1, TR67150|c0_g1_i1, TR83967|c2_g1_i1, TR69591|c0_g1_i1, TR71735|c0_g1_i1, TR83901|c4_g1_i3, TR83901|c4_g1_i1, TR64578|c0_g1_i1, TR90921|c0_g2_i1, TR32136|c0_g1_i1, TR69320|c0_g1_i1	TR86275|c5_g1_i1, TR91085|c0_g9_i1, TR73067|c0_g1_i1, TR84670|c0_g1_i1, TR55177|c0_g5_i1, TR78030|c1_g2_i2, TR78030|c1_g2_i1, TR80299|c0_g1_i1
GO:2000278	regulation of DNA biosynthetic process	P	0.0329872	0.00514475	16	8	1977	3271	over	TR79914|c0_g3_i10, TR84873|c0_g5_i3, TR84873|c0_g5_i2, TR84873|c0_g5_i1, TR86764|c2_g1_i4, TR86764|c2_g1_i3, TR86764|c2_g1_i2, TR86764|c2_g1_i1, TR79914|c0_g3_i9, TR79914|c0_g3_i7, TR79914|c0_g3_i6, TR79914|c0_g3_i5, TR79914|c0_g3_i4, TR79914|c0_g3_i3, TR79914|c0_g3_i2, TR79914|c0_g3_i1	TR79350|c2_g1_i1, TR49159|c0_g1_i1, TR66063|c0_g1_i2, TR66063|c0_g1_i1, TR67744|c2_g1_i1, TR80826|c0_g1_i2, TR85183|c2_g1_i2, TR85183|c2_g1_i1
GO:0016925	protein sumoylation	P	0.0329872	0.00514475	16	8	1977	3271	over	TR76276|c0_g1_i1, TR73450|c0_g1_i1, TR67051|c0_g1_i1, TR67150|c0_g1_i1, TR76750|c0_g2_i2, TR76750|c0_g2_i1, TR80062|c0_g1_i1, TR79273|c0_g1_i2, TR79273|c0_g1_i1, TR86182|c2_g1_i1, TR68537|c0_g1_i2, TR68537|c0_g1_i1, TR32136|c0_g1_i1, TR69320|c0_g1_i1, TR74626|c0_g1_i1, TR76798|c0_g1_i2	TR70106|c0_g1_i1, TR84721|c1_g2_i2, TR84721|c1_g2_i1, TR78040|c0_g1_i1, TR55177|c0_g5_i1, TR65385|c2_g1_i2, TR70604|c0_g1_i2, TR70604|c0_g1_i1
GO:0051028	mRNA transport	P	0.0329872	0.00514475	16	8	1977	3271	over	TR58759|c0_g2_i1, TR8288|c0_g2_i1, TR21493|c0_g1_i1, TR67917|c0_g1_i1, TR73450|c0_g1_i1, TR67051|c0_g1_i1, TR64876|c1_g1_i1, TR76006|c0_g1_i1, TR73427|c1_g1_i1, TR72637|c2_g1_i1, TR79273|c0_g1_i2, TR79273|c0_g1_i1, TR86648|c1_g1_i1, TR81016|c0_g1_i1, TR66739|c1_g1_i1, TR65119|c0_g1_i1	TR71762|c0_g1_i1, TR90269|c0_g2_i2, TR90269|c0_g2_i1, TR73067|c0_g1_i1, TR69965|c0_g1_i2, TR69965|c0_g1_i1, TR84246|c5_g2_i2, TR84246|c5_g2_i1
GO:0006165	nucleoside diphosphate phosphorylation	P	0.0342768	0.00535081	27	19	1966	3260	over	TR71156|c0_g1_i1, TR58867|c0_g1_i1, TR75521|c0_g1_i1, TR70094|c0_g1_i1, TR74725|c0_g2_i3, TR74725|c0_g2_i1, TR68611|c0_g1_i1, TR87776|c3_g12_i2, TR87776|c3_g12_i1, TR73833|c0_g1_i1, TR68093|c0_g1_i1, TR65603|c0_g1_i1, TR66552|c0_g1_i1, TR75191|c0_g1_i2, TR75191|c0_g1_i1, TR80997|c0_g1_i1, TR84729|c2_g1_i4, TR70071|c1_g1_i1, TR67528|c0_g1_i1, TR64778|c0_g2_i1, TR48901|c0_g1_i1, TR67836|c0_g1_i1, T…	TR86688|c3_g6_i1, TR71437|c11_g2_i2, TR71437|c11_g2_i1, TR76503|c1_g2_i1, TR71437|c0_g1_i1, TR75945|c0_g1_i1, TR83765|c4_g10_i4, TR80534|c5_g9_i2, TR80534|c5_g9_i1, TR87794|c10_g2_i3, TR87794|c10_g2_i2, TR87794|c10_g2_i1, TR73636|c0_g1_i5, TR73636|c0_g1_i4, TR73636|c0_g1_i3, TR73636|c0_g1_i2, TR73636|c0_g1_i1, TR70604|c0_g1_i2, TR70604|c0_g1_i1
GO:0051351	positive regulation of ligase activity	P	0.0347034	0.00542972	18	10	1975	3269	over	TR50819|c1_g1_i1, TR72237|c6_g1_i1, TR59522|c0_g2_i3, TR59522|c0_g2_i1, TR71420|c0_g1_i3, TR71420|c0_g1_i2, TR71420|c0_g1_i1, TR49242|c0_g1_i1, TR55960|c0_g1_i1, TR72237|c0_g1_i1, TR64481|c0_g1_i2, TR64481|c0_g1_i1, TR58719|c1_g1_i1, TR90883|c0_g2_i6, TR90883|c0_g2_i2, TR90883|c0_g2_i10, TR61346|c1_g1_i1, TR65126|c0_g1_i1	TR81044|c0_g1_i2, TR81044|c0_g1_i1, TR74578|c3_g1_i6, TR74578|c3_g1_i5, TR74578|c3_g1_i4, TR74578|c3_g1_i3, TR74578|c3_g1_i2, TR74578|c3_g1_i1, TR86935|c0_g6_i8, TR86935|c0_g6_i3
GO:2000058	regulation of protein ubiquitination involved in ubiquitin-dependent protein catabolic process	P	0.0347034	0.0054299	20	12	1973	3267	over	TR50819|c1_g1_i1, TR72237|c6_g1_i1, TR59522|c0_g2_i3, TR59522|c0_g2_i1, TR81024|c0_g1_i1, TR73450|c0_g1_i1, TR71420|c0_g1_i3, TR71420|c0_g1_i2, TR71420|c0_g1_i1, TR84873|c0_g5_i3, TR84873|c0_g5_i2, TR84873|c0_g5_i1, TR49242|c0_g1_i1, TR91096|c0_g3_i6, TR91096|c0_g3_i3, TR55960|c0_g1_i1, TR72237|c0_g1_i1, TR58719|c1_g1_i1, TR91074|c4_g1_i1, TR65126|c0_g1_i1	TR81044|c0_g1_i2, TR81044|c0_g1_i1, TR84775|c1_g1_i3, TR84775|c1_g1_i2, TR74578|c3_g1_i6, TR74578|c3_g1_i5, TR74578|c3_g1_i4, TR74578|c3_g1_i3, TR74578|c3_g1_i2, TR74578|c3_g1_i1, TR90899|c2_g2_i2, TR90899|c2_g2_i1
GO:0008652	cellular amino acid biosynthetic process	P	0.0347034	0.0054299	20	12	1973	3267	over	TR79319|c0_g5_i1, TR83483|c5_g1_i1, TR87776|c3_g12_i2, TR87776|c3_g12_i1, TR65603|c0_g1_i1, TR74928|c0_g1_i1, TR37841|c0_g1_i1, TR90200|c2_g1_i9, TR90200|c2_g1_i5, TR90200|c2_g1_i4, TR90200|c2_g1_i1, TR68343|c0_g1_i1, TR54683|c0_g1_i1, TR78706|c0_g1_i1, TR50663|c0_g1_i1, TR66327|c3_g1_i1, TR87836|c3_g1_i4, TR87836|c3_g1_i3, TR87836|c3_g1_i1, TR80625|c0_g2_i1	TR83948|c5_g1_i1, TR86312|c2_g1_i5, TR86312|c2_g1_i4, TR86312|c2_g1_i3, TR86312|c2_g1_i2, TR86312|c2_g1_i1, TR73636|c0_g1_i5, TR73636|c0_g1_i4, TR73636|c0_g1_i3, TR73636|c0_g1_i2, TR73636|c0_g1_i1, TR75967|c0_g1_i1
GO:0042542	response to hydrogen peroxide	P	0.0347715	0.00544305	37	31	1956	3248	over	TR74970|c1_g1_i2, TR74970|c1_g1_i1, TR68542|c0_g1_i1, TR84623|c0_g1_i2, TR84623|c0_g1_i1, TR42973|c0_g1_i1, TR84559|c1_g1_i2, TR84559|c1_g1_i1, TR74515|c0_g1_i1, TR51155|c0_g1_i1, TR81232|c4_g1_i1, TR84873|c0_g5_i3, TR84873|c0_g5_i2, TR84873|c0_g5_i1, TR80277|c0_g1_i1, TR64596|c0_g1_i1, TR62926|c1_g1_i2, TR62926|c1_g1_i1, TR77104|c0_g1_i4, TR77104|c0_g1_i3, TR77104|c0_g1_i2, TR77104|c0_g1_i1, TR8…	TR79350|c2_g1_i1, TR72941|c2_g1_i1, TR77935|c3_g1_i1, TR80910|c1_g1_i4, TR80910|c1_g1_i2, TR80910|c1_g1_i1, TR66063|c0_g1_i2, TR66063|c0_g1_i1, TR71503|c0_g1_i1, TR76427|c2_g1_i4, TR76427|c2_g1_i3, TR76427|c2_g1_i2, TR76427|c2_g1_i1, TR84993|c4_g1_i1, TR84670|c0_g1_i1, TR75945|c0_g1_i1, TR85011|c2_g1_i2, TR85011|c2_g1_i1, TR75610|c9_g1_i1, TR70912|c0_g1_i3, TR70912|c0_g1_i2, TR74654|c1_g1_i1, TR6…
GO:0071873	response to norepinephrine	P	0.0370193	0.0058749	7	1	1986	3278	over	TR59453|c1_g1_i5, TR59453|c1_g1_i4, TR59453|c1_g1_i3, TR59453|c1_g1_i2, TR59453|c1_g1_i1, TR84729|c2_g1_i4, TR69364|c0_g3_i1	TR79048|c0_g1_i1
GO:0021516	dorsal spinal cord development	P	0.0370193	0.0058749	7	1	1986	3278	over	TR58796|c0_g1_i1, TR72169|c1_g1_i2, TR72169|c1_g1_i1, TR78800|c0_g1_i1, TR79432|c0_g1_i2, TR79432|c0_g1_i1, TR84653|c0_g1_i1	TR79887|c6_g1_i1
GO:0033108	mitochondrial respiratory chain complex assembly	P	0.0370193	0.0058749	7	1	1986	3278	over	TR73167|c1_g1_i1, TR81245|c0_g1_i2, TR68144|c0_g1_i1, TR76010|c0_g1_i1, TR80152|c0_g1_i1, TR70071|c1_g1_i1, TR84959|c0_g1_i1	TR80537|c1_g1_i1
GO:0009664	plant-type cell wall organization	P	0.0370193	0.0058749	7	1	1986	3278	over	TR69639|c0_g2_i1, TR68641|c3_g1_i2, TR68641|c3_g1_i1, TR48640|c0_g1_i1, TR77055|c0_g1_i2, TR77055|c0_g1_i1, TR65306|c0_g1_i1	TR57705|c0_g1_i1
GO:0015949	nucleobase-containing small molecule interconversion	P	0.0370193	0.0058749	7	1	1986	3278	over	TR78937|c0_g1_i2, TR78937|c0_g1_i1, TR73262|c0_g1_i1, TR62926|c1_g1_i2, TR62926|c1_g1_i1, TR75227|c0_g1_i1, TR48901|c0_g1_i1	TR76503|c1_g2_i1
GO:0009200	deoxyribonucleoside triphosphate metabolic process	P	0.0370193	0.0058749	7	1	1986	3278	over	TR78937|c0_g1_i2, TR78937|c0_g1_i1, TR73262|c0_g1_i1, TR77163|c0_g1_i1, TR86830|c0_g3_i3, TR86830|c0_g3_i2, TR86830|c0_g3_i1	TR79608|c1_g1_i1
GO:0042249	establishment of planar polarity of embryonic epithelium	P	0.0370193	0.0058749	7	1	1986	3278	over	TR89453|c6_g1_i2, TR89453|c6_g1_i1, TR80560|c1_g1_i5, TR80560|c1_g1_i4, TR80560|c1_g1_i3, TR80560|c1_g1_i2, TR80560|c1_g1_i1	TR89500|c5_g1_i1
GO:0016485	protein processing	P	0.0388887	0.00620238	41	36	1952	3243	over	TR50385|c0_g1_i1, TR78937|c0_g1_i2, TR78937|c0_g1_i1, TR42973|c0_g1_i1, TR72237|c6_g1_i1, TR67913|c0_g1_i1, TR59522|c0_g2_i3, TR59522|c0_g2_i1, TR78944|c0_g1_i2, TR78944|c0_g1_i1, TR89453|c6_g1_i2, TR89453|c6_g1_i1, TR77448|c0_g1_i1, TR78112|c0_g1_i7, TR78112|c0_g1_i6, TR78112|c0_g1_i5, TR78112|c0_g1_i4, TR78112|c0_g1_i3, TR70696|c0_g1_i1, TR84295|c0_g5_i1, TR72237|c0_g1_i1, TR79432|c0_g1_i2, TR7…	TR79834|c0_g1_i1, TR84738|c2_g1_i1, TR80675|c2_g1_i2, TR80675|c2_g1_i1, TR79278|c1_g1_i2, TR79278|c1_g1_i1, TR88063|c1_g1_i2, TR88063|c1_g1_i1, TR84389|c4_g3_i6, TR84389|c4_g3_i5, TR84389|c4_g3_i4, TR84389|c4_g3_i3, TR84389|c4_g3_i2, TR83526|c2_g1_i6, TR83526|c2_g1_i4, TR83526|c2_g1_i3, TR83526|c2_g1_i2, TR83526|c2_g1_i1, TR86596|c0_g2_i3, TR86596|c0_g2_i2, TR86596|c0_g2_i1, TR74654|c1_g1_i1, TR6…
GO:0006090	pyruvate metabolic process	P	0.0396386	0.00633909	30	23	1963	3256	over	TR71156|c0_g1_i1, TR58867|c0_g1_i1, TR75521|c0_g1_i1, TR70094|c0_g1_i1, TR74725|c0_g2_i3, TR74725|c0_g2_i1, TR54230|c0_g1_i1, TR68611|c0_g1_i1, TR76994|c0_g1_i1, TR87776|c3_g12_i2, TR87776|c3_g12_i1, TR73833|c0_g1_i1, TR68093|c0_g1_i1, TR65603|c0_g1_i1, TR66552|c0_g1_i1, TR79008|c0_g3_i3, TR79008|c0_g3_i2, TR79008|c0_g3_i1, TR80997|c0_g1_i1, TR84729|c2_g1_i4, TR70071|c1_g1_i1, TR67528|c0_g1_i1, T…	TR86688|c3_g6_i1, TR71437|c11_g2_i2, TR71437|c11_g2_i1, TR80910|c1_g1_i4, TR80910|c1_g1_i2, TR80910|c1_g1_i1, TR76427|c2_g1_i4, TR76427|c2_g1_i1, TR71437|c0_g1_i1, TR75945|c0_g1_i1, TR83765|c4_g10_i4, TR80534|c5_g9_i2, TR80534|c5_g9_i1, TR87794|c10_g2_i3, TR87794|c10_g2_i2, TR87794|c10_g2_i1, TR73636|c0_g1_i5, TR73636|c0_g1_i4, TR73636|c0_g1_i3, TR73636|c0_g1_i2, TR73636|c0_g1_i1, TR70604|c0_g1_i…
GO:2000641	regulation of early endosome to late endosome transport	P	0.0399705	0.00641519	11	4	1982	3275	over	TR79914|c0_g3_i10, TR76317|c0_g1_i2, TR76317|c0_g1_i1, TR79914|c0_g3_i9, TR79914|c0_g3_i7, TR79914|c0_g3_i6, TR79914|c0_g3_i5, TR79914|c0_g3_i4, TR79914|c0_g3_i3, TR79914|c0_g3_i2, TR79914|c0_g3_i1	TR90364|c1_g1_i1, TR89493|c3_g1_i1, TR75999|c0_g2_i1, TR75999|c1_g2_i2
GO:0051084	'de novo' posttranslational protein folding	P	0.0399705	0.00641519	11	4	1982	3275	over	TR72014|c0_g3_i1, TR76054|c1_g1_i1, TR71437|c13_g7_i1, TR71437|c13_g4_i1, TR76054|c2_g1_i3, TR76054|c2_g1_i2, TR76054|c2_g1_i1, TR49214|c0_g1_i1, TR68093|c0_g1_i1, TR80997|c0_g1_i1, TR48639|c0_g2_i1	TR71437|c11_g2_i2, TR71437|c11_g2_i1, TR77844|c0_g3_i3, TR71437|c0_g1_i1
GO:0009299	mRNA transcription	P	0.0399705	0.00641519	11	4	1982	3275	over	TR80476|c1_g1_i2, TR80476|c1_g1_i1, TR86608|c0_g1_i8, TR86608|c0_g1_i7, TR86608|c0_g1_i4, TR86608|c0_g1_i2, TR68930|c0_g1_i2, TR68930|c0_g1_i1, TR89474|c0_g1_i1, TR86608|c0_g1_i12, TR86608|c0_g1_i10	TR75945|c0_g1_i1, TR73736|c0_g1_i3, TR73736|c0_g1_i2, TR73736|c0_g1_i1
GO:0008033	tRNA processing	P	0.0399705	0.00641519	11	4	1982	3275	over	TR81332|c0_g1_i1, TR53966|c0_g1_i1, TR65898|c0_g1_i1, TR71569|c0_g1_i1, TR76253|c0_g1_i2, TR76253|c0_g1_i1, TR72572|c0_g2_i1, TR67055|c0_g1_i1, TR86830|c0_g3_i3, TR86830|c0_g3_i2, TR86830|c0_g3_i1	TR84723|c0_g1_i1, TR80380|c4_g1_i1, TR78051|c0_g1_i1, TR80537|c1_g1_i1
GO:0031954	positive regulation of protein autophosphorylation	P	0.0421837	0.00687369	10	3	1983	3276	over	TR42973|c0_g1_i1, TR79914|c0_g3_i10, TR79914|c0_g3_i9, TR79914|c0_g3_i7, TR79914|c0_g3_i6, TR79914|c0_g3_i5, TR79914|c0_g3_i4, TR79914|c0_g3_i3, TR79914|c0_g3_i2, TR79914|c0_g3_i1	TR67584|c1_g1_i3, TR67584|c1_g1_i2, TR67584|c1_g1_i1
GO:0035883	enteroendocrine cell differentiation	P	0.0421837	0.00687369	10	3	1983	3276	over	TR71185|c0_g1_i1, TR75553|c0_g1_i1, TR86764|c2_g1_i4, TR86764|c2_g1_i3, TR86764|c2_g1_i2, TR86764|c2_g1_i1, TR79432|c0_g1_i2, TR79432|c0_g1_i1, TR78016|c0_g1_i2, TR78016|c0_g1_i1	TR79350|c2_g1_i1, TR83859|c0_g1_i2, TR83859|c0_g1_i1
GO:0036120	cellular response to platelet-derived growth factor stimulus	P	0.0421837	0.00687369	10	3	1983	3276	over	TR79914|c0_g3_i10, TR70038|c0_g1_i1, TR79914|c0_g3_i9, TR79914|c0_g3_i7, TR79914|c0_g3_i6, TR79914|c0_g3_i5, TR79914|c0_g3_i4, TR79914|c0_g3_i3, TR79914|c0_g3_i2, TR79914|c0_g3_i1	TR84993|c3_g1_i1, TR84993|c4_g1_i1, TR87892|c0_g4_i2
GO:0001702	gastrulation with mouth forming second	P	0.042919	0.00700586	17	9	1976	3270	over	TR76530|c2_g1_i2, TR76530|c2_g1_i1, TR84262|c1_g1_i1, TR84729|c2_g1_i8, TR84729|c2_g1_i7, TR84729|c2_g1_i6, TR84729|c2_g1_i5, TR84729|c2_g1_i4, TR84729|c2_g1_i3, TR84729|c2_g1_i2, TR84729|c2_g1_i1, TR69260|c0_g1_i1, TR80560|c1_g1_i5, TR80560|c1_g1_i4, TR80560|c1_g1_i3, TR80560|c1_g1_i2, TR80560|c1_g1_i1	TR86840|c2_g2_i6, TR86840|c2_g2_i1, TR79278|c1_g1_i2, TR79278|c1_g1_i1, TR79682|c0_g1_i3, TR55177|c0_g5_i1, TR73736|c0_g1_i3, TR73736|c0_g1_i2, TR73736|c0_g1_i1
GO:0006306	DNA methylation	P	0.042919	0.00700586	17	9	1976	3270	over	TR80108|c0_g1_i1, TR74235|c0_g4_i1, TR52413|c0_g1_i1, TR12615|c0_g1_i1, TR55117|c0_g1_i3, TR55117|c0_g1_i2, TR55117|c0_g1_i1, TR81154|c0_g1_i2, TR81154|c0_g1_i1, TR56245|c1_g1_i1, TR67791|c1_g1_i1, TR75592|c1_g1_i1, TR89508|c0_g1_i1, TR843|c0_g1_i2, TR843|c0_g1_i1, TR77400|c0_g1_i1, TR61346|c1_g1_i1	TR79350|c2_g1_i1, TR61892|c0_g1_i2, TR77000|c2_g1_i3, TR81390|c1_g1_i2, TR81390|c1_g1_i1, TR64980|c0_g1_i4, TR64980|c0_g1_i3, TR64980|c0_g1_i2, TR64980|c0_g1_i1
GO:0060071	Wnt signaling pathway, planar cell polarity pathway	P	0.0430157	0.00702475	19	11	1974	3268	over	TR84402|c4_g1_i4, TR84402|c4_g1_i3, TR84402|c4_g1_i1, TR76317|c0_g1_i2, TR76317|c0_g1_i1, TR73642|c1_g1_i5, TR73642|c1_g1_i4, TR73642|c1_g1_i3, TR73642|c1_g1_i2, TR73642|c1_g1_i1, TR71672|c0_g1_i1, TR80560|c1_g1_i5, TR80560|c1_g1_i4, TR80560|c1_g1_i3, TR80560|c1_g1_i2, TR80560|c1_g1_i1, TR83613|c1_g1_i1, TR56453|c0_g1_i2, TR56453|c0_g1_i1	TR86121|c0_g1_i2, TR86121|c0_g1_i1, TR90364|c1_g1_i1, TR83613|c2_g4_i7, TR83613|c2_g4_i6, TR83613|c2_g4_i3, TR83613|c2_g4_i2, TR83613|c2_g4_i1, TR84885|c2_g1_i7, TR84885|c2_g1_i2, TR89500|c5_g1_i1
GO:0039019	pronephric nephron development	P	0.0446683	0.00769667	5	0	1988	3279	over	TR63621|c0_g1_i1, TR75234|c3_g1_i1, TR49242|c0_g1_i1, TR75641|c0_g3_i1, TR59257|c0_g2_i1
GO:0007412	axon target recognition	P	0.0446683	0.00769667	5	0	1988	3279	over	TR59453|c1_g1_i5, TR59453|c1_g1_i4, TR59453|c1_g1_i3, TR59453|c1_g1_i2, TR59453|c1_g1_i1
GO:0060447	bud outgrowth involved in lung branching	P	0.0446683	0.00769667	5	0	1988	3279	over	TR79871|c5_g1_i3, TR79871|c5_g1_i2, TR79871|c5_g1_i1, TR70876|c0_g1_i4, TR70876|c0_g1_i1
GO:0010193	response to ozone	P	0.0446683	0.00769667	5	0	1988	3279	over	TR77104|c0_g1_i4, TR77104|c0_g1_i3, TR77104|c0_g1_i2, TR77104|c0_g1_i1, TR67528|c0_g1_i1
GO:0007396	suture of dorsal opening	P	0.0446683	0.00769667	5	0	1988	3279	over	TR73642|c1_g1_i5, TR73642|c1_g1_i4, TR73642|c1_g1_i3, TR73642|c1_g1_i2, TR73642|c1_g1_i1
GO:0060374	mast cell differentiation	P	0.0446683	0.00769667	5	0	1988	3279	over	TR81245|c0_g1_i2, TR81245|c0_g1_i1, TR74516|c1_g1_i1, TR72169|c1_g1_i2, TR72169|c1_g1_i1
GO:0046039	GTP metabolic process	P	0.0446683	0.00769667	5	0	1988	3279	over	TR89453|c6_g1_i2, TR89453|c6_g1_i1, TR75191|c0_g1_i2, TR75191|c0_g1_i1, TR48901|c0_g1_i1
GO:0006825	copper ion transport	P	0.0446683	0.00769667	5	0	1988	3279	over	TR69461|c0_g1_i1, TR81245|c0_g1_i2, TR81245|c0_g1_i1, TR66310|c0_g1_i2, TR66310|c0_g1_i1
GO:0033540	fatty acid beta-oxidation using acyl-CoA oxidase	P	0.0446683	0.00769667	5	0	1988	3279	over	TR87967|c0_g1_i4, TR87967|c0_g1_i3, TR87967|c0_g1_i2, TR87967|c0_g1_i1, TR72652|c1_g1_i1
GO:0002318	myeloid progenitor cell differentiation	P	0.0446683	0.00769667	5	0	1988	3279	over	TR83897|c0_g1_i3, TR83897|c0_g1_i1, TR64677|c0_g1_i1, TR81245|c0_g1_i2, TR81245|c0_g1_i1
GO:0032951	regulation of beta-glucan biosynthetic process	P	0.0446683	0.00769667	5	0	1988	3279	over	TR73642|c1_g1_i5, TR73642|c1_g1_i4, TR73642|c1_g1_i3, TR73642|c1_g1_i2, TR73642|c1_g1_i1
GO:0060029	convergent extension involved in organogenesis	P	0.0446683	0.00769667	5	0	1988	3279	over	TR80560|c1_g1_i5, TR80560|c1_g1_i4, TR80560|c1_g1_i3, TR80560|c1_g1_i2, TR80560|c1_g1_i1
GO:0006538	glutamate catabolic process	P	0.0446683	0.00769667	5	0	1988	3279	over	TR79319|c0_g5_i1, TR90200|c2_g1_i9, TR90200|c2_g1_i5, TR90200|c2_g1_i4, TR90200|c2_g1_i1
GO:0051971	positive regulation of transmission of nerve impulse	P	0.0446683	0.00769667	5	0	1988	3279	over	TR79871|c5_g1_i3, TR79871|c5_g1_i2, TR79871|c5_g1_i1, TR75469|c0_g1_i3, TR75469|c0_g1_i1
GO:0032727	positive regulation of interferon-alpha production	P	0.0446683	0.00769667	5	0	1988	3279	over	TR68044|c2_g1_i1, TR68044|c0_g2_i1, TR83630|c0_g3_i4, TR83630|c0_g3_i2, TR83630|c0_g3_i1
GO:0014076	response to fluoxetine	P	0.0446683	0.00769667	5	0	1988	3279	over	TR59453|c1_g1_i5, TR59453|c1_g1_i4, TR59453|c1_g1_i3, TR59453|c1_g1_i2, TR59453|c1_g1_i1
GO:0002086	diaphragm contraction	P	0.0446683	0.00769667	5	0	1988	3279	over	TR79871|c5_g1_i3, TR79871|c5_g1_i2, TR79871|c5_g1_i1, TR70876|c0_g1_i4, TR70876|c0_g1_i1
GO:0002051	osteoblast fate commitment	P	0.0446683	0.00769667	5	0	1988	3279	over	TR86764|c2_g1_i4, TR86764|c2_g1_i3, TR86764|c2_g1_i2, TR86764|c2_g1_i1, TR75819|c0_g1_i1
GO:0070987	error-free translesion synthesis	P	0.0446683	0.00769667	5	0	1988	3279	over	TR72237|c6_g1_i1, TR74235|c0_g4_i1, TR59522|c0_g2_i3, TR59522|c0_g2_i1, TR72237|c0_g1_i1
GO:0070918	production of small RNA involved in gene silencing by RNA	P	0.0446683	0.00769667	5	0	1988	3279	over	TR21493|c0_g1_i1, TR75459|c0_g1_i1, TR89508|c0_g1_i1, TR67055|c0_g1_i1, TR75819|c0_g1_i1
GO:0006370	7-methylguanosine mRNA capping	P	0.0446683	0.00769667	5	0	1988	3279	over	TR75341|c1_g3_i1, TR52413|c0_g1_i1, TR71816|c0_g1_i2, TR71816|c0_g1_i1, TR58719|c1_g1_i1
GO:0071338	positive regulation of hair follicle cell proliferation	P	0.0446683	0.00769667	5	0	1988	3279	over	TR73642|c1_g1_i5, TR73642|c1_g1_i4, TR73642|c1_g1_i3, TR73642|c1_g1_i2, TR73642|c1_g1_i1
GO:0000911	cytokinesis by cell plate formation	P	0.0446683	0.00769667	5	0	1988	3279	over	TR81154|c0_g1_i2, TR81154|c0_g1_i1, TR68519|c0_g1_i2, TR68519|c0_g1_i1, TR58719|c1_g1_i1
GO:0006213	pyrimidine nucleoside metabolic process	P	0.0446683	0.00769667	5	0	1988	3279	over	TR73262|c0_g1_i1, TR83483|c5_g1_i1, TR75191|c0_g1_i2, TR75191|c0_g1_i1, TR48901|c0_g1_i1
GO:0051601	exocyst localization	P	0.0446683	0.00769667	5	0	1988	3279	over	TR73642|c1_g1_i5, TR73642|c1_g1_i4, TR73642|c1_g1_i3, TR73642|c1_g1_i2, TR73642|c1_g1_i1
GO:0006188	IMP biosynthetic process	P	0.0446683	0.00769667	5	0	1988	3279	over	TR69580|c0_g1_i1, TR86535|c1_g9_i1, TR69532|c0_g1_i1, TR78706|c0_g1_i1, TR86535|c0_g1_i1
GO:0006122	mitochondrial electron transport, ubiquinol to cytochrome c	P	0.0446683	0.00769667	5	0	1988	3279	over	TR59307|c0_g1_i1, TR86236|c0_g1_i1, TR76010|c0_g1_i1, TR52234|c0_g1_i1, TR70827|c0_g1_i1
GO:0006103	2-oxoglutarate metabolic process	P	0.0446683	0.00769667	5	0	1988	3279	over	TR66942|c0_g1_i4, TR66942|c0_g1_i3, TR66942|c0_g1_i2, TR66942|c0_g1_i1, TR73833|c0_g1_i1
GO:0044340	canonical Wnt signaling pathway involved in regulation of cell proliferation	P	0.0446683	0.00769667	5	0	1988	3279	over	TR80560|c1_g1_i5, TR80560|c1_g1_i4, TR80560|c1_g1_i3, TR80560|c1_g1_i2, TR80560|c1_g1_i1
GO:0006013	mannose metabolic process	P	0.0446683	0.00769667	5	0	1988	3279	over	TR54230|c0_g1_i1, TR66552|c0_g1_i1, TR87960|c1_g1_i1, TR69633|c1_g1_i1, TR81234|c1_g1_i1
GO:0090135	actin filament branching	P	0.0446683	0.00769667	5	0	1988	3279	over	TR73642|c1_g1_i5, TR73642|c1_g1_i4, TR73642|c1_g1_i3, TR73642|c1_g1_i2, TR73642|c1_g1_i1
GO:0048554	positive regulation of metalloenzyme activity	P	0.0446683	0.00769667	5	0	1988	3279	over	TR73642|c1_g1_i5, TR73642|c1_g1_i4, TR73642|c1_g1_i3, TR73642|c1_g1_i2, TR73642|c1_g1_i1
GO:0032053	ciliary basal body organization	P	0.0446683	0.00769667	5	0	1988	3279	over	TR80560|c1_g1_i5, TR80560|c1_g1_i4, TR80560|c1_g1_i3, TR80560|c1_g1_i2, TR80560|c1_g1_i1
GO:0000467	exonucleolytic trimming to generate mature 3'-end of 5.8S rRNA from tricistronic rRNA transcript (SSU-rRNA, 5.8S rRNA, LSU-rRNA)	P	0.0446683	0.00769667	5	0	1988	3279	over	TR75922|c0_g1_i2, TR75922|c0_g1_i1, TR63595|c0_g1_i1, TR83901|c4_g1_i3, TR83901|c4_g1_i1
GO:1901070	guanosine-containing compound biosynthetic process	P	0.0446683	0.00769667	5	0	1988	3279	over	TR69580|c0_g1_i1, TR75191|c0_g1_i2, TR75191|c0_g1_i1, TR69532|c0_g1_i1, TR48901|c0_g1_i1
GO:0031424	keratinization	P	0.0446683	0.00769667	5	0	1988	3279	over	TR73642|c1_g1_i5, TR73642|c1_g1_i4, TR73642|c1_g1_i3, TR73642|c1_g1_i2, TR73642|c1_g1_i1
GO:0048251	elastic fiber assembly	P	0.0446683	0.00769667	5	0	1988	3279	over	TR79871|c5_g1_i2, TR79871|c5_g1_i1, TR70876|c0_g1_i7, TR70876|c0_g1_i4, TR70876|c0_g1_i1
GO:0000083	regulation of transcription involved in G1/S transition of mitotic cell cycle	P	0.0446683	0.00769667	5	0	1988	3279	over	TR89535|c5_g1_i2, TR74235|c0_g4_i1, TR73262|c0_g1_i1, TR62343|c0_g1_i1, TR64578|c0_g1_i1
GO:0009219	pyrimidine deoxyribonucleotide metabolic process	P	0.0446683	0.00769667	5	0	1988	3279	over	TR78937|c0_g1_i2, TR78937|c0_g1_i1, TR73262|c0_g1_i1, TR68537|c0_g1_i2, TR68537|c0_g1_i1
GO:0015853	adenine transport	P	0.0446683	0.00769667	5	0	1988	3279	over	TR67945|c0_g1_i1, TR71012|c0_g1_i1, TR61512|c0_g1_i3, TR61512|c0_g1_i2, TR61512|c0_g1_i1
GO:0031033	myosin filament organization	P	0.0446683	0.00769667	5	0	1988	3279	over	TR75644|c0_g1_i1, TR89453|c6_g1_i2, TR89453|c6_g1_i1, TR80351|c0_g1_i2, TR80351|c0_g1_i1
GO:0042572	retinol metabolic process	P	0.0446683	0.00769667	5	0	1988	3279	over	TR58867|c0_g1_i1, TR70094|c0_g1_i1, TR54230|c0_g1_i1, TR65070|c0_g2_i1, TR69878|c0_g1_i1
GO:0046909	intermembrane transport	P	0.0446683	0.00769667	5	0	1988	3279	over	TR73642|c1_g1_i5, TR73642|c1_g1_i4, TR73642|c1_g1_i3, TR73642|c1_g1_i2, TR73642|c1_g1_i1
GO:0035318	imaginal disc-derived wing hair outgrowth	P	0.0446683	0.00769667	5	0	1988	3279	over	TR73642|c1_g1_i5, TR73642|c1_g1_i4, TR73642|c1_g1_i3, TR73642|c1_g1_i2, TR73642|c1_g1_i1
GO:0042276	error-prone translesion synthesis	P	0.0446683	0.00769667	5	0	1988	3279	over	TR72237|c6_g1_i1, TR74235|c0_g4_i1, TR59522|c0_g2_i3, TR59522|c0_g2_i1, TR72237|c0_g1_i1
GO:0010664	negative regulation of striated muscle cell apoptotic process	P	0.0446683	0.00769667	5	0	1988	3279	over	TR63621|c0_g1_i1, TR75641|c0_g3_i1, TR60367|c0_g1_i3, TR60367|c0_g1_i2, TR60367|c0_g1_i1
GO:0019835	cytolysis	P	0.0446683	0.00769667	5	0	1988	3279	over	TR69580|c0_g1_i1, TR83990|c0_g3_i1, TR69532|c0_g1_i1, TR74626|c0_g1_i1, TR84653|c0_g1_i1
GO:0097272	ammonia homeostasis	P	0.0446683	0.00769667	5	0	1988	3279	over	TR75083|c1_g1_i6, TR75083|c1_g1_i5, TR75083|c1_g1_i3, TR75083|c1_g1_i2, TR75083|c1_g1_i1
GO:0097206	nephrocyte filtration	P	0.0446683	0.00769667	5	0	1988	3279	over	TR73642|c1_g1_i5, TR73642|c1_g1_i4, TR73642|c1_g1_i3, TR73642|c1_g1_i2, TR73642|c1_g1_i1
GO:0003334	keratinocyte development	P	0.0446683	0.00769667	5	0	1988	3279	over	TR73642|c1_g1_i5, TR73642|c1_g1_i4, TR73642|c1_g1_i3, TR73642|c1_g1_i2, TR73642|c1_g1_i1
GO:0002891	positive regulation of immunoglobulin mediated immune response	P	0.0446683	0.00769667	5	0	1988	3279	over	TR86346|c3_g7_i2, TR86346|c3_g7_i1, TR69591|c0_g1_i1, TR83901|c4_g1_i3, TR83901|c4_g1_i1
GO:0010499	proteasomal ubiquitin-independent protein catabolic process	P	0.0446683	0.00769667	5	0	1988	3279	over	TR50819|c1_g1_i1, TR71420|c0_g1_i3, TR71420|c0_g1_i2, TR71420|c0_g1_i1, TR55960|c0_g1_i1
GO:0060684	epithelial-mesenchymal cell signaling	P	0.0446683	0.00769667	5	0	1988	3279	over	TR73642|c1_g1_i5, TR73642|c1_g1_i4, TR73642|c1_g1_i3, TR73642|c1_g1_i2, TR73642|c1_g1_i1
GO:0060661	submandibular salivary gland formation	P	0.0446683	0.00769667	5	0	1988	3279	over	TR73642|c1_g1_i5, TR73642|c1_g1_i4, TR73642|c1_g1_i3, TR73642|c1_g1_i2, TR73642|c1_g1_i1
GO:0045815	positive regulation of gene expression, epigenetic	P	0.0446683	0.00769667	5	0	1988	3279	over	TR80108|c0_g1_i2, TR80108|c0_g1_i1, TR74155|c1_g1_i1, TR64578|c0_g1_i1, TR75819|c0_g1_i1
GO:0060586	multicellular organismal iron ion homeostasis	P	0.0446683	0.00769667	5	0	1988	3279	over	TR75083|c1_g1_i6, TR75083|c1_g1_i5, TR75083|c1_g1_i3, TR75083|c1_g1_i2, TR75083|c1_g1_i1
GO:0003161	cardiac conduction system development	P	0.0446683	0.00769667	5	0	1988	3279	over	TR73642|c1_g1_i5, TR73642|c1_g1_i4, TR73642|c1_g1_i3, TR73642|c1_g1_i2, TR73642|c1_g1_i1
GO:0060501	positive regulation of epithelial cell proliferation involved in lung morphogenesis	P	0.0446683	0.00769667	5	0	1988	3279	over	TR73642|c1_g1_i5, TR73642|c1_g1_i4, TR73642|c1_g1_i3, TR73642|c1_g1_i2, TR73642|c1_g1_i1
GO:0043281	regulation of cysteine-type endopeptidase activity involved in apoptotic process	P	0.0458612	0.00791542	46	43	1947	3236	over	TR50385|c0_g1_i1, TR78126|c1_g4_i1, TR74970|c1_g1_i2, TR74970|c1_g1_i1, TR42973|c0_g1_i1, TR68044|c2_g1_i1, TR68044|c0_g2_i1, TR55037|c0_g2_i1, TR51155|c0_g1_i1, TR79914|c0_g3_i10, TR8750|c0_g1_i1, TR89453|c6_g1_i2, TR89453|c6_g1_i1, TR86764|c2_g1_i4, TR86764|c2_g1_i3, TR86764|c2_g1_i2, TR86764|c2_g1_i1, TR84549|c0_g1_i6, TR84549|c0_g1_i3, TR84295|c0_g5_i1, TR74928|c0_g1_i1, TR76039|c0_g1_i1, TR7…	TR84738|c2_g1_i1, TR80635|c2_g1_i1, TR49159|c0_g1_i1, TR80910|c1_g1_i4, TR80910|c1_g1_i2, TR80910|c1_g1_i1, TR79278|c1_g1_i2, TR79278|c1_g1_i1, TR76427|c2_g1_i4, TR76427|c2_g1_i3, TR76427|c2_g1_i2, TR76427|c2_g1_i1, TR84389|c4_g3_i6, TR84389|c4_g3_i5, TR84389|c4_g3_i4, TR84389|c4_g3_i3, TR84389|c4_g3_i2, TR90245|c2_g1_i1, TR90307|c1_g3_i8, TR90307|c1_g3_i5, TR90307|c1_g3_i4, TR90307|c1_g3_i3, TR9…
GO:0009185	ribonucleoside diphosphate metabolic process	P	0.046203	0.00797773	26	19	1967	3260	over	TR71156|c0_g1_i1, TR58867|c0_g1_i1, TR75521|c0_g1_i1, TR70094|c0_g1_i1, TR74725|c0_g2_i3, TR74725|c0_g2_i1, TR73262|c0_g1_i1, TR68611|c0_g1_i1, TR87776|c3_g12_i2, TR87776|c3_g12_i1, TR73833|c0_g1_i1, TR68093|c0_g1_i1, TR65603|c0_g1_i1, TR66552|c0_g1_i1, TR80997|c0_g1_i1, TR84729|c2_g1_i4, TR70071|c1_g1_i1, TR75227|c0_g1_i1, TR67528|c0_g1_i1, TR64778|c0_g2_i1, TR67836|c0_g1_i1, TR79297|c2_g1_i1, T…	TR86688|c3_g6_i1, TR71437|c11_g2_i2, TR71437|c11_g2_i1, TR76503|c1_g2_i1, TR71437|c0_g1_i1, TR75945|c0_g1_i1, TR83765|c4_g10_i4, TR80534|c5_g9_i2, TR80534|c5_g9_i1, TR87794|c10_g2_i3, TR87794|c10_g2_i2, TR87794|c10_g2_i1, TR73636|c0_g1_i5, TR73636|c0_g1_i4, TR73636|c0_g1_i3, TR73636|c0_g1_i2, TR73636|c0_g1_i1, TR70604|c0_g1_i2, TR70604|c0_g1_i1
GO:0045892	negative regulation of transcription, DNA-templated	P	0.0465203	0.00803587	188	241	1805	3038	over	TR58796|c0_g1_i1, TR35809|c0_g1_i1, TR80476|c1_g1_i2, TR80476|c1_g1_i1, TR68724|c0_g1_i1, TR71049|c0_g2_i1, TR89438|c3_g2_i4, TR89438|c3_g2_i3, TR89438|c3_g2_i2, TR89438|c3_g2_i1, TR61228|c0_g1_i2, TR61228|c0_g1_i1, TR86755|c0_g1_i2, TR86755|c0_g1_i1, TR79809|c0_g2_i1, TR83799|c1_g1_i5, TR83799|c1_g1_i4, TR83799|c1_g1_i3, TR83799|c1_g1_i2, TR83799|c1_g1_i1, TR65554|c0_g2_i1, TR65279|c0_g1_i1, TR7…	TR84723|c0_g1_i2, TR84723|c0_g1_i1, TR79350|c2_g1_i1, TR61892|c0_g1_i2, TR90961|c1_g1_i3, TR90961|c1_g1_i2, TR90961|c1_g1_i1, TR84823|c0_g1_i1, TR83637|c1_g1_i1, TR79246|c5_g1_i1, TR72941|c2_g1_i1, TR74895|c0_g1_i5, TR74895|c0_g1_i3, TR74895|c0_g1_i2, TR74895|c0_g1_i1, TR80380|c4_g1_i1, TR83446|c0_g1_i1, TR80058|c1_g1_i3, TR86519|c1_g1_i3, TR74811|c0_g1_i1, TR90311|c0_g2_i4, TR90311|c0_g2_i3, TR9…
GO:0010154	fruit development	P	0.0465304	0.00809439	13	6	1980	3273	over	TR72237|c6_g1_i1, TR81245|c0_g1_i2, TR76994|c0_g1_i1, TR64876|c1_g1_i1, TR72572|c0_g2_i1, TR51284|c0_g2_i1, TR54956|c1_g1_i1, TR64578|c0_g1_i1, TR43474|c0_g1_i2, TR32136|c0_g1_i1, TR70023|c0_g1_i1, TR89690|c3_g1_i1, TR72527|c0_g1_i2	TR90455|c1_g3_i6, TR90455|c1_g3_i5, TR90455|c1_g3_i4, TR90455|c1_g3_i3, TR90455|c1_g3_i2, TR52884|c0_g1_i1
GO:0007349	cellularization	P	0.0465304	0.00809439	13	6	1980	3273	over	TR77622|c2_g1_i1, TR91089|c5_g1_i2, TR91089|c5_g1_i1, TR89453|c6_g1_i2, TR68124|c0_g1_i1, TR89453|c6_g1_i1, TR73642|c1_g1_i5, TR73642|c1_g1_i4, TR73642|c1_g1_i3, TR73642|c1_g1_i2, TR73642|c1_g1_i1, TR74137|c0_g1_i2, TR74137|c0_g1_i1	TR74155|c2_g1_i1, TR71577|c1_g1_i1, TR78727|c1_g1_i1, TR91089|c3_g1_i1, TR71577|c3_g1_i1, TR71577|c4_g1_i1
GO:0090103	cochlea morphogenesis	P	0.0465304	0.00809439	13	6	1980	3273	over	TR84402|c4_g1_i4, TR84402|c4_g1_i3, TR84402|c4_g1_i1, TR73537|c3_g1_i2, TR73537|c3_g1_i1, TR73642|c1_g1_i5, TR73642|c1_g1_i4, TR73642|c1_g1_i3, TR73642|c1_g1_i2, TR73642|c1_g1_i1, TR80560|c1_g1_i5, TR80560|c1_g1_i4, TR83613|c1_g1_i1	TR83613|c2_g4_i7, TR83613|c2_g4_i6, TR83613|c2_g4_i3, TR83613|c2_g4_i2, TR83613|c2_g4_i1, TR89500|c5_g1_i1
GO:0032196	transposition	P	0.0471257	0.00824903	8	2	1985	3277	over	TR89087|c0_g1_i1, TR85357|c0_g1_i3, TR85357|c0_g1_i2, TR85357|c0_g1_i1, TR63562|c0_g1_i1, TR73275|c6_g5_i4, TR82049|c3_g2_i2, TR82049|c3_g2_i1	TR92000|c0_g3_i2, TR89122|c2_g1_i1
GO:0030950	establishment or maintenance of actin cytoskeleton polarity	P	0.0471257	0.00824903	8	2	1985	3277	over	TR89453|c6_g1_i2, TR89453|c6_g1_i1, TR73642|c1_g1_i5, TR73642|c1_g1_i4, TR73642|c1_g1_i3, TR73642|c1_g1_i2, TR73642|c1_g1_i1, TR64051|c0_g1_i1	TR87815|c1_g4_i4, TR87815|c1_g4_i2
GO:0000154	rRNA modification	P	0.0471257	0.00824903	8	2	1985	3277	over	TR79290|c4_g3_i2, TR79290|c4_g3_i1, TR76253|c0_g1_i2, TR76253|c0_g1_i1, TR67055|c0_g1_i1, TR86830|c0_g3_i3, TR86830|c0_g3_i2, TR86830|c0_g3_i1	TR80380|c4_g1_i1, TR78051|c0_g1_i1
GO:0021762	substantia nigra development	P	0.0474232	0.00831477	21	14	1972	3265	over	TR80454|c0_g1_i2, TR80454|c0_g1_i1, TR89438|c3_g2_i4, TR89438|c3_g2_i3, TR89438|c3_g2_i1, TR72037|c0_g1_i1, TR69983|c0_g1_i1, TR89453|c6_g1_i2, TR89453|c6_g1_i1, TR73642|c1_g1_i5, TR73642|c1_g1_i4, TR73642|c1_g1_i3, TR73642|c1_g1_i2, TR73642|c1_g1_i1, TR76658|c2_g1_i7, TR70237|c0_g4_i1, TR79435|c1_g1_i1, TR75429|c2_g2_i3, TR75429|c2_g2_i2, TR74137|c0_g1_i2, TR74137|c0_g1_i1	TR76372|c1_g1_i1, TR86549|c2_g1_i3, TR7986|c0_g1_i1, TR79336|c16_g1_i1, TR79336|c17_g1_i1, TR86330|c0_g1_i1, TR79336|c1_g2_i1, TR76613|c0_g1_i1, TR86549|c2_g6_i1, TR90982|c1_g1_i4, TR64280|c2_g2_i8, TR64280|c2_g2_i7, TR64280|c2_g2_i4, TR64280|c2_g2_i1
GO:0007588	excretion	P	8.38156e-11	1.73208e-12	1	64	1992	3215	under	TR80589|c0_g2_i1	TR54597|c0_g1_i1, TR83745|c5_g2_i1, TR72059|c0_g2_i1, TR83520|c6_g1_i8, TR83520|c6_g1_i7, TR83520|c6_g1_i6, TR83520|c6_g1_i5, TR83520|c6_g1_i4, TR83520|c6_g1_i3, TR83520|c6_g1_i2, TR83520|c6_g1_i1, TR83781|c0_g2_i6, TR83781|c0_g2_i4, TR83781|c0_g2_i3, TR83781|c0_g2_i2, TR83781|c0_g2_i1, TR78948|c0_g1_i3, TR78948|c0_g1_i2, TR78948|c0_g1_i1, TR71904|c0_g1_i5, TR71904|c0_g1_i3, TR71503|c0_g1_i1, TR7…
GO:0038095	Fc-epsilon receptor signaling pathway	P	2.38965e-10	5.40287e-12	23	144	1970	3135	under	TR50819|c1_g1_i1, TR80454|c0_g1_i2, TR80454|c0_g1_i1, TR68542|c0_g1_i1, TR72237|c6_g1_i1, TR59522|c0_g2_i3, TR59522|c0_g2_i1, TR84402|c4_g1_i4, TR84402|c4_g1_i3, TR84402|c4_g1_i1, TR71420|c0_g1_i3, TR71420|c0_g1_i2, TR71420|c0_g1_i1, TR49242|c0_g1_i1, TR55960|c0_g1_i1, TR76471|c0_g1_i2, TR76471|c0_g1_i1, TR72237|c0_g1_i1, TR79914|c0_g3_i7, TR79914|c0_g3_i4, TR83613|c1_g1_i1, TR76798|c0_g1_i2, TR6…	TR79350|c2_g1_i1, TR84853|c1_g1_i1, TR72941|c2_g1_i1, TR74895|c0_g1_i3, TR74895|c0_g1_i2, TR84783|c3_g1_i1, TR70768|c1_g1_i1, TR86438|c0_g1_i7, TR86438|c0_g1_i6, TR86438|c0_g1_i5, TR86438|c0_g1_i4, TR86438|c0_g1_i3, TR86438|c0_g1_i2, TR86438|c0_g1_i1, TR90311|c0_g2_i4, TR90311|c0_g2_i3, TR81084|c7_g2_i12, TR83781|c0_g2_i6, TR83781|c0_g2_i4, TR83781|c0_g2_i2, TR49159|c0_g1_i1, TR80910|c1_g1_i4, TR…
GO:0000186	activation of MAPKK activity	P	1.14241e-09	2.86261e-11	21	133	1972	3146	under	TR50819|c1_g1_i1, TR80454|c0_g1_i2, TR80454|c0_g1_i1, TR68542|c0_g1_i1, TR72237|c6_g1_i1, TR84005|c1_g1_i1, TR59522|c0_g2_i3, TR59522|c0_g2_i1, TR71420|c0_g1_i3, TR71420|c0_g1_i2, TR71420|c0_g1_i1, TR55960|c0_g1_i1, TR76471|c0_g1_i2, TR76471|c0_g1_i1, TR72237|c0_g1_i1, TR75469|c0_g1_i3, TR75469|c0_g1_i1, TR79914|c0_g3_i7, TR79914|c0_g3_i4, TR76798|c0_g1_i2, TR65126|c0_g1_i1	TR84783|c3_g1_i1, TR70768|c1_g1_i1, TR86438|c0_g1_i7, TR86438|c0_g1_i6, TR86438|c0_g1_i5, TR86438|c0_g1_i4, TR86438|c0_g1_i3, TR86438|c0_g1_i2, TR86438|c0_g1_i1, TR74811|c0_g1_i1, TR81084|c7_g2_i12, TR83781|c0_g2_i6, TR83781|c0_g2_i4, TR83781|c0_g2_i2, TR80635|c2_g1_i1, TR49159|c0_g1_i1, TR84607|c1_g1_i1, TR75610|c7_g1_i1, TR75037|c5_g1_i5, TR75037|c5_g1_i4, TR75037|c5_g1_i3, TR75037|c5_g1_i1, TR…
GO:0007157	heterophilic cell-cell adhesion via plasma membrane cell adhesion molecules	P	2.34127e-09	6.20382e-11	0	50	1993	3229	under		TR70303|c0_g1_i5, TR70303|c0_g1_i3, TR70303|c0_g1_i2, TR86108|c9_g1_i3, TR86108|c9_g1_i2, TR86108|c9_g1_i1, TR79048|c0_g1_i1, TR75660|c3_g5_i8, TR75660|c3_g5_i4, TR75660|c3_g5_i3, TR75660|c3_g5_i2, TR75660|c3_g5_i1, TR79682|c0_g1_i3, TR83981|c1_g2_i1, TR75268|c0_g8_i18, TR75268|c0_g8_i12, TR75268|c0_g8_i11, TR75268|c0_g8_i10, TR84820|c1_g1_i1, TR59688|c0_g1_i1, TR86892|c3_g1_i6, TR86892|c3_g1_i5,…
GO:0035335	peptidyl-tyrosine dephosphorylation	P	5.68469e-09	1.56771e-10	1	55	1992	3224	under	TR89607|c0_g2_i1	TR86108|c9_g1_i3, TR86108|c9_g1_i2, TR86108|c9_g1_i1, TR77199|c3_g3_i1, TR91061|c0_g4_i4, TR91061|c0_g4_i3, TR91061|c0_g4_i2, TR86709|c1_g1_i3, TR66063|c0_g1_i2, TR66063|c0_g1_i1, TR80373|c2_g1_i7, TR80373|c2_g1_i5, TR80373|c2_g1_i4, TR80373|c2_g1_i3, TR80373|c2_g1_i2, TR80373|c2_g1_i1, TR89345|c2_g2_i3, TR89345|c2_g2_i2, TR89345|c2_g2_i1, TR75268|c0_g8_i19, TR75268|c0_g8_i18, TR75268|c0_g8_i14, …
GO:0050885	neuromuscular process controlling balance	P	7.69885e-09	2.16752e-10	9	88	1984	3191	under	TR76509|c1_g2_i2, TR58867|c0_g1_i1, TR84402|c4_g1_i4, TR84402|c4_g1_i3, TR84402|c4_g1_i1, TR79871|c5_g1_i3, TR79871|c5_g1_i2, TR79871|c5_g1_i1, TR83613|c1_g1_i1	TR61471|c0_g1_i1, TR77592|c1_g1_i5, TR77592|c1_g1_i4, TR77592|c1_g1_i3, TR77592|c1_g1_i2, TR77592|c1_g1_i1, TR84783|c3_g1_i1, TR70768|c1_g1_i1, TR72605|c0_g1_i1, TR80694|c1_g1_i7, TR80694|c1_g1_i3, TR80694|c1_g1_i2, TR80694|c1_g1_i1, TR79048|c0_g1_i1, TR75660|c3_g5_i8, TR75660|c3_g5_i4, TR75660|c3_g5_i3, TR75660|c3_g5_i2, TR75660|c3_g5_i1, TR80910|c1_g1_i4, TR80910|c1_g1_i2, TR80910|c1_g1_i1, TR7…
GO:0090557	establishment of endothelial intestinal barrier	P	1.98422e-08	6.02922e-10	0	45	1993	3234	under		TR86108|c9_g1_i3, TR86108|c9_g1_i2, TR86108|c9_g1_i1, TR86438|c0_g1_i7, TR86438|c0_g1_i6, TR86438|c0_g1_i5, TR86438|c0_g1_i4, TR86438|c0_g1_i3, TR86438|c0_g1_i2, TR86438|c0_g1_i1, TR77199|c3_g3_i1, TR75099|c0_g1_i1, TR73529|c0_g1_i1, TR80373|c2_g1_i5, TR80373|c2_g1_i4, TR80373|c2_g1_i1, TR67584|c1_g1_i3, TR67584|c1_g1_i2, TR67584|c1_g1_i1, TR75268|c0_g8_i19, TR75268|c0_g8_i18, TR75268|c0_g8_i14, …
GO:0022038	corpus callosum development	P	1.89788e-07	6.65517e-09	0	41	1993	3238	under		TR70281|c0_g1_i2, TR70281|c0_g1_i1, TR86108|c9_g1_i3, TR86108|c9_g1_i2, TR86108|c9_g1_i1, TR77199|c3_g3_i1, TR80353|c1_g1_i1, TR80353|c2_g10_i2, TR80353|c2_g10_i1, TR80353|c2_g1_i2, TR80353|c2_g1_i1, TR80373|c2_g1_i5, TR80373|c2_g1_i4, TR80373|c2_g1_i1, TR75268|c0_g8_i19, TR75268|c0_g8_i18, TR75268|c0_g8_i14, TR75268|c0_g8_i12, TR75268|c0_g8_i11, TR75268|c0_g8_i10, TR80373|c2_g2_i1, TR86892|c3_g1…
GO:0071277	cellular response to calcium ion	P	4.63473e-07	1.71533e-08	4	58	1989	3221	under	TR81103|c3_g1_i1, TR51155|c0_g1_i1, TR66953|c0_g1_i1, TR74626|c0_g1_i1	TR72224|c0_g1_i1, TR83637|c2_g1_i1, TR72941|c2_g1_i1, TR84783|c3_g1_i1, TR70768|c1_g1_i1, TR78948|c0_g1_i2, TR75037|c5_g1_i5, TR75037|c5_g1_i4, TR75037|c5_g1_i3, TR75037|c5_g1_i1, TR84783|c3_g2_i4, TR84783|c3_g2_i3, TR84783|c3_g2_i2, TR84783|c3_g2_i1, TR86892|c0_g1_i1, TR81409|c0_g1_i1, TR90979|c0_g1_i1, TR80801|c4_g1_i1, TR74615|c0_g1_i1, TR84783|c3_g3_i6, TR84783|c3_g3_i5, TR84783|c3_g3_i4, TR8…
GO:0042059	negative regulation of epidermal growth factor receptor signaling pathway	P	6.9201e-07	2.64586e-08	10	79	1983	3200	under	TR72237|c6_g1_i1, TR59522|c0_g2_i3, TR59522|c0_g2_i1, TR73642|c1_g1_i5, TR73642|c1_g1_i4, TR73642|c1_g1_i3, TR73642|c1_g1_i2, TR73642|c1_g1_i1, TR72237|c0_g1_i1, TR85083|c1_g1_i1	TR86108|c9_g1_i3, TR86108|c9_g1_i2, TR86108|c9_g1_i1, TR80336|c1_g2_i14, TR80336|c1_g2_i13, TR80336|c1_g2_i11, TR84476|c1_g3_i10, TR86709|c1_g1_i3, TR75031|c2_g1_i4, TR75031|c2_g1_i3, TR75031|c2_g1_i1, TR83442|c3_g2_i3, TR83442|c3_g2_i2, TR83442|c3_g2_i1, TR81314|c1_g1_i4, TR81314|c1_g1_i2, TR81314|c1_g1_i1, TR88096|c3_g1_i12, TR80373|c2_g1_i7, TR80373|c2_g1_i5, TR80373|c2_g1_i4, TR80373|c2_g1_i2…
GO:0046627	negative regulation of insulin receptor signaling pathway	P	9.58063e-07	3.78037e-08	1	43	1992	3236	under	TR91048|c0_g5_i1	TR79350|c2_g1_i1, TR84993|c3_g1_i1, TR86108|c9_g1_i3, TR86108|c9_g1_i2, TR86108|c9_g1_i1, TR80790|c3_g1_i7, TR80790|c3_g1_i6, TR80790|c3_g1_i4, TR80790|c3_g1_i3, TR80790|c3_g1_i2, TR80790|c3_g1_i1, TR69020|c0_g1_i1, TR80373|c2_g1_i7, TR80373|c2_g1_i2, TR75268|c0_g8_i19, TR75268|c0_g8_i18, TR75268|c0_g8_i14, TR75268|c0_g8_i12, TR75268|c0_g8_i11, TR75268|c0_g8_i10, TR70716|c0_g1_i2, TR70716|c0_g1_i…
GO:0021766	hippocampus development	P	1.14889e-06	4.61608e-08	11	81	1982	3198	under	TR84559|c1_g1_i2, TR84559|c1_g1_i1, TR75553|c0_g1_i1, TR75067|c0_g3_i1, TR70038|c0_g1_i1, TR90473|c1_g2_i1, TR62343|c0_g1_i1, TR64578|c0_g1_i1, TR48901|c0_g1_i1, TR34056|c0_g1_i2, TR34056|c0_g1_i1	TR79350|c2_g1_i1, TR84672|c0_g1_i1, TR86108|c9_g1_i3, TR86108|c9_g1_i2, TR86108|c9_g1_i1, TR77199|c3_g3_i1, TR80790|c3_g1_i3, TR80790|c3_g1_i2, TR80635|c2_g1_i1, TR91061|c0_g4_i4, TR91061|c0_g4_i3, TR91061|c0_g4_i2, TR89607|c1_g2_i3, TR89607|c1_g2_i2, TR89607|c1_g2_i1, TR80910|c1_g1_i4, TR80910|c1_g1_i2, TR80910|c1_g1_i1, TR89469|c0_g1_i1, TR76427|c2_g1_i4, TR76737|c2_g1_i1, TR76427|c2_g1_i3, TR7…
GO:0010881	regulation of cardiac muscle contraction by regulation of the release of sequestered calcium ion	P	1.16588e-06	4.70511e-08	2	47	1991	3232	under	TR37841|c0_g1_i1, TR79772|c3_g7_i1	TR86304|c1_g1_i1, TR79887|c6_g1_i1, TR83637|c2_g1_i1, TR84783|c3_g1_i1, TR70768|c1_g1_i1, TR75037|c5_g1_i5, TR75037|c5_g1_i4, TR75037|c5_g1_i3, TR75037|c5_g1_i1, TR84783|c3_g2_i4, TR84783|c3_g2_i3, TR84783|c3_g2_i2, TR84783|c3_g2_i1, TR89385|c0_g3_i1, TR90979|c0_g1_i1, TR90946|c1_g8_i4, TR90946|c1_g8_i3, TR90946|c1_g8_i2, TR90946|c1_g8_i1, TR86414|c3_g2_i1, TR70120|c0_g1_i2, TR70120|c0_g1_i1, TR8…
GO:0086091	regulation of heart rate by cardiac conduction	P	1.41391e-06	5.92522e-08	0	36	1993	3243	under		TR79887|c6_g1_i1, TR84783|c3_g1_i1, TR70768|c1_g1_i1, TR84566|c1_g1_i1, TR75037|c5_g1_i5, TR75037|c5_g1_i4, TR75037|c5_g1_i3, TR75037|c5_g1_i1, TR84783|c3_g2_i4, TR84783|c3_g2_i3, TR84783|c3_g2_i2, TR84783|c3_g2_i1, TR88113|c1_g1_i10, TR90946|c1_g8_i4, TR90946|c1_g8_i3, TR90946|c1_g8_i2, TR90946|c1_g8_i1, TR86414|c3_g2_i1, TR88113|c1_g1_i9, TR88113|c1_g1_i6, TR88113|c1_g1_i4, TR88113|c1_g1_i1, TR…
GO:0097374	sensory neuron axon guidance	P	1.41391e-06	5.92522e-08	0	36	1993	3243	under		TR86108|c9_g1_i3, TR86108|c9_g1_i2, TR86108|c9_g1_i1, TR80373|c2_g1_i7, TR80373|c2_g1_i5, TR80373|c2_g1_i4, TR80373|c2_g1_i3, TR80373|c2_g1_i2, TR80373|c2_g1_i1, TR75268|c0_g8_i19, TR75268|c0_g8_i18, TR75268|c0_g8_i14, TR75268|c0_g8_i12, TR75268|c0_g8_i11, TR75268|c0_g8_i10, TR86892|c3_g1_i6, TR86892|c3_g1_i5, TR86892|c3_g1_i4, TR86892|c3_g1_i3, TR86892|c3_g1_i2, TR86892|c3_g1_i1, TR75268|c0_g8_i…
GO:0007156	homophilic cell adhesion via plasma membrane adhesion molecules	P	1.87486e-06	8.19442e-08	4	55	1989	3224	under	TR64764|c0_g2_i1, TR75961|c0_g1_i1, TR78779|c4_g1_i1, TR74743|c1_g1_i1	TR70303|c0_g1_i5, TR70303|c0_g1_i3, TR70303|c0_g1_i2, TR86641|c4_g1_i6, TR86641|c4_g1_i4, TR86641|c4_g1_i1, TR86108|c9_g1_i3, TR86108|c9_g1_i2, TR86108|c9_g1_i1, TR77199|c3_g3_i1, TR84973|c4_g1_i1, TR79682|c0_g1_i3, TR80373|c2_g1_i7, TR80373|c2_g1_i2, TR76045|c2_g1_i8, TR76045|c2_g1_i7, TR76045|c2_g1_i6, TR76045|c2_g1_i5, TR84010|c1_g1_i1, TR79781|c0_g1_i3, TR79781|c0_g1_i2, TR79781|c0_g1_i1, TR7…
GO:0001960	negative regulation of cytokine-mediated signaling pathway	P	2.37134e-06	1.05693e-07	0	34	1993	3245	under		TR86108|c9_g1_i3, TR86108|c9_g1_i2, TR86108|c9_g1_i1, TR80373|c2_g1_i7, TR80373|c2_g1_i2, TR74028|c0_g1_i1, TR75268|c0_g8_i19, TR75268|c0_g8_i18, TR75268|c0_g8_i14, TR75268|c0_g8_i12, TR75268|c0_g8_i11, TR75268|c0_g8_i10, TR64758|c1_g1_i1, TR86892|c3_g1_i6, TR86892|c3_g1_i5, TR86892|c3_g1_i4, TR86892|c3_g1_i3, TR86892|c3_g1_i2, TR86892|c3_g1_i1, TR75268|c0_g8_i9, TR75268|c0_g8_i8, TR75268|c0_g8_i…
GO:0060333	interferon-gamma-mediated signaling pathway	P	3.86823e-06	1.80302e-07	0	33	1993	3246	under		TR84993|c3_g1_i1, TR84783|c3_g1_i1, TR70768|c1_g1_i1, TR79772|c7_g1_i2, TR79772|c7_g1_i1, TR75037|c5_g1_i5, TR75037|c5_g1_i4, TR75037|c5_g1_i3, TR75037|c5_g1_i1, TR84783|c3_g2_i4, TR84783|c3_g2_i3, TR84783|c3_g2_i2, TR84783|c3_g2_i1, TR69020|c0_g1_i1, TR84783|c3_g3_i6, TR84783|c3_g3_i5, TR84783|c3_g3_i4, TR84783|c3_g3_i3, TR84783|c3_g3_i2, TR84783|c3_g3_i1, TR86733|c1_g2_i8, TR86733|c1_g2_i7, TR8…
GO:0007185	transmembrane receptor protein tyrosine phosphatase signaling pathway	P	3.86823e-06	1.80302e-07	0	33	1993	3246	under		TR86108|c9_g1_i3, TR86108|c9_g1_i2, TR86108|c9_g1_i1, TR77317|c1_g1_i2, TR77317|c1_g1_i1, TR75268|c0_g8_i19, TR75268|c0_g8_i18, TR75268|c0_g8_i14, TR75268|c0_g8_i12, TR75268|c0_g8_i11, TR75268|c0_g8_i10, TR86892|c3_g1_i6, TR86892|c3_g1_i5, TR86892|c3_g1_i4, TR86892|c3_g1_i3, TR86892|c3_g1_i2, TR86892|c3_g1_i1, TR83594|c2_g1_i3, TR83594|c2_g1_i2, TR83594|c2_g1_i1, TR75268|c0_g8_i9, TR75268|c0_g8_i…
GO:0048661	positive regulation of smooth muscle cell proliferation	P	4.32527e-06	2.03682e-07	8	67	1985	3212	under	TR80454|c0_g1_i2, TR80454|c0_g1_i1, TR74639|c0_g1_i1, TR83967|c2_g1_i1, TR81029|c0_g2_i1, TR74743|c1_g1_i1, TR84729|c2_g1_i4, TR89690|c3_g1_i1	TR79350|c2_g1_i1, TR72941|c2_g1_i1, TR84783|c3_g1_i1, TR70768|c1_g1_i1, TR84476|c1_g3_i10, TR80910|c1_g1_i4, TR80910|c1_g1_i2, TR80910|c1_g1_i1, TR75031|c2_g1_i4, TR75031|c2_g1_i3, TR75031|c2_g1_i1, TR75037|c5_g1_i5, TR75037|c5_g1_i4, TR75037|c5_g1_i3, TR75037|c5_g1_i1, TR84783|c3_g2_i4, TR84783|c3_g2_i3, TR84783|c3_g2_i2, TR84783|c3_g2_i1, TR71503|c0_g1_i1, TR76427|c2_g1_i4, TR76427|c2_g1_i3, TR…
GO:0008344	adult locomotory behavior	P	4.32527e-06	2.03682e-07	8	67	1985	3212	under	TR75644|c0_g1_i1, TR86608|c0_g1_i8, TR86608|c0_g1_i7, TR86608|c0_g1_i4, TR86608|c0_g1_i2, TR80736|c3_g1_i1, TR86608|c0_g1_i12, TR86608|c0_g1_i10	TR77377|c1_g1_i1, TR77592|c1_g1_i5, TR77592|c1_g1_i4, TR77592|c1_g1_i3, TR77592|c1_g1_i2, TR77592|c1_g1_i1, TR83520|c6_g1_i8, TR83520|c6_g1_i7, TR83520|c6_g1_i6, TR83520|c6_g1_i5, TR83520|c6_g1_i4, TR83520|c6_g1_i3, TR83520|c6_g1_i2, TR83520|c6_g1_i1, TR83597|c3_g1_i4, TR83597|c3_g1_i3, TR83597|c3_g1_i2, TR83597|c3_g1_i1, TR79048|c0_g1_i1, TR80336|c1_g2_i14, TR80336|c1_g2_i13, TR80336|c1_g2_i11, …
GO:0090129	positive regulation of synapse maturation	P	8.1892e-06	4.05686e-07	3	47	1990	3232	under	TR81029|c0_g2_i1, TR34056|c0_g1_i2, TR34056|c0_g1_i1	TR84783|c3_g1_i1, TR70768|c1_g1_i1, TR75660|c3_g5_i8, TR75660|c3_g5_i4, TR75660|c3_g5_i3, TR75660|c3_g5_i2, TR75660|c3_g5_i1, TR75037|c5_g1_i5, TR75037|c5_g1_i4, TR75037|c5_g1_i3, TR75037|c5_g1_i1, TR84783|c3_g2_i4, TR84783|c3_g2_i3, TR84783|c3_g2_i2, TR84783|c3_g2_i1, TR88096|c3_g1_i12, TR84783|c3_g3_i6, TR84783|c3_g3_i5, TR84783|c3_g3_i4, TR84783|c3_g3_i3, TR84783|c3_g3_i2, TR84783|c3_g3_i1, TR…
GO:2000651	positive regulation of sodium ion transmembrane transporter activity	P	1.08831e-05	5.53174e-07	0	31	1993	3248	under		TR86304|c1_g1_i1, TR79887|c6_g1_i1, TR84671|c0_g1_i4, TR84671|c0_g1_i3, TR84671|c0_g1_i2, TR84671|c0_g1_i1, TR90946|c1_g8_i3, TR90946|c1_g8_i2, TR90946|c1_g8_i1, TR86414|c3_g2_i1, TR75425|c2_g1_i1, TR77586|c2_g1_i1, TR77586|c3_g1_i2, TR77586|c3_g1_i1, TR84885|c2_g1_i7, TR84885|c2_g1_i6, TR84885|c2_g1_i5, TR84885|c2_g1_i4, TR84885|c2_g1_i3, TR84885|c2_g1_i2, TR84885|c2_g1_i1, TR87794|c10_g2_i3, TR…
GO:1900121	negative regulation of receptor binding	P	1.08831e-05	5.53174e-07	0	31	1993	3248	under		TR86108|c9_g1_i3, TR86108|c9_g1_i2, TR86108|c9_g1_i1, TR80373|c2_g1_i7, TR80373|c2_g1_i5, TR80373|c2_g1_i2, TR75268|c0_g8_i19, TR75268|c0_g8_i18, TR75268|c0_g8_i14, TR75268|c0_g8_i12, TR75268|c0_g8_i11, TR75268|c0_g8_i10, TR86892|c3_g1_i6, TR86892|c3_g1_i5, TR86892|c3_g1_i4, TR86892|c3_g1_i3, TR86892|c3_g1_i2, TR86892|c3_g1_i1, TR75268|c0_g8_i9, TR75268|c0_g8_i8, TR75268|c0_g8_i4, TR75268|c0_g8_i…
GO:0016188	synaptic vesicle maturation	P	1.08831e-05	5.53174e-07	0	31	1993	3248	under		TR54597|c0_g1_i1, TR83520|c6_g1_i8, TR83520|c6_g1_i7, TR83520|c6_g1_i6, TR83520|c6_g1_i5, TR83520|c6_g1_i4, TR83520|c6_g1_i3, TR83520|c6_g1_i2, TR83520|c6_g1_i1, TR83781|c0_g2_i6, TR83781|c0_g2_i4, TR83781|c0_g2_i3, TR83781|c0_g2_i2, TR83781|c0_g2_i1, TR79484|c0_g3_i1, TR73320|c1_g1_i1, TR75312|c4_g1_i3, TR75312|c4_g1_i2, TR75312|c4_g1_i1, TR77602|c1_g1_i2, TR77602|c1_g1_i1, TR79282|c2_g2_i3, TR7…
GO:0043547	positive regulation of GTPase activity	P	1.08831e-05	5.53246e-07	38	146	1955	3133	under	TR79660|c0_g1_i4, TR79660|c0_g1_i3, TR79660|c0_g1_i2, TR79660|c0_g1_i1, TR64181|c0_g1_i1, TR89706|c1_g1_i7, TR89706|c1_g1_i5, TR89706|c1_g1_i2, TR42973|c0_g1_i1, TR58867|c0_g1_i1, TR64677|c0_g1_i1, TR78107|c0_g1_i2, TR74639|c0_g1_i1, TR67051|c0_g1_i1, TR84873|c0_g5_i3, TR84873|c0_g5_i2, TR84873|c0_g5_i1, TR91096|c0_g3_i1, TR86638|c3_g1_i1, TR76471|c0_g1_i2, TR76471|c0_g1_i1, TR59495|c0_g3_i1, TR8…	TR81354|c4_g4_i3, TR81354|c4_g4_i2, TR81354|c4_g4_i1, TR79350|c2_g1_i1, TR86687|c7_g1_i1, TR77693|c1_g2_i7, TR72941|c2_g1_i1, TR89532|c2_g2_i2, TR89532|c2_g2_i1, TR72605|c0_g1_i1, TR86438|c0_g1_i7, TR86438|c0_g1_i6, TR86438|c0_g1_i5, TR86438|c0_g1_i4, TR86438|c0_g1_i3, TR86438|c0_g1_i2, TR86438|c0_g1_i1, TR87931|c3_g1_i1, TR80694|c1_g1_i7, TR80694|c1_g1_i3, TR80694|c1_g1_i2, TR80694|c1_g1_i1, TR8…
GO:0010613	positive regulation of cardiac muscle hypertrophy	P	1.12721e-05	5.75455e-07	1	37	1992	3242	under	TR81029|c0_g2_i1	TR84783|c3_g1_i1, TR70768|c1_g1_i1, TR80910|c1_g1_i4, TR80910|c1_g1_i2, TR80910|c1_g1_i1, TR75037|c5_g1_i5, TR75037|c5_g1_i4, TR75037|c5_g1_i3, TR75037|c5_g1_i1, TR84783|c3_g2_i4, TR84783|c3_g2_i3, TR84783|c3_g2_i2, TR84783|c3_g2_i1, TR76427|c2_g1_i4, TR76427|c2_g1_i3, TR76427|c2_g1_i2, TR76427|c2_g1_i1, TR84993|c4_g1_i1, TR84783|c3_g3_i6, TR84783|c3_g3_i5, TR84783|c3_g3_i4, TR84783|c3_g3_i3, TR8…
GO:0060384	innervation	P	1.85627e-05	9.99774e-07	0	30	1993	3249	under		TR54597|c0_g1_i1, TR83781|c0_g2_i6, TR83781|c0_g2_i4, TR83781|c0_g2_i3, TR83781|c0_g2_i2, TR83781|c0_g2_i1, TR84476|c1_g3_i10, TR75031|c2_g1_i4, TR75031|c2_g1_i3, TR75031|c2_g1_i1, TR79698|c1_g2_i1, TR90245|c2_g1_i1, TR65864|c1_g1_i1, TR70716|c0_g1_i2, TR70716|c0_g1_i1, TR74758|c0_g1_i1, TR84476|c1_g3_i9, TR84476|c1_g3_i7, TR84476|c1_g3_i6, TR84476|c1_g3_i5, TR84476|c1_g3_i4, TR84476|c1_g3_i3, TR…
GO:0097105	presynaptic membrane assembly	P	1.85627e-05	9.99774e-07	0	30	1993	3249	under		TR86108|c9_g1_i3, TR86108|c9_g1_i2, TR86108|c9_g1_i1, TR75660|c3_g5_i8, TR75660|c3_g5_i4, TR75660|c3_g5_i3, TR75660|c3_g5_i2, TR75660|c3_g5_i1, TR75268|c0_g8_i18, TR75268|c0_g8_i12, TR75268|c0_g8_i11, TR75268|c0_g8_i10, TR86892|c3_g1_i6, TR86892|c3_g1_i5, TR86892|c3_g1_i4, TR86892|c3_g1_i3, TR86892|c3_g1_i2, TR86892|c3_g1_i1, TR75268|c0_g8_i9, TR75268|c0_g8_i8, TR75268|c0_g8_i3, TR75787|c0_g1_i1,…
GO:0035249	synaptic transmission, glutamatergic	P	2.53328e-05	1.40819e-06	10	68	1983	3211	under	TR79319|c0_g5_i1, TR79871|c5_g1_i3, TR79871|c5_g1_i2, TR79871|c5_g1_i1, TR64777|c0_g1_i1, TR84873|c0_g5_i3, TR84873|c0_g5_i2, TR84873|c0_g5_i1, TR80793|c1_g2_i3, TR80793|c1_g2_i1	TR54597|c0_g1_i1, TR77592|c1_g1_i5, TR77592|c1_g1_i4, TR77592|c1_g1_i3, TR77592|c1_g1_i2, TR77592|c1_g1_i1, TR89532|c2_g2_i2, TR89532|c2_g2_i1, TR83520|c6_g1_i8, TR83520|c6_g1_i7, TR83520|c6_g1_i6, TR83520|c6_g1_i5, TR83520|c6_g1_i4, TR83520|c6_g1_i3, TR83520|c6_g1_i2, TR83520|c6_g1_i1, TR81084|c7_g2_i12, TR83781|c0_g2_i6, TR83781|c0_g2_i4, TR83781|c0_g2_i3, TR83781|c0_g2_i2, TR83781|c0_g2_i1, TR…
GO:0046580	negative regulation of Ras protein signal transduction	P	4.17446e-05	2.48279e-06	4	46	1989	3233	under	TR68542|c0_g1_i1, TR51155|c0_g1_i1, TR80153|c0_g1_i1, TR64578|c0_g1_i1	TR90961|c1_g1_i2, TR81084|c7_g2_i12, TR72480|c5_g1_i3, TR72480|c5_g1_i2, TR72480|c5_g1_i1, TR49159|c0_g1_i1, TR76272|c3_g1_i1, TR86742|c0_g1_i15, TR86742|c0_g1_i14, TR86742|c0_g1_i13, TR86742|c0_g1_i12, TR86742|c0_g1_i11, TR88096|c3_g1_i12, TR86742|c0_g1_i9, TR86742|c0_g1_i8, TR86742|c0_g1_i7, TR86742|c0_g1_i6, TR86742|c0_g1_i5, TR86742|c0_g1_i4, TR86742|c0_g1_i3, TR86742|c0_g1_i2, TR78967|c0_g1_…
GO:0048010	vascular endothelial growth factor receptor signaling pathway	P	4.19797e-05	2.50282e-06	43	152	1950	3127	under	TR50819|c1_g1_i1, TR80454|c0_g1_i2, TR80454|c0_g1_i1, TR68542|c0_g1_i1, TR83602|c0_g6_i1, TR76509|c1_g2_i2, TR72237|c6_g1_i1, TR59522|c0_g2_i3, TR59522|c0_g2_i1, TR75243|c0_g1_i1, TR84402|c4_g1_i4, TR84402|c4_g1_i3, TR84402|c4_g1_i1, TR71420|c0_g1_i3, TR71420|c0_g1_i2, TR71420|c0_g1_i1, TR79914|c0_g3_i10, TR84873|c0_g5_i3, TR84873|c0_g5_i2, TR84873|c0_g5_i1, TR55960|c0_g1_i1, TR89453|c6_g1_i2, TR…	TR84993|c3_g1_i1, TR84783|c3_g1_i1, TR70768|c1_g1_i1, TR86438|c0_g1_i7, TR86438|c0_g1_i6, TR86438|c0_g1_i5, TR86438|c0_g1_i4, TR86438|c0_g1_i3, TR86438|c0_g1_i2, TR86438|c0_g1_i1, TR81084|c7_g2_i12, TR83781|c0_g2_i6, TR83781|c0_g2_i4, TR83781|c0_g2_i2, TR49159|c0_g1_i1, TR84476|c1_g3_i10, TR84607|c1_g1_i1, TR75031|c2_g1_i4, TR75031|c2_g1_i3, TR75031|c2_g1_i1, TR75037|c5_g1_i5, TR75037|c5_g1_i4, T…
GO:0071872	cellular response to epinephrine stimulus	P	5.08412e-05	3.119e-06	0	27	1993	3252	under		TR83637|c2_g1_i1, TR88113|c1_g1_i10, TR89385|c0_g3_i1, TR90979|c0_g1_i1, TR91040|c3_g1_i3, TR91040|c3_g1_i1, TR88113|c1_g1_i6, TR88113|c1_g1_i1, TR83948|c5_g1_i1, TR59598|c0_g1_i3, TR59598|c0_g1_i2, TR59598|c0_g1_i1, TR86312|c2_g1_i5, TR86312|c2_g1_i4, TR86312|c2_g1_i3, TR86312|c2_g1_i2, TR86312|c2_g1_i1, TR86155|c1_g1_i2, TR86155|c1_g1_i1, TR76024|c1_g1_i1, TR68319|c1_g1_i3, TR90386|c2_g1_i1, TR…
GO:0016525	negative regulation of angiogenesis	P	6.51245e-05	4.08435e-06	4	45	1989	3234	under	TR64181|c0_g1_i1, TR71992|c0_g1_i2, TR70038|c0_g1_i1, TR67213|c0_g2_i1	TR84738|c2_g1_i1, TR81084|c7_g2_i12, TR84476|c1_g3_i10, TR75031|c2_g1_i4, TR75031|c2_g1_i3, TR75031|c2_g1_i1, TR88096|c3_g1_i12, TR90269|c0_g2_i2, TR90269|c0_g2_i1, TR64181|c0_g2_i7, TR64181|c0_g2_i6, TR64181|c0_g2_i5, TR64181|c0_g2_i4, TR64181|c0_g2_i3, TR64181|c0_g2_i2, TR64181|c0_g2_i1, TR80373|c2_g2_i1, TR86892|c3_g1_i6, TR74758|c0_g1_i1, TR84476|c1_g3_i9, TR84476|c1_g3_i7, TR84476|c1_g3_i6, …
GO:2000650	negative regulation of sodium ion transmembrane transporter activity	P	7.68824e-05	4.87991e-06	1	32	1992	3247	under	TR81029|c0_g2_i1	TR84993|c3_g1_i1, TR84783|c3_g1_i1, TR70768|c1_g1_i1, TR75037|c5_g1_i5, TR75037|c5_g1_i4, TR75037|c5_g1_i3, TR75037|c5_g1_i1, TR84783|c3_g2_i4, TR84783|c3_g2_i3, TR84783|c3_g2_i2, TR84783|c3_g2_i1, TR84993|c4_g1_i1, TR84783|c3_g3_i6, TR84783|c3_g3_i5, TR84783|c3_g3_i4, TR84783|c3_g3_i3, TR84783|c3_g3_i2, TR84783|c3_g3_i1, TR86733|c1_g2_i8, TR86733|c1_g2_i7, TR86733|c1_g2_i3, TR86733|c1_g2_i2, TR7…
GO:0035584	calcium-mediated signaling using intracellular calcium source	P	7.68824e-05	4.87991e-06	1	32	1992	3247	under	TR37841|c0_g1_i1	TR83637|c2_g1_i1, TR79698|c0_g1_i1, TR79698|c1_g1_i2, TR79698|c1_g1_i1, TR79682|c0_g1_i3, TR89385|c0_g3_i1, TR90979|c0_g1_i1, TR79698|c1_g2_i1, TR83981|c1_g2_i1, TR86292|c1_g3_i5, TR86292|c1_g3_i4, TR86292|c1_g3_i3, TR86292|c1_g3_i2, TR86292|c1_g3_i1, TR59598|c0_g1_i3, TR59598|c0_g1_i2, TR59598|c0_g1_i1, TR84820|c1_g1_i1, TR86155|c1_g1_i2, TR86155|c1_g1_i1, TR72937|c0_g2_i1, TR72937|c1_g1_i7, TR7…
GO:0014911	positive regulation of smooth muscle cell migration	P	7.97772e-05	5.10671e-06	5	48	1988	3231	under	TR50735|c0_g1_i2, TR50735|c0_g1_i1, TR74639|c0_g1_i1, TR81029|c0_g2_i1, TR89690|c3_g1_i1	TR84783|c3_g1_i1, TR70768|c1_g1_i1, TR91115|c0_g1_i4, TR91115|c0_g1_i3, TR91115|c0_g1_i2, TR75037|c5_g1_i5, TR75037|c5_g1_i4, TR75037|c5_g1_i3, TR75037|c5_g1_i1, TR84783|c3_g2_i4, TR84783|c3_g2_i3, TR84783|c3_g2_i2, TR84783|c3_g2_i1, TR83981|c2_g1_i2, TR83981|c2_g1_i1, TR91040|c3_g1_i1, TR84783|c3_g3_i6, TR84783|c3_g3_i5, TR84783|c3_g3_i4, TR84783|c3_g3_i3, TR84783|c3_g3_i2, TR84783|c3_g3_i1, TR8…
GO:0071286	cellular response to magnesium ion	P	8.36517e-05	5.37881e-06	0	26	1993	3253	under		TR79887|c6_g1_i1, TR83637|c2_g1_i1, TR90979|c0_g1_i1, TR90946|c1_g8_i3, TR90946|c1_g8_i2, TR90946|c1_g8_i1, TR86414|c3_g2_i1, TR59598|c0_g1_i3, TR59598|c0_g1_i2, TR59598|c0_g1_i1, TR86155|c1_g1_i2, TR86155|c1_g1_i1, TR78817|c2_g1_i5, TR78817|c2_g1_i3, TR78817|c2_g1_i2, TR78817|c2_g1_i1, TR74102|c1_g1_i4, TR74102|c1_g1_i3, TR74102|c1_g1_i2, TR74102|c1_g1_i1, TR90386|c2_g1_i1, TR90140|c0_g1_i3, TR9…
GO:0030007	cellular potassium ion homeostasis	P	0.00013421	8.86879e-06	2	35	1991	3244	under	TR66296|c0_g1_i1, TR81029|c0_g2_i1	TR84783|c3_g1_i1, TR70768|c1_g1_i1, TR75037|c5_g1_i5, TR75037|c5_g1_i4, TR75037|c5_g1_i3, TR75037|c5_g1_i1, TR84783|c3_g2_i4, TR84783|c3_g2_i3, TR84783|c3_g2_i2, TR84783|c3_g2_i1, TR84783|c3_g3_i6, TR84783|c3_g3_i5, TR84783|c3_g3_i4, TR84783|c3_g3_i3, TR84783|c3_g3_i2, TR84783|c3_g3_i1, TR80082|c3_g10_i2, TR80082|c3_g10_i1, TR86733|c1_g2_i8, TR86733|c1_g2_i7, TR86733|c1_g2_i3, TR86733|c1_g2_i2, T…
GO:0045794	negative regulation of cell volume	P	0.00014158	9.45023e-06	0	25	1993	3254	under		TR80830|c1_g1_i3, TR80830|c1_g1_i2, TR80830|c1_g1_i1, TR83520|c6_g1_i8, TR83520|c6_g1_i7, TR83520|c6_g1_i6, TR83520|c6_g1_i5, TR83520|c6_g1_i4, TR83520|c6_g1_i3, TR83520|c6_g1_i2, TR83520|c6_g1_i1, TR79735|c1_g1_i3, TR79735|c1_g1_i1, TR89477|c0_g1_i2, TR89477|c0_g1_i1, TR75445|c3_g1_i6, TR75445|c3_g1_i5, TR75445|c3_g1_i4, TR75445|c3_g1_i3, TR75445|c3_g1_i2, TR75445|c3_g1_i1, TR83802|c1_g4_i1, TR7…
GO:0071625	vocalization behavior	P	0.00014158	9.45023e-06	0	25	1993	3254	under		TR75660|c3_g5_i8, TR75660|c3_g5_i4, TR75660|c3_g5_i3, TR75660|c3_g5_i2, TR75660|c3_g5_i1, TR80879|c0_g1_i2, TR80879|c0_g1_i1, TR72238|c0_g1_i2, TR72238|c0_g1_i1, TR75312|c4_g1_i3, TR75312|c4_g1_i2, TR75312|c4_g1_i1, TR89378|c0_g1_i1, TR89604|c2_g1_i1, TR70049|c0_g1_i1, TR74151|c0_g1_i3, TR74151|c0_g1_i2, TR74151|c0_g1_i1, TR84856|c3_g3_i2, TR64565|c0_g1_i8, TR64565|c0_g1_i6, TR64565|c0_g1_i5, TR6…
GO:1902514	regulation of generation of L-type calcium current	P	0.00021249	1.47188e-05	1	29	1992	3250	under	TR81029|c0_g2_i1	TR84783|c3_g1_i1, TR70768|c1_g1_i1, TR75037|c5_g1_i5, TR75037|c5_g1_i4, TR75037|c5_g1_i3, TR75037|c5_g1_i1, TR84783|c3_g2_i4, TR84783|c3_g2_i3, TR84783|c3_g2_i2, TR84783|c3_g2_i1, TR84783|c3_g3_i6, TR84783|c3_g3_i5, TR84783|c3_g3_i4, TR84783|c3_g3_i3, TR84783|c3_g3_i2, TR84783|c3_g3_i1, TR80082|c3_g10_i2, TR80082|c3_g10_i1, TR86733|c1_g2_i8, TR86733|c1_g2_i7, TR86733|c1_g2_i3, TR86733|c1_g2_i2, T…
GO:0021952	central nervous system projection neuron axonogenesis	P	0.00021249	1.47188e-05	1	29	1992	3250	under	TR72572|c0_g2_i1	TR70281|c0_g1_i2, TR70281|c0_g1_i1, TR80910|c1_g1_i4, TR80910|c1_g1_i2, TR80910|c1_g1_i1, TR77848|c1_g1_i5, TR77848|c1_g1_i4, TR77848|c1_g1_i3, TR77848|c1_g1_i2, TR77848|c1_g1_i1, TR89469|c0_g1_i1, TR80353|c1_g1_i1, TR80353|c2_g10_i2, TR80353|c2_g10_i1, TR76427|c2_g1_i4, TR76427|c2_g1_i3, TR76427|c2_g1_i2, TR76427|c2_g1_i1, TR80353|c2_g1_i2, TR80353|c2_g1_i1, TR91101|c1_g4_i1, TR90413|c1_g1_i2, T…
GO:0007413	axonal fasciculation	P	0.000220801	1.54217e-05	1	30	1992	3249	under	TR83613|c1_g1_i1	TR70281|c0_g1_i2, TR70281|c0_g1_i1, TR86105|c4_g1_i2, TR86105|c4_g1_i1, TR77199|c3_g3_i1, TR89607|c1_g2_i3, TR89607|c1_g2_i2, TR89607|c1_g2_i1, TR88063|c1_g1_i2, TR88063|c1_g1_i1, TR80353|c1_g1_i1, TR80353|c2_g10_i2, TR80353|c2_g10_i1, TR80353|c2_g1_i2, TR80353|c2_g1_i1, TR83613|c2_g4_i6, TR83613|c2_g4_i3, TR83613|c2_g4_i2, TR83613|c2_g4_i1, TR74419|c0_g1_i1, TR74758|c0_g1_i1, TR77460|c2_g1_i2, T…
GO:1902476	chloride transmembrane transport	P	0.000220801	1.54217e-05	1	30	1992	3249	under	TR80973|c0_g1_i3	TR61733|c0_g1_i1, TR78097|c0_g1_i2, TR78097|c0_g1_i1, TR83745|c5_g2_i1, TR80830|c1_g1_i3, TR80830|c1_g1_i2, TR80830|c1_g1_i1, TR83520|c6_g1_i8, TR83520|c6_g1_i7, TR83520|c6_g1_i6, TR83520|c6_g1_i5, TR83520|c6_g1_i4, TR83520|c6_g1_i3, TR83520|c6_g1_i2, TR83520|c6_g1_i1, TR79735|c1_g1_i3, TR79735|c1_g1_i1, TR75284|c0_g1_i3, TR75284|c0_g1_i2, TR75284|c0_g1_i1, TR69286|c0_g1_i3, TR69286|c0_g1_i2, TR6…
GO:0051387	negative regulation of neurotrophin TRK receptor signaling pathway	P	0.000220801	1.54217e-05	1	30	1992	3249	under	TR80153|c0_g1_i1	TR86108|c9_g1_i3, TR86108|c9_g1_i2, TR86108|c9_g1_i1, TR80373|c2_g1_i7, TR80373|c2_g1_i2, TR75268|c0_g8_i19, TR75268|c0_g8_i18, TR75268|c0_g8_i14, TR75268|c0_g8_i12, TR75268|c0_g8_i11, TR75268|c0_g8_i10, TR86892|c3_g1_i6, TR86892|c3_g1_i5, TR86892|c3_g1_i4, TR86892|c3_g1_i3, TR86892|c3_g1_i2, TR86892|c3_g1_i1, TR75268|c0_g8_i9, TR75268|c0_g8_i8, TR75268|c0_g8_i4, TR75268|c0_g8_i3, TR75268|c0_g8_i…
GO:1901725	regulation of histone deacetylase activity	P	0.000240229	1.69517e-05	0	24	1993	3255	under		TR84783|c3_g1_i1, TR70768|c1_g1_i1, TR75037|c5_g1_i5, TR75037|c5_g1_i4, TR75037|c5_g1_i3, TR75037|c5_g1_i1, TR84783|c3_g2_i4, TR84783|c3_g2_i3, TR84783|c3_g2_i2, TR84783|c3_g2_i1, TR84783|c3_g3_i6, TR84783|c3_g3_i5, TR84783|c3_g3_i4, TR84783|c3_g3_i3, TR84783|c3_g3_i2, TR84783|c3_g3_i1, TR86733|c1_g2_i8, TR86733|c1_g2_i7, TR86733|c1_g2_i3, TR86733|c1_g2_i2, TR76135|c2_g1_i3, TR76135|c2_g1_i2, TR7…
GO:0046834	lipid phosphorylation	P	0.000240229	1.69517e-05	0	24	1993	3255	under		TR79297|c8_g1_i1, TR72480|c5_g1_i3, TR72480|c5_g1_i2, TR72480|c5_g1_i1, TR86742|c0_g1_i15, TR86742|c0_g1_i14, TR86742|c0_g1_i13, TR86742|c0_g1_i12, TR86742|c0_g1_i11, TR77709|c2_g1_i2, TR77709|c2_g1_i1, TR86742|c0_g1_i9, TR86742|c0_g1_i8, TR86742|c0_g1_i7, TR86742|c0_g1_i6, TR86742|c0_g1_i5, TR86742|c0_g1_i4, TR86742|c0_g1_i3, TR86742|c0_g1_i2, TR86496|c1_g1_i1, TR74533|c0_g1_i2, TR74533|c0_g1_i1…
GO:0051965	positive regulation of synapse assembly	P	0.000241121	1.70493e-05	7	52	1986	3227	under	TR64181|c0_g1_i1, TR59453|c1_g1_i5, TR59453|c1_g1_i4, TR59453|c1_g1_i3, TR59453|c1_g1_i2, TR59453|c1_g1_i1, TR75819|c0_g1_i1	TR70281|c0_g1_i2, TR70281|c0_g1_i1, TR79698|c0_g1_i1, TR79698|c1_g1_i2, TR79698|c1_g1_i1, TR77864|c2_g2_i8, TR77864|c2_g2_i6, TR77864|c2_g2_i5, TR77864|c2_g2_i4, TR77864|c2_g2_i2, TR77864|c2_g2_i1, TR75660|c3_g5_i8, TR75660|c3_g5_i4, TR75660|c3_g5_i3, TR75660|c3_g5_i2, TR75660|c3_g5_i1, TR84973|c4_g1_i1, TR80353|c1_g1_i1, TR80353|c2_g10_i2, TR80353|c2_g10_i1, TR80353|c2_g1_i2, TR80353|c2_g1_i1, T…
GO:0008306	associative learning	P	0.000249627	1.77227e-05	10	60	1983	3219	under	TR79871|c5_g1_i3, TR79871|c5_g1_i2, TR79871|c5_g1_i1, TR81245|c0_g1_i2, TR81245|c0_g1_i1, TR75067|c0_g3_i1, TR89453|c6_g1_i2, TR89453|c6_g1_i1, TR76471|c0_g1_i2, TR76471|c0_g1_i1	TR84672|c0_g1_i1, TR72224|c0_g1_i1, TR77592|c1_g1_i5, TR77592|c1_g1_i4, TR77592|c1_g1_i3, TR77592|c1_g1_i2, TR77592|c1_g1_i1, TR77199|c3_g3_i1, TR79048|c0_g1_i1, TR81084|c7_g2_i12, TR77864|c2_g2_i8, TR77864|c2_g2_i6, TR77864|c2_g2_i5, TR77864|c2_g2_i4, TR77864|c2_g2_i2, TR77864|c2_g2_i1, TR74155|c2_g1_i1, TR88181|c0_g1_i15, TR91040|c3_g1_i3, TR91040|c3_g1_i1, TR75588|c7_g1_i1, TR78752|c1_g1_i1, T…
GO:0010666	positive regulation of cardiac muscle cell apoptotic process	P	0.000334922	2.45741e-05	1	28	1992	3251	under	TR81029|c0_g2_i1	TR84783|c3_g1_i1, TR70768|c1_g1_i1, TR75037|c5_g1_i5, TR75037|c5_g1_i4, TR75037|c5_g1_i3, TR75037|c5_g1_i1, TR84783|c3_g2_i4, TR84783|c3_g2_i3, TR84783|c3_g2_i2, TR84783|c3_g2_i1, TR84783|c3_g3_i6, TR84783|c3_g3_i5, TR84783|c3_g3_i4, TR84783|c3_g3_i3, TR84783|c3_g3_i2, TR84783|c3_g3_i1, TR80082|c3_g10_i2, TR80082|c3_g10_i1, TR86733|c1_g2_i8, TR86733|c1_g2_i7, TR86733|c1_g2_i3, TR86733|c1_g2_i2, T…
GO:0033137	negative regulation of peptidyl-serine phosphorylation	P	0.000551362	4.21621e-05	2	31	1991	3248	under	TR42973|c0_g1_i1, TR68611|c0_g1_i1	TR86304|c1_g1_i1, TR90307|c1_g3_i8, TR90307|c1_g3_i5, TR90307|c1_g3_i4, TR90307|c1_g3_i3, TR90307|c1_g3_i2, TR90307|c1_g3_i1, TR91040|c3_g1_i1, TR86292|c1_g3_i5, TR86292|c1_g3_i4, TR86292|c1_g3_i3, TR86292|c1_g3_i2, TR86292|c1_g3_i1, TR84885|c2_g1_i7, TR84885|c2_g1_i6, TR84885|c2_g1_i5, TR84885|c2_g1_i4, TR84885|c2_g1_i3, TR84885|c2_g1_i2, TR84885|c2_g1_i1, TR76024|c1_g1_i1, TR84605|c1_g2_i7, TR8…
GO:2001259	positive regulation of cation channel activity	P	0.000683496	5.39887e-05	0	21	1993	3258	under		TR79887|c6_g1_i1, TR77864|c2_g2_i8, TR77864|c2_g2_i6, TR77864|c2_g2_i5, TR77864|c2_g2_i4, TR77864|c2_g2_i2, TR77864|c2_g2_i1, TR84566|c1_g1_i1, TR76737|c2_g1_i1, TR78752|c1_g1_i1, TR90946|c1_g8_i3, TR90946|c1_g8_i2, TR90946|c1_g8_i1, TR86414|c3_g2_i1, TR85011|c2_g1_i2, TR85011|c2_g1_i1, TR87794|c10_g2_i3, TR87794|c10_g2_i2, TR87794|c10_g2_i1, TR81351|c1_g2_i3, TR81351|c1_g2_i1
GO:0038180	nerve growth factor signaling pathway	P	0.000683496	5.39887e-05	0	21	1993	3258	under		TR86438|c0_g1_i7, TR86438|c0_g1_i6, TR86438|c0_g1_i5, TR86438|c0_g1_i4, TR86438|c0_g1_i3, TR86438|c0_g1_i2, TR86438|c0_g1_i1, TR79698|c0_g1_i1, TR79698|c1_g1_i2, TR79698|c1_g1_i1, TR91061|c0_g4_i3, TR79698|c1_g2_i1, TR67584|c1_g1_i2, TR67584|c1_g1_i1, TR84885|c2_g1_i7, TR84885|c2_g1_i6, TR84885|c2_g1_i5, TR84885|c2_g1_i4, TR84885|c2_g1_i3, TR84885|c2_g1_i2, TR84885|c2_g1_i1
GO:0001502	cartilage condensation	P	0.000683496	5.39887e-05	0	21	1993	3258	under		TR86124|c2_g1_i1, TR80635|c2_g1_i1, TR84476|c1_g3_i10, TR75031|c2_g1_i4, TR75031|c2_g1_i3, TR75031|c2_g1_i1, TR76631|c2_g1_i3, TR76631|c2_g1_i2, TR76631|c2_g1_i1, TR84476|c1_g3_i9, TR84476|c1_g3_i7, TR84476|c1_g3_i6, TR84476|c1_g3_i5, TR84476|c1_g3_i4, TR84476|c1_g3_i3, TR84476|c1_g3_i2, TR84476|c1_g3_i1, TR90891|c1_g5_i2, TR90891|c1_g5_i1, TR70504|c1_g12_i1, TR90891|c0_g1_i1
GO:0098910	regulation of atrial cardiac muscle cell action potential	P	0.000683496	5.39887e-05	0	21	1993	3258	under		TR79887|c6_g1_i1, TR83637|c2_g1_i1, TR80920|c0_g1_i5, TR80920|c0_g1_i4, TR80920|c0_g1_i3, TR80920|c0_g1_i2, TR90979|c0_g1_i1, TR90946|c1_g8_i4, TR90946|c1_g8_i3, TR90946|c1_g8_i2, TR90946|c1_g8_i1, TR86414|c3_g2_i1, TR59598|c0_g1_i3, TR59598|c0_g1_i2, TR59598|c0_g1_i1, TR86155|c1_g1_i2, TR86155|c1_g1_i1, TR76643|c1_g1_i1, TR90386|c2_g1_i1, TR90140|c0_g1_i3, TR90140|c0_g1_i1
GO:0050965	detection of temperature stimulus involved in sensory perception of pain	P	0.000726253	5.82027e-05	0	22	1993	3257	under		TR70281|c0_g1_i2, TR70281|c0_g1_i1, TR79698|c0_g1_i1, TR79698|c1_g1_i2, TR79698|c1_g1_i1, TR77864|c2_g2_i8, TR77864|c2_g2_i6, TR77864|c2_g2_i5, TR77864|c2_g2_i4, TR77864|c2_g2_i2, TR77864|c2_g2_i1, TR80353|c1_g1_i1, TR80353|c2_g10_i2, TR80353|c2_g10_i1, TR80353|c2_g1_i2, TR80353|c2_g1_i1, TR79698|c1_g2_i1, TR89477|c0_g1_i2, TR89477|c0_g1_i1, TR91101|c1_g4_i1, TR72997|c1_g1_i2, TR72997|c1_g1_i1
GO:0045920	negative regulation of exocytosis	P	0.000726253	5.82027e-05	0	22	1993	3257	under		TR76372|c1_g1_i1, TR75099|c0_g1_i1, TR84671|c0_g1_i4, TR84671|c0_g1_i3, TR84671|c0_g1_i2, TR84671|c0_g1_i1, TR71503|c0_g1_i1, TR75425|c2_g1_i1, TR77586|c2_g1_i1, TR67584|c1_g1_i3, TR67584|c1_g1_i2, TR67584|c1_g1_i1, TR77586|c3_g1_i2, TR77586|c3_g1_i1, TR72571|c0_g1_i1, TR77569|c3_g4_i1, TR84775|c1_g1_i3, TR84775|c1_g1_i2, TR91127|c0_g1_i1, TR90899|c2_g2_i2, TR90899|c2_g2_i1, TR89536|c0_g1_i1
GO:0006570	tyrosine metabolic process	P	0.000750728	6.10911e-05	10	57	1983	3222	under	TR69297|c0_g1_i2, TR69297|c0_g1_i1, TR58867|c0_g1_i1, TR61736|c0_g1_i1, TR65603|c0_g1_i1, TR67307|c0_g1_i2, TR67307|c0_g1_i1, TR66327|c3_g1_i1, TR76551|c0_g1_i1, TR89607|c0_g2_i1	TR86108|c9_g1_i3, TR86108|c9_g1_i2, TR86108|c9_g1_i1, TR77199|c3_g3_i1, TR91061|c0_g4_i4, TR91061|c0_g4_i3, TR91061|c0_g4_i2, TR86709|c1_g1_i3, TR66063|c0_g1_i2, TR66063|c0_g1_i1, TR62211|c0_g1_i2, TR90245|c2_g1_i1, TR80373|c2_g1_i7, TR80373|c2_g1_i5, TR80373|c2_g1_i4, TR80373|c2_g1_i3, TR80373|c2_g1_i2, TR80373|c2_g1_i1, TR89345|c2_g2_i3, TR89345|c2_g2_i2, TR89345|c2_g2_i1, TR75268|c0_g8_i19, TR…
GO:0048488	synaptic vesicle endocytosis	P	0.000750728	6.11372e-05	3	35	1990	3244	under	TR77622|c2_g1_i1, TR91089|c5_g1_i2, TR91089|c5_g1_i1	TR77935|c3_g1_i1, TR80779|c5_g4_i3, TR80779|c5_g4_i2, TR80779|c5_g4_i1, TR80336|c1_g2_i14, TR80336|c1_g2_i13, TR80336|c1_g2_i11, TR76947|c0_g1_i3, TR76947|c0_g1_i1, TR83442|c3_g2_i2, TR86745|c0_g4_i1, TR71577|c1_g1_i1, TR73898|c0_g1_i1, TR91089|c3_g1_i1, TR75652|c2_g4_i3, TR75652|c2_g4_i2, TR75652|c2_g4_i1, TR86496|c1_g1_i1, TR71577|c3_g1_i1, TR71577|c4_g1_i1, TR90959|c0_g3_i2, TR80336|c1_g2_i9, …
GO:0035418	protein localization to synapse	P	0.000750728	6.11372e-05	3	35	1990	3244	under	TR89702|c0_g6_i4, TR89702|c0_g6_i3, TR89702|c0_g6_i1	TR86108|c9_g1_i3, TR86108|c9_g1_i1, TR77199|c3_g3_i1, TR77864|c2_g2_i8, TR77864|c2_g2_i6, TR77864|c2_g2_i5, TR77864|c2_g2_i4, TR77864|c2_g2_i2, TR77864|c2_g2_i1, TR75660|c3_g5_i8, TR75660|c3_g5_i4, TR75660|c3_g5_i3, TR75660|c3_g5_i2, TR75660|c3_g5_i1, TR84973|c4_g1_i1, TR75312|c4_g1_i3, TR75312|c4_g1_i2, TR75312|c4_g1_i1, TR78752|c1_g1_i1, TR80373|c2_g1_i4, TR80373|c2_g2_i1, TR86892|c3_g1_i6, TR8…
GO:0007202	activation of phospholipase C activity	P	0.000836102	6.91132e-05	2	30	1991	3249	under	TR81103|c3_g1_i1, TR74639|c0_g1_i1	TR84993|c3_g1_i1, TR90311|c0_g2_i4, TR90311|c0_g2_i3, TR81409|c0_g1_i1, TR89385|c0_g3_i1, TR79698|c1_g2_i1, TR84993|c4_g1_i1, TR74615|c0_g1_i1, TR80082|c3_g10_i2, TR80082|c3_g10_i1, TR84331|c2_g1_i1, TR85011|c2_g1_i2, TR85011|c2_g1_i1, TR70716|c0_g1_i2, TR70716|c0_g1_i1, TR81409|c1_g2_i1, TR68319|c1_g1_i4, TR68319|c1_g1_i3, TR83692|c1_g1_i1, TR76162|c0_g1_i3, TR76162|c0_g1_i2, TR76162|c0_g1_i1, T…
GO:0001937	negative regulation of endothelial cell proliferation	P	0.000856094	7.16905e-05	1	26	1992	3253	under	TR61608|c0_g2_i1	TR84738|c2_g1_i1, TR81084|c7_g2_i12, TR80635|c2_g1_i1, TR84476|c1_g3_i10, TR75031|c2_g1_i4, TR75031|c2_g1_i3, TR75031|c2_g1_i1, TR80373|c2_g2_i1, TR86892|c3_g1_i6, TR84476|c1_g3_i9, TR84476|c1_g3_i7, TR84476|c1_g3_i6, TR84476|c1_g3_i5, TR84476|c1_g3_i4, TR84476|c1_g3_i3, TR84476|c1_g3_i2, TR84476|c1_g3_i1, TR90891|c1_g5_i2, TR90891|c1_g5_i1, TR75268|c0_g8_i8, TR75787|c0_g1_i1, TR90891|c0_g1_i1, T…
GO:0007589	body fluid secretion	P	0.0010585	9.04698e-05	6	43	1987	3236	under	TR76062|c0_g1_i2, TR76062|c0_g1_i1, TR86535|c1_g9_i1, TR83760|c0_g1_i1, TR64051|c0_g1_i1, TR48901|c0_g1_i1	TR61733|c0_g1_i1, TR78945|c0_g2_i2, TR84993|c3_g1_i1, TR90311|c0_g2_i4, TR90311|c0_g2_i3, TR91115|c0_g1_i4, TR91115|c0_g1_i3, TR91115|c0_g1_i2, TR84993|c4_g1_i1, TR83948|c5_g1_i1, TR70912|c0_g1_i4, TR70912|c0_g1_i3, TR70912|c0_g1_i2, TR86312|c2_g1_i5, TR86312|c2_g1_i4, TR86312|c2_g1_i3, TR86312|c2_g1_i2, TR86312|c2_g1_i1, TR81376|c0_g1_i1, TR84056|c4_g2_i2, TR84056|c4_g2_i1, TR75445|c3_g1_i6, TR7…
GO:0060466	activation of meiosis involved in egg activation	P	0.00107501	9.27321e-05	0	20	1993	3259	under		TR84783|c3_g1_i1, TR70768|c1_g1_i1, TR75037|c5_g1_i5, TR75037|c5_g1_i4, TR75037|c5_g1_i3, TR75037|c5_g1_i1, TR84783|c3_g2_i4, TR84783|c3_g2_i3, TR84783|c3_g2_i2, TR84783|c3_g2_i1, TR84783|c3_g3_i6, TR84783|c3_g3_i5, TR84783|c3_g3_i4, TR84783|c3_g3_i3, TR84783|c3_g3_i2, TR84783|c3_g3_i1, TR76135|c2_g1_i3, TR76135|c2_g1_i2, TR76135|c2_g1_i1, TR90969|c1_g2_i1
GO:0002063	chondrocyte development	P	0.00107501	9.27321e-05	0	20	1993	3259	under		TR86124|c2_g1_i1, TR80635|c2_g1_i1, TR84476|c1_g3_i10, TR75031|c2_g1_i4, TR75031|c2_g1_i3, TR75031|c2_g1_i1, TR76631|c2_g1_i2, TR84476|c1_g3_i9, TR84476|c1_g3_i7, TR84476|c1_g3_i6, TR84476|c1_g3_i5, TR84476|c1_g3_i4, TR84476|c1_g3_i3, TR84476|c1_g3_i2, TR84476|c1_g3_i1, TR90891|c1_g5_i2, TR90891|c1_g5_i1, TR72041|c1_g1_i2, TR72041|c1_g1_i1, TR90891|c0_g1_i1
GO:0002030	inhibitory G-protein coupled receptor phosphorylation	P	0.00107501	9.27321e-05	0	20	1993	3259	under		TR84783|c3_g1_i1, TR70768|c1_g1_i1, TR75037|c5_g1_i5, TR75037|c5_g1_i4, TR75037|c5_g1_i3, TR75037|c5_g1_i1, TR84783|c3_g2_i4, TR84783|c3_g2_i3, TR84783|c3_g2_i2, TR84783|c3_g2_i1, TR84783|c3_g3_i6, TR84783|c3_g3_i5, TR84783|c3_g3_i4, TR84783|c3_g3_i3, TR84783|c3_g3_i2, TR84783|c3_g3_i1, TR76135|c2_g1_i3, TR76135|c2_g1_i2, TR76135|c2_g1_i1, TR90969|c1_g2_i1
GO:1901017	negative regulation of potassium ion transmembrane transporter activity	P	0.00107501	9.27321e-05	0	20	1993	3259	under		TR79887|c6_g1_i1, TR86430|c3_g1_i1, TR88068|c1_g1_i4, TR90946|c1_g8_i3, TR90946|c1_g8_i2, TR90946|c1_g8_i1, TR86414|c3_g2_i1, TR70912|c0_g1_i4, TR70912|c0_g1_i3, TR70912|c0_g1_i2, TR75834|c0_g1_i4, TR75834|c0_g1_i3, TR75834|c0_g1_i1, TR87794|c10_g2_i3, TR87794|c10_g2_i2, TR87794|c10_g2_i1, TR87861|c0_g3_i4, TR87861|c0_g3_i3, TR87861|c0_g3_i2, TR87861|c0_g3_i1
GO:0070373	negative regulation of ERK1 and ERK2 cascade	P	0.00108937	9.43633e-05	3	33	1990	3246	under	TR80153|c0_g1_i1, TR76317|c0_g1_i2, TR89607|c0_g2_i1	TR66063|c0_g1_i2, TR66063|c0_g1_i1, TR75312|c4_g1_i3, TR75312|c4_g1_i2, TR75312|c4_g1_i1, TR88096|c3_g1_i12, TR90269|c0_g2_i2, TR90269|c0_g2_i1, TR84885|c2_g1_i7, TR84885|c2_g1_i6, TR84885|c2_g1_i5, TR84885|c2_g1_i4, TR84885|c2_g1_i3, TR84885|c2_g1_i2, TR84885|c2_g1_i1, TR89604|c2_g1_i1, TR75999|c0_g2_i1, TR75999|c1_g2_i2, TR88096|c3_g1_i9, TR88096|c3_g1_i6, TR88096|c3_g1_i5, TR88096|c3_g1_i3, TR…
GO:0060291	long-term synaptic potentiation	P	0.00125844	0.000110095	17	74	1976	3205	under	TR64764|c0_g2_i1, TR74634|c3_g1_i3, TR74634|c3_g1_i2, TR74634|c3_g1_i1, TR79871|c5_g1_i3, TR79871|c5_g1_i2, TR79871|c5_g1_i1, TR84873|c0_g5_i3, TR84873|c0_g5_i2, TR84873|c0_g5_i1, TR88055|c0_g2_i1, TR70038|c0_g1_i1, TR90473|c1_g2_i1, TR81029|c0_g2_i1, TR79435|c1_g1_i1, TR34056|c0_g1_i2, TR34056|c0_g1_i1	TR86840|c2_g1_i4, TR86840|c2_g1_i3, TR86840|c2_g1_i2, TR54597|c0_g1_i1, TR84783|c3_g1_i1, TR70768|c1_g1_i1, TR81084|c7_g2_i12, TR83781|c0_g2_i6, TR83781|c0_g2_i4, TR83781|c0_g2_i3, TR83781|c0_g2_i2, TR83781|c0_g2_i1, TR79698|c0_g1_i1, TR49159|c0_g1_i1, TR86840|c2_g2_i7, TR86840|c2_g2_i6, TR86840|c2_g2_i5, TR86840|c2_g2_i4, TR86840|c2_g2_i3, TR86840|c2_g2_i1, TR79698|c1_g1_i2, TR79698|c1_g1_i1, TR…
GO:1901897	regulation of relaxation of cardiac muscle	P	0.00130415	0.000114741	2	29	1991	3250	under	TR81029|c0_g2_i1, TR83463|c5_g5_i1	TR84783|c3_g1_i1, TR70768|c1_g1_i1, TR75037|c5_g1_i5, TR75037|c5_g1_i4, TR75037|c5_g1_i3, TR75037|c5_g1_i1, TR84783|c3_g2_i4, TR84783|c3_g2_i3, TR84783|c3_g2_i2, TR84783|c3_g2_i1, TR91040|c3_g1_i3, TR91040|c3_g1_i1, TR84783|c3_g3_i6, TR84783|c3_g3_i5, TR84783|c3_g3_i4, TR84783|c3_g3_i3, TR84783|c3_g3_i2, TR84783|c3_g3_i1, TR80082|c3_g10_i2, TR80082|c3_g10_i1, TR86733|c1_g2_i8, TR86733|c1_g2_i7, T…
GO:0006904	vesicle docking involved in exocytosis	P	0.00141269	0.000125421	1	25	1992	3254	under	TR84749|c0_g1_i1	TR54597|c0_g1_i1, TR83893|c4_g1_i1, TR83781|c0_g2_i6, TR83781|c0_g2_i4, TR83781|c0_g2_i3, TR83781|c0_g2_i2, TR83781|c0_g2_i1, TR79484|c0_g3_i1, TR75660|c3_g5_i8, TR75660|c3_g5_i4, TR75660|c3_g5_i3, TR75660|c3_g5_i2, TR75660|c3_g5_i1, TR73320|c1_g1_i1, TR78096|c1_g1_i5, TR78096|c1_g1_i4, TR78096|c1_g1_i3, TR78096|c1_g1_i2, TR78096|c1_g1_i1, TR75846|c1_g1_i5, TR89359|c1_g2_i1, TR83420|c2_g2_i4, TR8…
GO:0032430	positive regulation of phospholipase A2 activity	P	0.00141269	0.000125421	1	25	1992	3254	under	TR81029|c0_g2_i1	TR84783|c3_g1_i1, TR70768|c1_g1_i1, TR75037|c5_g1_i5, TR75037|c5_g1_i4, TR75037|c5_g1_i3, TR75037|c5_g1_i1, TR84783|c3_g2_i4, TR84783|c3_g2_i3, TR84783|c3_g2_i2, TR84783|c3_g2_i1, TR84783|c3_g3_i6, TR84783|c3_g3_i5, TR84783|c3_g3_i4, TR84783|c3_g3_i3, TR84783|c3_g3_i2, TR84783|c3_g3_i1, TR80082|c3_g10_i2, TR80082|c3_g10_i1, TR76135|c2_g1_i3, TR76135|c2_g1_i2, TR76135|c2_g1_i1, TR76162|c0_g1_i3, T…
GO:0086010	membrane depolarization during action potential	P	0.00141269	0.000125421	1	25	1992	3254	under	TR87958|c6_g1_i1	TR79887|c6_g1_i1, TR77592|c1_g1_i5, TR77592|c1_g1_i4, TR77592|c1_g1_i3, TR77592|c1_g1_i2, TR77592|c1_g1_i1, TR83597|c3_g1_i4, TR83597|c3_g1_i3, TR90946|c1_g8_i4, TR90946|c1_g8_i3, TR90946|c1_g8_i2, TR90946|c1_g8_i1, TR86414|c3_g2_i1, TR70120|c0_g1_i2, TR70120|c0_g1_i1, TR77933|c3_g1_i6, TR77933|c3_g1_i3, TR77933|c3_g1_i1, TR78872|c1_g1_i2, TR76597|c3_g2_i3, TR76597|c3_g2_i1, TR86823|c1_g2_i1, TR3…
GO:0086005	ventricular cardiac muscle cell action potential	P	0.00141269	0.000125421	1	25	1992	3254	under	TR68611|c0_g1_i1	TR79887|c6_g1_i1, TR83637|c2_g1_i1, TR88113|c1_g1_i10, TR90979|c0_g1_i1, TR90946|c1_g8_i4, TR90946|c1_g8_i3, TR90946|c1_g8_i2, TR90946|c1_g8_i1, TR86414|c3_g2_i1, TR88113|c1_g1_i9, TR88113|c1_g1_i6, TR88113|c1_g1_i4, TR88113|c1_g1_i1, TR59598|c0_g1_i3, TR59598|c0_g1_i2, TR59598|c0_g1_i1, TR75834|c0_g1_i4, TR75834|c0_g1_i3, TR75834|c0_g1_i1, TR86155|c1_g1_i2, TR86155|c1_g1_i1, TR76643|c1_g1_i1, TR…
GO:0043525	positive regulation of neuron apoptotic process	P	0.00150639	0.000134066	10	54	1983	3225	under	TR64777|c0_g1_i1, TR89453|c6_g1_i2, TR89453|c6_g1_i1, TR73642|c1_g1_i5, TR73642|c1_g1_i4, TR73642|c1_g1_i3, TR73642|c1_g1_i2, TR73642|c1_g1_i1, TR80793|c1_g2_i3, TR80793|c1_g2_i1	TR79350|c2_g1_i1, TR86108|c9_g1_i3, TR86108|c9_g1_i2, TR86108|c9_g1_i1, TR72941|c2_g1_i1, TR74811|c0_g1_i1, TR81084|c7_g2_i12, TR49159|c0_g1_i1, TR79698|c1_g1_i2, TR79698|c1_g1_i1, TR89607|c1_g2_i3, TR89607|c1_g2_i2, TR89607|c1_g2_i1, TR79698|c1_g2_i1, TR80373|c2_g1_i7, TR80373|c2_g1_i2, TR74419|c0_g1_i1, TR75268|c0_g8_i19, TR75268|c0_g8_i18, TR75268|c0_g8_i14, TR75268|c0_g8_i12, TR75268|c0_g8_i1…
GO:0006895	Golgi to endosome transport	P	0.00173806	0.000162192	0	19	1993	3260	under		TR80336|c1_g2_i14, TR80336|c1_g2_i13, TR80336|c1_g2_i11, TR81443|c8_g1_i1, TR81376|c0_g1_i1, TR79282|c2_g2_i3, TR79282|c2_g2_i2, TR79282|c2_g2_i1, TR84774|c2_g1_i3, TR84774|c2_g1_i2, TR84774|c2_g1_i1, TR80336|c1_g2_i9, TR80336|c1_g2_i8, TR80336|c1_g2_i7, TR80336|c1_g2_i5, TR80336|c1_g2_i4, TR80336|c1_g2_i3, TR80336|c1_g2_i2, TR80336|c1_g2_i1
GO:0007016	cytoskeletal anchoring at plasma membrane	P	0.00173806	0.000162192	0	19	1993	3260	under		TR84765|c3_g1_i10, TR90946|c1_g8_i3, TR90946|c1_g8_i2, TR90946|c1_g8_i1, TR86414|c3_g2_i1, TR86496|c1_g1_i1, TR84765|c3_g1_i9, TR84765|c3_g1_i5, TR84765|c3_g1_i4, TR84765|c3_g1_i2, TR74151|c0_g1_i3, TR75999|c0_g2_i1, TR75999|c1_g2_i2, TR90271|c1_g1_i7, TR90271|c1_g1_i6, TR86496|c1_g3_i2, TR86496|c1_g3_i1, TR84246|c5_g2_i2, TR84246|c5_g2_i1
GO:0070830	bicellular tight junction assembly	P	0.00173806	0.000162192	0	19	1993	3260	under		TR90905|c5_g1_i1, TR84993|c3_g1_i1, TR83893|c4_g1_i1, TR75312|c4_g1_i3, TR75312|c4_g1_i2, TR75312|c4_g1_i1, TR89385|c0_g3_i1, TR84993|c4_g1_i1, TR79896|c0_g1_i2, TR79896|c0_g1_i1, TR89604|c2_g1_i1, TR70504|c1_g12_i1, TR87794|c10_g2_i3, TR87794|c10_g2_i2, TR87794|c10_g2_i1, TR87892|c0_g4_i2, TR73736|c0_g1_i3, TR73736|c0_g1_i2, TR73736|c0_g1_i1
GO:0048009	insulin-like growth factor receptor signaling pathway	P	0.00173806	0.000162192	0	19	1993	3260	under		TR86688|c3_g6_i1, TR84993|c3_g1_i1, TR80790|c3_g1_i7, TR80790|c3_g1_i6, TR80790|c3_g1_i4, TR80790|c3_g1_i3, TR80790|c3_g1_i2, TR80790|c3_g1_i1, TR77709|c2_g1_i2, TR77709|c2_g1_i1, TR84993|c4_g1_i1, TR90999|c1_g1_i1, TR74533|c0_g1_i2, TR74533|c0_g1_i1, TR87892|c0_g4_i2, TR91052|c0_g3_i2, TR91052|c0_g3_i1, TR79420|c1_g1_i2, TR79420|c1_g1_i1
GO:0043051	regulation of pharyngeal pumping	P	0.00173806	0.000162192	0	19	1993	3260	under		TR54597|c0_g1_i1, TR83781|c0_g2_i6, TR83781|c0_g2_i4, TR83781|c0_g2_i3, TR83781|c0_g2_i2, TR79484|c0_g3_i1, TR73320|c1_g1_i1, TR76150|c0_g2_i2, TR75610|c9_g1_i1, TR72571|c0_g1_i1, TR83692|c1_g1_i1, TR74172|c3_g1_i8, TR74172|c3_g1_i7, TR74172|c3_g1_i6, TR74172|c3_g1_i4, TR74172|c3_g1_i3, TR84142|c1_g1_i1, TR89536|c0_g1_i1, TR83781|c0_g1_i1
GO:0030202	heparin metabolic process	P	0.00173806	0.000162192	0	19	1993	3260	under		TR84476|c1_g3_i10, TR75031|c2_g1_i4, TR75031|c2_g1_i3, TR75031|c2_g1_i1, TR76947|c0_g1_i3, TR76947|c0_g1_i1, TR86745|c0_g4_i1, TR75510|c0_g1_i1, TR84476|c1_g3_i9, TR84476|c1_g3_i7, TR84476|c1_g3_i6, TR84476|c1_g3_i5, TR84476|c1_g3_i4, TR84476|c1_g3_i3, TR84476|c1_g3_i2, TR84476|c1_g3_i1, TR90891|c1_g5_i2, TR90891|c1_g5_i1, TR90891|c0_g1_i1
GO:0032222	regulation of synaptic transmission, cholinergic	P	0.00202222	0.000192933	2	28	1991	3251	under	TR89453|c6_g1_i2, TR89453|c6_g1_i1	TR77592|c1_g1_i5, TR77592|c1_g1_i4, TR77592|c1_g1_i3, TR77592|c1_g1_i2, TR77592|c1_g1_i1, TR84783|c3_g1_i1, TR70768|c1_g1_i1, TR79698|c1_g1_i2, TR79698|c1_g1_i1, TR75037|c5_g1_i5, TR75037|c5_g1_i4, TR75037|c5_g1_i3, TR75037|c5_g1_i1, TR84783|c3_g2_i4, TR84783|c3_g2_i3, TR84783|c3_g2_i2, TR84783|c3_g2_i1, TR79698|c1_g2_i1, TR84783|c3_g3_i6, TR84783|c3_g3_i5, TR84783|c3_g3_i4, TR84783|c3_g3_i3, TR8…
GO:0032456	endocytic recycling	P	0.00221984	0.000212586	1	23	1992	3256	under	TR58855|c0_g1_i1	TR90905|c5_g1_i1, TR83893|c4_g1_i1, TR78096|c1_g1_i5, TR78096|c1_g1_i4, TR78096|c1_g1_i3, TR78096|c1_g1_i2, TR78096|c1_g1_i1, TR86709|c1_g1_i3, TR88009|c0_g2_i2, TR90245|c2_g1_i1, TR81443|c8_g1_i1, TR88139|c4_g1_i2, TR88139|c4_g1_i1, TR81376|c0_g1_i1, TR89648|c0_g1_i1, TR87794|c10_g2_i3, TR87794|c10_g2_i2, TR87794|c10_g2_i1, TR90886|c0_g1_i7, TR90886|c0_g1_i6, TR90886|c0_g1_i5, TR90886|c0_g1_i3, …
GO:0031290	retinal ganglion cell axon guidance	P	0.00221984	0.000212586	1	23	1992	3256	under	TR54955|c0_g1_i1	TR70281|c0_g1_i2, TR70281|c0_g1_i1, TR80635|c2_g1_i1, TR79682|c0_g1_i3, TR80353|c1_g1_i1, TR80353|c2_g10_i2, TR80353|c2_g10_i1, TR80353|c2_g1_i2, TR80353|c2_g1_i1, TR80373|c2_g1_i7, TR80373|c2_g1_i5, TR80373|c2_g1_i4, TR80373|c2_g1_i3, TR80373|c2_g1_i2, TR80373|c2_g1_i1, TR80373|c2_g2_i1, TR86892|c3_g1_i6, TR74758|c0_g1_i1, TR91101|c1_g4_i1, TR75268|c0_g8_i8, TR75787|c0_g1_i1, TR69282|c0_g1_i1, T…
GO:0035235	ionotropic glutamate receptor signaling pathway	P	0.00222398	0.000213303	6	41	1987	3238	under	TR64777|c0_g1_i1, TR84873|c0_g5_i3, TR84873|c0_g5_i2, TR84873|c0_g5_i1, TR80793|c1_g2_i3, TR80793|c1_g2_i1	TR84672|c0_g1_i1, TR84783|c3_g1_i1, TR70768|c1_g1_i1, TR79048|c0_g1_i1, TR89607|c1_g2_i3, TR89607|c1_g2_i2, TR89607|c1_g2_i1, TR75037|c5_g1_i4, TR75037|c5_g1_i3, TR75037|c5_g1_i1, TR77708|c1_g1_i1, TR84783|c3_g2_i4, TR84783|c3_g2_i3, TR84783|c3_g2_i2, TR84783|c3_g2_i1, TR84783|c3_g3_i6, TR84783|c3_g3_i5, TR84783|c3_g3_i4, TR84783|c3_g3_i3, TR84783|c3_g3_i2, TR84783|c3_g3_i1, TR74419|c0_g1_i1, TR8…
GO:0060004	reflex	P	0.0023086	0.000222748	1	24	1992	3255	under	TR58867|c0_g1_i1	TR77592|c1_g1_i5, TR77592|c1_g1_i4, TR77592|c1_g1_i3, TR77592|c1_g1_i2, TR77592|c1_g1_i1, TR80910|c1_g1_i4, TR80910|c1_g1_i2, TR80910|c1_g1_i1, TR76427|c2_g1_i4, TR76427|c2_g1_i3, TR76427|c2_g1_i2, TR76427|c2_g1_i1, TR65864|c1_g1_i1, TR75445|c3_g1_i6, TR75445|c3_g1_i5, TR75445|c3_g1_i4, TR75445|c3_g1_i3, TR75445|c3_g1_i2, TR75445|c3_g1_i1, TR83802|c1_g4_i1, TR74151|c0_g1_i3, TR74151|c0_g1_i2, TR7…
GO:0071312	cellular response to alkaloid	P	0.0023086	0.000222748	1	24	1992	3255	under	TR90473|c1_g2_i1	TR83637|c2_g1_i1, TR79698|c0_g1_i1, TR79698|c1_g1_i2, TR79698|c1_g1_i1, TR91061|c0_g4_i4, TR91061|c0_g4_i3, TR91061|c0_g4_i2, TR90979|c0_g1_i1, TR79698|c1_g2_i1, TR86596|c0_g2_i3, TR86596|c0_g2_i2, TR86596|c0_g2_i1, TR59598|c0_g1_i3, TR59598|c0_g1_i2, TR59598|c0_g1_i1, TR86155|c1_g1_i2, TR86155|c1_g1_i1, TR76643|c1_g1_i1, TR90386|c2_g1_i1, TR90140|c0_g1_i3, TR90140|c0_g1_i1, TR74631|c0_g1_i4, TR7…
GO:0007605	sensory perception of sound	P	0.00253535	0.000245356	16	68	1977	3211	under	TR78126|c1_g4_i1, TR62439|c0_g2_i2, TR62439|c0_g2_i1, TR86686|c1_g1_i1, TR84402|c4_g1_i4, TR84402|c4_g1_i3, TR84402|c4_g1_i1, TR81245|c0_g1_i2, TR81245|c0_g1_i1, TR80153|c0_g1_i1, TR73537|c3_g1_i2, TR73537|c3_g1_i1, TR86623|c1_g3_i1, TR59043|c0_g1_i1, TR78800|c0_g1_i1, TR84653|c0_g1_i1	TR83745|c5_g2_i1, TR86105|c4_g1_i2, TR86105|c4_g1_i1, TR86124|c2_g1_i1, TR72059|c0_g2_i1, TR86438|c0_g1_i6, TR86438|c0_g1_i2, TR83597|c3_g1_i4, TR83597|c3_g1_i3, TR83597|c3_g1_i2, TR83597|c3_g1_i1, TR80694|c1_g1_i7, TR80694|c1_g1_i3, TR80694|c1_g1_i2, TR80694|c1_g1_i1, TR77864|c2_g2_i8, TR77864|c2_g2_i6, TR77864|c2_g2_i5, TR77864|c2_g2_i4, TR77864|c2_g2_i2, TR77864|c2_g2_i1, TR86240|c2_g3_i1, TR8…
GO:0098904	regulation of AV node cell action potential	P	0.00293429	0.000289457	0	18	1993	3261	under		TR83637|c2_g1_i1, TR80920|c0_g1_i5, TR80920|c0_g1_i4, TR80920|c0_g1_i3, TR80920|c0_g1_i2, TR90979|c0_g1_i1, TR90946|c1_g8_i3, TR90946|c1_g8_i1, TR86414|c3_g2_i1, TR59598|c0_g1_i3, TR59598|c0_g1_i2, TR59598|c0_g1_i1, TR86155|c1_g1_i2, TR86155|c1_g1_i1, TR76643|c1_g1_i1, TR90386|c2_g1_i1, TR90140|c0_g1_i3, TR90140|c0_g1_i1
GO:1900744	regulation of p38MAPK cascade	P	0.00293429	0.000289457	0	18	1993	3261	under		TR83781|c0_g2_i6, TR83781|c0_g2_i4, TR83781|c0_g2_i2, TR75312|c4_g1_i3, TR75312|c4_g1_i2, TR75312|c4_g1_i1, TR88096|c3_g1_i12, TR89604|c2_g1_i1, TR75999|c0_g2_i1, TR75999|c1_g2_i2, TR88096|c3_g1_i9, TR88096|c3_g1_i6, TR88096|c3_g1_i5, TR88096|c3_g1_i3, TR88096|c3_g1_i2, TR65841|c0_g1_i3, TR65841|c0_g1_i2, TR65841|c0_g1_i1
GO:0010940	positive regulation of necrotic cell death	P	0.00293429	0.000289457	0	18	1993	3261	under		TR84671|c0_g1_i4, TR84671|c0_g1_i3, TR84671|c0_g1_i2, TR84671|c0_g1_i1, TR71762|c0_g1_i1, TR77586|c2_g1_i1, TR77586|c3_g1_i2, TR77586|c3_g1_i1, TR72571|c0_g1_i1, TR79282|c2_g2_i3, TR79282|c2_g2_i2, TR79282|c2_g2_i1, TR84774|c2_g1_i3, TR84774|c2_g1_i2, TR84774|c2_g1_i1, TR65194|c0_g1_i2, TR65194|c0_g1_i1, TR89536|c0_g1_i1
GO:0030252	growth hormone secretion	P	0.00293429	0.000289457	0	18	1993	3261	under		TR86109|c1_g1_i6, TR86109|c1_g1_i2, TR86109|c1_g1_i1, TR71482|c0_g1_i3, TR71482|c0_g1_i2, TR71482|c0_g1_i1, TR75099|c0_g1_i1, TR73529|c0_g1_i1, TR81314|c1_g1_i4, TR81314|c1_g1_i2, TR81314|c1_g1_i1, TR70120|c0_g1_i2, TR70120|c0_g1_i1, TR76597|c3_g2_i3, TR76597|c3_g2_i1, TR79608|c1_g1_i1, TR86785|c0_g1_i1, TR86785|c1_g2_i1
GO:0030194	positive regulation of blood coagulation	P	0.00293429	0.000289457	0	18	1993	3261	under		TR80830|c1_g1_i3, TR80830|c1_g1_i2, TR80830|c1_g1_i1, TR84738|c2_g1_i1, TR79735|c1_g1_i3, TR79735|c1_g1_i1, TR84389|c4_g3_i6, TR84389|c4_g3_i5, TR84389|c4_g3_i4, TR84389|c4_g3_i3, TR84389|c4_g3_i2, TR86292|c1_g3_i5, TR86292|c1_g3_i4, TR86292|c1_g3_i3, TR86292|c1_g3_i2, TR86292|c1_g3_i1, TR89477|c0_g1_i2, TR89477|c0_g1_i1
GO:0019228	neuronal action potential	P	0.0032455	0.00032483	2	26	1991	3253	under	TR80793|c1_g2_i3, TR80793|c1_g2_i1	TR79887|c6_g1_i1, TR83597|c3_g1_i4, TR83597|c3_g1_i3, TR83597|c3_g1_i2, TR83597|c3_g1_i1, TR77708|c1_g1_i1, TR88181|c0_g1_i15, TR90946|c1_g8_i3, TR90946|c1_g8_i2, TR90946|c1_g8_i1, TR86414|c3_g2_i1, TR77933|c3_g1_i6, TR77933|c3_g1_i3, TR88181|c0_g1_i5, TR86823|c1_g2_i1, TR75445|c3_g1_i6, TR75445|c3_g1_i5, TR75445|c3_g1_i4, TR75445|c3_g1_i3, TR75445|c3_g1_i2, TR75445|c3_g1_i1, TR83802|c1_g4_i1, TR…
GO:0061003	positive regulation of dendritic spine morphogenesis	P	0.0032455	0.00032483	2	26	1991	3253	under	TR80121|c0_g1_i1, TR81029|c0_g2_i1	TR84783|c3_g1_i1, TR70768|c1_g1_i1, TR49159|c0_g1_i1, TR75037|c5_g1_i5, TR75037|c5_g1_i4, TR75037|c5_g1_i3, TR75037|c5_g1_i1, TR84783|c3_g2_i4, TR84783|c3_g2_i3, TR84783|c3_g2_i2, TR84783|c3_g2_i1, TR84783|c3_g3_i6, TR84783|c3_g3_i5, TR84783|c3_g3_i4, TR84783|c3_g3_i3, TR84783|c3_g3_i2, TR84783|c3_g3_i1, TR80082|c3_g10_i2, TR80082|c3_g10_i1, TR76135|c2_g1_i3, TR76135|c2_g1_i2, TR76135|c2_g1_i1, T…
GO:0043407	negative regulation of MAP kinase activity	P	0.00326319	0.000326836	8	46	1985	3233	under	TR89706|c1_g1_i7, TR89706|c1_g1_i5, TR89706|c1_g1_i2, TR51155|c0_g1_i1, TR80153|c0_g1_i1, TR78011|c1_g6_i4, TR78011|c1_g6_i3, TR89607|c0_g2_i1	TR79350|c2_g1_i1, TR84993|c3_g1_i1, TR80790|c3_g1_i7, TR80790|c3_g1_i6, TR80790|c3_g1_i4, TR80790|c3_g1_i3, TR80790|c3_g1_i2, TR80790|c3_g1_i1, TR81084|c7_g2_i12, TR66063|c0_g1_i2, TR66063|c0_g1_i1, TR84993|c4_g1_i1, TR88096|c3_g1_i12, TR80373|c2_g1_i7, TR80373|c2_g1_i5, TR80373|c2_g1_i4, TR80373|c2_g1_i2, TR80373|c2_g1_i1, TR74654|c1_g1_i1, TR84246|c4_g1_i1, TR80373|c2_g2_i1, TR70716|c0_g1_i2, T…
GO:1901844	regulation of cell communication by electrical coupling involved in cardiac conduction	P	0.0032659	0.000328283	2	27	1991	3252	under	TR64549|c0_g1_i2, TR64549|c0_g1_i1	TR84783|c3_g1_i1, TR70768|c1_g1_i1, TR75037|c5_g1_i5, TR75037|c5_g1_i4, TR75037|c5_g1_i3, TR75037|c5_g1_i1, TR84783|c3_g2_i4, TR84783|c3_g2_i3, TR84783|c3_g2_i2, TR84783|c3_g2_i1, TR91040|c3_g1_i3, TR91040|c3_g1_i1, TR84783|c3_g3_i6, TR84783|c3_g3_i5, TR84783|c3_g3_i4, TR84783|c3_g3_i3, TR84783|c3_g3_i2, TR84783|c3_g3_i1, TR86733|c1_g2_i8, TR86733|c1_g2_i7, TR86733|c1_g2_i3, TR86733|c1_g2_i2, TR7…
GO:0048679	regulation of axon regeneration	P	0.00330932	0.000333124	7	43	1986	3236	under	TR79871|c5_g1_i3, TR79871|c5_g1_i2, TR79871|c5_g1_i1, TR37841|c0_g1_i1, TR76592|c2_g1_i3, TR76592|c2_g1_i2, TR76592|c2_g1_i1	TR86108|c9_g1_i3, TR86108|c9_g1_i2, TR86108|c9_g1_i1, TR79698|c0_g1_i1, TR79698|c1_g1_i2, TR79698|c1_g1_i1, TR80353|c2_g10_i2, TR80353|c2_g10_i1, TR80353|c2_g1_i2, TR80353|c2_g1_i1, TR79698|c1_g2_i1, TR80373|c2_g1_i7, TR80373|c2_g1_i5, TR80373|c2_g1_i2, TR75510|c0_g1_i1, TR75268|c0_g8_i19, TR75268|c0_g8_i18, TR75268|c0_g8_i14, TR75268|c0_g8_i12, TR75268|c0_g8_i11, TR75268|c0_g8_i10, TR70912|c0_g1…
GO:0071875	adrenergic receptor signaling pathway	P	0.00345278	0.000353283	1	22	1992	3257	under	TR83463|c5_g5_i1	TR79350|c2_g1_i1, TR86438|c0_g1_i7, TR86438|c0_g1_i6, TR86438|c0_g1_i5, TR86438|c0_g1_i4, TR86438|c0_g1_i3, TR86438|c0_g1_i2, TR86438|c0_g1_i1, TR91040|c3_g1_i3, TR91040|c3_g1_i1, TR83948|c5_g1_i1, TR86312|c2_g1_i5, TR86312|c2_g1_i4, TR86312|c2_g1_i3, TR86312|c2_g1_i2, TR86312|c2_g1_i1, TR76024|c1_g1_i1, TR68319|c1_g1_i3, TR64426|c0_g1_i1, TR90986|c0_g1_i7, TR90986|c0_g1_i3, TR90986|c0_g1_i1
GO:0051452	intracellular pH reduction	P	0.00345278	0.000353283	1	22	1992	3257	under	TR77448|c0_g1_i1	TR72059|c0_g2_i1, TR83520|c6_g1_i8, TR83520|c6_g1_i7, TR83520|c6_g1_i6, TR83520|c6_g1_i5, TR83520|c6_g1_i4, TR83520|c6_g1_i3, TR83520|c6_g1_i2, TR83520|c6_g1_i1, TR75546|c0_g1_i1, TR65346|c0_g2_i1, TR81006|c1_g1_i2, TR81006|c1_g1_i1, TR91131|c1_g1_i9, TR91131|c1_g1_i8, TR91131|c1_g1_i7, TR91131|c1_g1_i6, TR91131|c1_g1_i5, TR91131|c1_g1_i4, TR91131|c1_g1_i3, TR91131|c1_g1_i2, TR91131|c1_g1_i1
GO:0030033	microvillus assembly	P	0.00345278	0.000353283	1	22	1992	3257	under	TR80277|c0_g1_i1	TR86438|c0_g1_i7, TR86438|c0_g1_i6, TR86438|c0_g1_i5, TR86438|c0_g1_i4, TR86438|c0_g1_i3, TR86438|c0_g1_i2, TR86438|c0_g1_i1, TR69727|c0_g1_i1, TR67584|c1_g1_i3, TR67584|c1_g1_i2, TR67584|c1_g1_i1, TR70912|c0_g1_i3, TR70912|c0_g1_i2, TR84640|c2_g1_i2, TR84640|c2_g1_i1, TR86316|c1_g2_i1, TR75999|c0_g2_i1, TR75999|c1_g2_i2, TR78030|c1_g2_i2, TR78030|c1_g2_i1, TR80826|c0_g1_i2, TR79467|c3_g2_i1
GO:0045807	positive regulation of endocytosis	P	0.00376641	0.000388628	18	72	1975	3207	under	TR81299|c0_g1_i1, TR84061|c0_g2_i5, TR84061|c0_g2_i4, TR84061|c0_g2_i3, TR84061|c0_g2_i2, TR84061|c0_g2_i1, TR89402|c1_g1_i1, TR77622|c2_g1_i1, TR91089|c5_g1_i2, TR91089|c5_g1_i1, TR74516|c1_g1_i1, TR75592|c1_g1_i1, TR76317|c0_g1_i2, TR76317|c0_g1_i1, TR80243|c1_g1_i2, TR80243|c1_g1_i1, TR34056|c0_g1_i2, TR34056|c0_g1_i1	TR79887|c6_g1_i1, TR75647|c1_g1_i2, TR75647|c1_g1_i1, TR87928|c6_g1_i2, TR87928|c6_g1_i1, TR54597|c0_g1_i1, TR80830|c1_g1_i3, TR80830|c1_g1_i2, TR80830|c1_g1_i1, TR79735|c1_g1_i3, TR79735|c1_g1_i1, TR91061|c0_g4_i3, TR80336|c1_g2_i14, TR80336|c1_g2_i13, TR80336|c1_g2_i11, TR84671|c0_g1_i4, TR84671|c0_g1_i3, TR84671|c0_g1_i2, TR84671|c0_g1_i1, TR77848|c1_g1_i2, TR71577|c1_g1_i1, TR90364|c1_g1_i1, …
GO:0033572	transferrin transport	P	0.00390109	0.000412211	3	30	1990	3249	under	TR77622|c2_g1_i1, TR91089|c5_g1_i2, TR91089|c5_g1_i1	TR72059|c0_g2_i1, TR86240|c2_g3_i1, TR84671|c0_g1_i4, TR84671|c0_g1_i3, TR84671|c0_g1_i2, TR84671|c0_g1_i1, TR71577|c1_g1_i1, TR75425|c2_g1_i1, TR77586|c2_g1_i1, TR77586|c3_g1_i2, TR77586|c3_g1_i1, TR91089|c3_g1_i1, TR71577|c3_g1_i1, TR71577|c4_g1_i1, TR88036|c0_g1_i4, TR88036|c0_g1_i3, TR88036|c0_g1_i2, TR88036|c0_g1_i1, TR65346|c0_g2_i1, TR81006|c1_g1_i2, TR81006|c1_g1_i1, TR91131|c1_g1_i9, TR9…
GO:0007189	adenylate cyclase-activating G-protein coupled receptor signaling pathway	P	0.00390109	0.000412211	3	30	1990	3249	under	TR81103|c3_g1_i1, TR58629|c0_g1_i1, TR83463|c5_g5_i1	TR86438|c0_g1_i7, TR86438|c0_g1_i6, TR86438|c0_g1_i5, TR86438|c0_g1_i4, TR86438|c0_g1_i3, TR86438|c0_g1_i2, TR86438|c0_g1_i1, TR81409|c0_g1_i1, TR91040|c3_g1_i3, TR91040|c3_g1_i1, TR77587|c0_g3_i1, TR74615|c0_g1_i1, TR86619|c1_g4_i1, TR79336|c16_g1_i1, TR79336|c17_g1_i1, TR81409|c1_g2_i1, TR76024|c1_g1_i1, TR79336|c1_g2_i1, TR90472|c0_g2_i2, TR90472|c0_g2_i1, TR76613|c0_g1_i1, TR80733|c0_g5_i2, T…
GO:0090382	phagosome maturation	P	0.00390109	0.000412296	3	29	1990	3250	under	TR90970|c1_g2_i2, TR90970|c1_g2_i1, TR89690|c3_g1_i1	TR72059|c0_g2_i1, TR75546|c0_g1_i1, TR84671|c0_g1_i4, TR84671|c0_g1_i3, TR84671|c0_g1_i2, TR84671|c0_g1_i1, TR81443|c8_g1_i1, TR86234|c4_g2_i1, TR77586|c2_g1_i1, TR77586|c3_g1_i2, TR77586|c3_g1_i1, TR81376|c0_g1_i1, TR88107|c1_g1_i3, TR88107|c1_g1_i2, TR65346|c0_g2_i1, TR81006|c1_g1_i2, TR81006|c1_g1_i1, TR91131|c1_g1_i9, TR91131|c1_g1_i8, TR91131|c1_g1_i7, TR91131|c1_g1_i6, TR91131|c1_g1_i5, TR9…
GO:0061049	cell growth involved in cardiac muscle cell development	P	0.00390109	0.000412296	3	29	1990	3250	under	TR84549|c0_g1_i4, TR84549|c0_g1_i3, TR81029|c0_g2_i1	TR79350|c2_g1_i1, TR84783|c3_g1_i1, TR70768|c1_g1_i1, TR75037|c5_g1_i5, TR75037|c5_g1_i4, TR75037|c5_g1_i3, TR75037|c5_g1_i1, TR84783|c3_g2_i4, TR84783|c3_g2_i3, TR84783|c3_g2_i2, TR84783|c3_g2_i1, TR84783|c3_g3_i6, TR84783|c3_g3_i5, TR84783|c3_g3_i4, TR84783|c3_g3_i3, TR84783|c3_g3_i2, TR84783|c3_g3_i1, TR80082|c3_g10_i2, TR80082|c3_g10_i1, TR86733|c1_g2_i8, TR86733|c1_g2_i7, TR86733|c1_g2_i3, T…
GO:0014065	phosphatidylinositol 3-kinase signaling	P	0.00408823	0.000437141	10	50	1983	3229	under	TR74516|c1_g1_i1, TR84873|c0_g5_i3, TR84873|c0_g5_i2, TR84873|c0_g5_i1, TR77104|c0_g1_i4, TR77104|c0_g1_i3, TR77104|c0_g1_i2, TR77104|c0_g1_i1, TR79914|c0_g3_i7, TR79914|c0_g3_i4	TR86688|c3_g6_i1, TR63663|c0_g1_i1, TR81084|c7_g2_i12, TR83781|c0_g2_i6, TR83781|c0_g2_i4, TR83781|c0_g2_i2, TR79698|c0_g1_i1, TR79698|c1_g1_i2, TR79698|c1_g1_i1, TR91061|c0_g4_i4, TR91061|c0_g4_i3, TR91061|c0_g4_i2, TR84389|c4_g3_i6, TR84389|c4_g3_i4, TR84389|c4_g3_i3, TR77709|c2_g1_i2, TR77709|c2_g1_i1, TR79698|c1_g2_i1, TR88096|c3_g1_i12, TR84246|c4_g1_i1, TR74533|c0_g1_i2, TR74533|c0_g1_i1, T…
GO:0031623	receptor internalization	P	0.00468365	0.000509576	7	41	1986	3238	under	TR81299|c0_g1_i1, TR89402|c1_g1_i1, TR77622|c2_g1_i1, TR91089|c5_g1_i2, TR91089|c5_g1_i1, TR80793|c1_g2_i1, TR89690|c3_g1_i1	TR79887|c6_g1_i1, TR87928|c6_g1_i2, TR87928|c6_g1_i1, TR79234|c1_g2_i1, TR91061|c0_g4_i3, TR84671|c0_g1_i4, TR84671|c0_g1_i3, TR84671|c0_g1_i2, TR84671|c0_g1_i1, TR77708|c1_g1_i1, TR88063|c1_g1_i2, TR88063|c1_g1_i1, TR75312|c4_g1_i3, TR75312|c4_g1_i2, TR75312|c4_g1_i1, TR71577|c1_g1_i1, TR86234|c4_g2_i1, TR75425|c2_g1_i1, TR77586|c2_g1_i1, TR77586|c3_g1_i2, TR77586|c3_g1_i1, TR91089|c3_g1_i1, TR8…
GO:0032941	secretion by tissue	P	0.00472934	0.000514888	6	38	1987	3241	under	TR76062|c0_g1_i2, TR76062|c0_g1_i1, TR86535|c1_g9_i1, TR83760|c0_g1_i1, TR64051|c0_g1_i1, TR48901|c0_g1_i1	TR61733|c0_g1_i1, TR78945|c0_g2_i2, TR84993|c3_g1_i1, TR90311|c0_g2_i4, TR90311|c0_g2_i3, TR91115|c0_g1_i4, TR91115|c0_g1_i3, TR91115|c0_g1_i2, TR84993|c4_g1_i1, TR83948|c5_g1_i1, TR70912|c0_g1_i4, TR70912|c0_g1_i3, TR70912|c0_g1_i2, TR86312|c2_g1_i5, TR86312|c2_g1_i4, TR86312|c2_g1_i3, TR86312|c2_g1_i2, TR86312|c2_g1_i1, TR84056|c4_g2_i2, TR84056|c4_g2_i1, TR75445|c3_g1_i6, TR75445|c3_g1_i5, TR7…
GO:0035690	cellular response to drug	P	0.00474291	0.000516707	6	39	1987	3240	under	TR67051|c0_g1_i1, TR86535|c1_g9_i1, TR89453|c6_g1_i2, TR89453|c6_g1_i1, TR90473|c1_g2_i1, TR48901|c0_g1_i1	TR84853|c1_g1_i1, TR77864|c2_g2_i8, TR77864|c2_g2_i6, TR77864|c2_g2_i5, TR77864|c2_g2_i4, TR77864|c2_g2_i2, TR77864|c2_g2_i1, TR91061|c0_g4_i4, TR91061|c0_g4_i3, TR91061|c0_g4_i2, TR88113|c1_g1_i10, TR86892|c0_g1_i1, TR90307|c1_g3_i8, TR90307|c1_g3_i5, TR90307|c1_g3_i4, TR90307|c1_g3_i3, TR90307|c1_g3_i2, TR90307|c1_g3_i1, TR91040|c3_g1_i3, TR91040|c3_g1_i1, TR78752|c1_g1_i1, TR88113|c1_g1_i9, TR…
GO:0010042	response to manganese ion	P	0.00480716	0.000527513	0	17	1993	3262	under		TR59256|c0_g1_i1, TR84672|c0_g1_i1, TR86688|c3_g6_i1, TR40412|c0_g2_i1, TR88036|c0_g1_i4, TR88036|c0_g1_i3, TR88036|c0_g1_i2, TR88036|c0_g1_i1, TR78817|c2_g1_i5, TR78817|c2_g1_i4, TR78817|c2_g1_i3, TR78817|c2_g1_i2, TR78817|c2_g1_i1, TR74102|c1_g1_i4, TR74102|c1_g1_i3, TR74102|c1_g1_i2, TR74102|c1_g1_i1
GO:0060081	membrane hyperpolarization	P	0.00480716	0.000527513	0	17	1993	3262	under		TR86840|c2_g1_i4, TR86840|c2_g1_i3, TR86840|c2_g1_i2, TR86840|c2_g2_i7, TR86840|c2_g2_i6, TR86840|c2_g2_i5, TR86840|c2_g2_i4, TR86840|c2_g2_i3, TR86840|c2_g2_i1, TR84566|c1_g1_i1, TR88113|c1_g1_i10, TR88113|c1_g1_i9, TR88113|c1_g1_i6, TR88113|c1_g1_i4, TR88113|c1_g1_i1, TR55769|c0_g1_i1, TR88072|c6_g1_i1
GO:0098907	regulation of SA node cell action potential	P	0.00480716	0.000527513	0	17	1993	3262	under		TR79887|c6_g1_i1, TR83637|c2_g1_i1, TR90979|c0_g1_i1, TR90946|c1_g8_i4, TR90946|c1_g8_i3, TR90946|c1_g8_i2, TR90946|c1_g8_i1, TR86414|c3_g2_i1, TR59598|c0_g1_i3, TR59598|c0_g1_i2, TR59598|c0_g1_i1, TR86155|c1_g1_i2, TR86155|c1_g1_i1, TR76643|c1_g1_i1, TR90386|c2_g1_i1, TR90140|c0_g1_i3, TR90140|c0_g1_i1
GO:0071222	cellular response to lipopolysaccharide	P	0.00582121	0.000648431	3	28	1990	3251	under	TR68044|c2_g1_i1, TR68044|c0_g2_i1, TR74516|c1_g1_i1	TR84993|c3_g1_i1, TR72941|c2_g1_i1, TR83446|c0_g1_i1, TR86892|c0_g1_i1, TR91040|c3_g1_i3, TR91040|c3_g1_i1, TR84993|c4_g1_i1, TR88096|c3_g1_i12, TR75945|c0_g1_i1, TR90999|c1_g1_i1, TR74654|c1_g1_i1, TR64758|c1_g1_i1, TR70716|c0_g1_i2, TR70716|c0_g1_i1, TR64236|c0_g1_i2, TR64236|c0_g1_i1, TR76024|c1_g1_i1, TR89500|c5_g1_i1, TR88096|c3_g1_i9, TR88096|c3_g1_i6, TR88096|c3_g1_i5, TR88096|c3_g1_i3, TR…
GO:0061178	regulation of insulin secretion involved in cellular response to glucose stimulus	P	0.00612142	0.000684713	9	46	1984	3233	under	TR86283|c1_g2_i5, TR86283|c1_g2_i3, TR76658|c2_g1_i7, TR37841|c0_g1_i1, TR74995|c0_g1_i1, TR75429|c2_g2_i3, TR75429|c2_g2_i2, TR64549|c0_g1_i2, TR64549|c0_g1_i1	TR80830|c1_g1_i3, TR77592|c1_g1_i5, TR77592|c1_g1_i4, TR77592|c1_g1_i3, TR77592|c1_g1_i2, TR77592|c1_g1_i1, TR84993|c3_g1_i1, TR86109|c1_g1_i6, TR86109|c1_g1_i2, TR86109|c1_g1_i1, TR71482|c0_g1_i3, TR71482|c0_g1_i2, TR71482|c0_g1_i1, TR80790|c3_g1_i3, TR79339|c1_g1_i6, TR80790|c3_g1_i2, TR79339|c1_g1_i5, TR79339|c1_g1_i3, TR79339|c1_g1_i2, TR79339|c1_g1_i1, TR79735|c1_g1_i3, TR79735|c1_g1_i1, TR7…
GO:0060314	regulation of ryanodine-sensitive calcium-release channel activity	P	0.00647431	0.000727707	4	31	1989	3248	under	TR37841|c0_g1_i1, TR79772|c3_g7_i1, TR64549|c0_g1_i2, TR64549|c0_g1_i1	TR86304|c1_g1_i1, TR84783|c3_g1_i1, TR70768|c1_g1_i1, TR75037|c5_g1_i5, TR75037|c5_g1_i4, TR75037|c5_g1_i3, TR75037|c5_g1_i1, TR84783|c3_g2_i4, TR84783|c3_g2_i3, TR84783|c3_g2_i2, TR84783|c3_g2_i1, TR89385|c0_g3_i1, TR91040|c3_g1_i1, TR84783|c3_g3_i6, TR84783|c3_g3_i5, TR84783|c3_g3_i4, TR84783|c3_g3_i3, TR84783|c3_g3_i2, TR84783|c3_g3_i1, TR86733|c1_g2_i8, TR86733|c1_g2_i7, TR86733|c1_g2_i3, TR8…
GO:0071320	cellular response to cAMP	P	0.00647431	0.000727707	4	31	1989	3248	under	TR80589|c0_g2_i1, TR68611|c0_g1_i1, TR74516|c1_g1_i1, TR64051|c0_g1_i1	TR86438|c0_g1_i7, TR86438|c0_g1_i6, TR86438|c0_g1_i5, TR86438|c0_g1_i4, TR86438|c0_g1_i3, TR86438|c0_g1_i2, TR86438|c0_g1_i1, TR84566|c1_g1_i1, TR88113|c1_g1_i10, TR91040|c3_g1_i3, TR91040|c3_g1_i1, TR88113|c1_g1_i9, TR88113|c1_g1_i6, TR88113|c1_g1_i4, TR88113|c1_g1_i1, TR86292|c1_g3_i5, TR86292|c1_g3_i4, TR86292|c1_g3_i3, TR86292|c1_g3_i2, TR86292|c1_g3_i1, TR67584|c1_g1_i3, TR67584|c1_g1_i2, TR…
GO:0071230	cellular response to amino acid stimulus	P	0.00647431	0.000727707	4	31	1989	3248	under	TR59495|c0_g3_i1, TR67812|c0_g1_i1, TR34056|c0_g1_i2, TR34056|c0_g1_i1	TR84672|c0_g1_i1, TR86124|c2_g1_i1, TR79698|c0_g1_i1, TR79698|c1_g1_i2, TR79698|c1_g1_i1, TR79698|c1_g2_i1, TR90999|c1_g1_i1, TR86596|c0_g2_i3, TR86596|c0_g2_i2, TR86596|c0_g2_i1, TR78727|c1_g1_i1, TR40412|c0_g2_i1, TR70600|c0_g1_i1, TR76078|c0_g1_i1, TR70504|c1_g12_i1, TR76162|c0_g1_i3, TR76162|c0_g1_i2, TR76162|c0_g1_i1, TR78817|c2_g1_i5, TR78817|c2_g1_i4, TR78817|c2_g1_i3, TR78817|c2_g1_i2, TR…
GO:0045687	positive regulation of glial cell differentiation	P	0.00744692	0.00085097	2	24	1991	3255	under	TR64578|c0_g1_i1, TR77400|c0_g1_i1	TR86549|c2_g1_i3, TR79682|c0_g1_i3, TR69595|c0_g1_i1, TR75652|c2_g4_i3, TR75652|c2_g4_i2, TR75652|c2_g4_i1, TR75268|c0_g8_i19, TR75268|c0_g8_i18, TR75268|c0_g8_i14, TR75268|c0_g8_i12, TR75268|c0_g8_i11, TR75268|c0_g8_i10, TR86892|c3_g1_i5, TR86892|c3_g1_i4, TR86892|c3_g1_i3, TR86892|c3_g1_i2, TR86892|c3_g1_i1, TR75268|c0_g8_i9, TR75268|c0_g8_i8, TR75268|c0_g8_i4, TR75268|c0_g8_i3, TR75268|c0_g8_i…
GO:0046426	negative regulation of JAK-STAT cascade	P	0.00744692	0.00085097	2	24	1991	3255	under	TR51155|c0_g1_i1, TR85083|c1_g1_i1	TR86108|c9_g1_i3, TR86108|c9_g1_i2, TR86108|c9_g1_i1, TR67199|c0_g1_i1, TR69020|c0_g1_i1, TR75268|c0_g8_i18, TR75268|c0_g8_i12, TR75268|c0_g8_i11, TR75268|c0_g8_i10, TR86892|c3_g1_i6, TR86892|c3_g1_i5, TR86892|c3_g1_i4, TR86892|c3_g1_i3, TR86892|c3_g1_i2, TR86892|c3_g1_i1, TR75268|c0_g8_i9, TR75268|c0_g8_i8, TR75268|c0_g8_i3, TR76078|c0_g1_i1, TR75787|c0_g1_i1, TR74498|c3_g1_i5, TR74498|c3_g1_i2,…
GO:0046847	filopodium assembly	P	0.00780992	0.000895824	14	59	1979	3220	under	TR70397|c0_g2_i1, TR89453|c6_g1_i2, TR89453|c6_g1_i1, TR80969|c5_g1_i3, TR80969|c5_g1_i2, TR80969|c5_g1_i1, TR73642|c1_g1_i5, TR73642|c1_g1_i4, TR73642|c1_g1_i3, TR73642|c1_g1_i2, TR73642|c1_g1_i1, TR90473|c1_g2_i1, TR80775|c3_g1_i1, TR89690|c3_g1_i1	TR84993|c3_g1_i1, TR80694|c1_g1_i7, TR80694|c1_g1_i3, TR80694|c1_g1_i2, TR80694|c1_g1_i1, TR84452|c1_g1_i1, TR80635|c2_g1_i1, TR75660|c3_g5_i8, TR75660|c3_g5_i4, TR75660|c3_g5_i3, TR75660|c3_g5_i2, TR75660|c3_g5_i1, TR91061|c0_g4_i4, TR91061|c0_g4_i3, TR91061|c0_g4_i2, TR84671|c0_g1_i4, TR84671|c0_g1_i3, TR84671|c0_g1_i2, TR84671|c0_g1_i1, TR75037|c5_g1_i5, TR79682|c0_g1_i3, TR76064|c1_g1_i1, TR8…
GO:0015015	heparan sulfate proteoglycan biosynthetic process, enzymatic modification	P	0.00799754	0.000936348	0	15	1993	3264	under		TR84476|c1_g3_i10, TR75031|c2_g1_i4, TR75031|c2_g1_i3, TR75031|c2_g1_i1, TR84476|c1_g3_i9, TR84476|c1_g3_i7, TR84476|c1_g3_i6, TR84476|c1_g3_i5, TR84476|c1_g3_i4, TR84476|c1_g3_i3, TR84476|c1_g3_i2, TR84476|c1_g3_i1, TR90891|c1_g5_i2, TR90891|c1_g5_i1, TR90891|c0_g1_i1
GO:0045600	positive regulation of fat cell differentiation	P	0.00799754	0.000936348	0	15	1993	3264	under		TR76904|c1_g1_i2, TR76904|c1_g1_i1, TR84919|c1_g1_i6, TR84919|c1_g1_i5, TR83446|c0_g1_i1, TR80058|c1_g1_i3, TR90311|c0_g2_i4, TR90311|c0_g2_i3, TR84982|c0_g2_i3, TR84982|c0_g2_i2, TR59464|c0_g1_i1, TR84701|c1_g1_i3, TR64758|c1_g1_i1, TR80826|c0_g1_i2, TR74172|c3_g1_i8
GO:2000821	regulation of grooming behavior	P	0.00799754	0.000936348	0	15	1993	3264	under		TR75660|c3_g5_i8, TR75660|c3_g5_i4, TR75660|c3_g5_i3, TR75660|c3_g5_i2, TR75660|c3_g5_i1, TR72238|c0_g1_i2, TR72238|c0_g1_i1, TR75312|c4_g1_i3, TR75312|c4_g1_i2, TR75312|c4_g1_i1, TR89604|c2_g1_i1, TR70049|c0_g1_i1, TR74151|c0_g1_i3, TR74151|c0_g1_i2, TR74151|c0_g1_i1
GO:1902668	negative regulation of axon guidance	P	0.00799754	0.000936348	0	15	1993	3264	under		TR89469|c0_g1_i1, TR80373|c2_g1_i7, TR80373|c2_g1_i5, TR80373|c2_g1_i4, TR80373|c2_g1_i3, TR80373|c2_g1_i2, TR80373|c2_g1_i1, TR80373|c2_g2_i1, TR74758|c0_g1_i1, TR77460|c2_g1_i2, TR77460|c2_g1_i1, TR86360|c0_g2_i3, TR86360|c0_g2_i1, TR90413|c1_g1_i2, TR90413|c1_g1_i1
GO:0060323	head morphogenesis	P	0.00799754	0.000936348	0	15	1993	3264	under		TR89532|c2_g2_i2, TR89532|c2_g2_i1, TR86519|c1_g1_i3, TR51104|c0_g1_i1, TR90999|c1_g1_i1, TR66949|c0_g2_i1, TR67342|c0_g1_i2, TR67342|c0_g1_i1, TR78030|c1_g2_i2, TR78030|c1_g2_i1, TR80299|c0_g1_i1, TR80015|c2_g1_i2, TR80015|c2_g1_i1, TR70829|c1_g1_i2, TR70829|c1_g1_i1
GO:0007257	activation of JUN kinase activity	P	0.00799754	0.000936348	0	15	1993	3264	under		TR74811|c0_g1_i1, TR86575|c6_g1_i2, TR86575|c6_g1_i1, TR86121|c0_g1_i2, TR86121|c0_g1_i1, TR88096|c3_g1_i12, TR84640|c2_g1_i2, TR84640|c2_g1_i1, TR90978|c1_g1_i3, TR90978|c1_g1_i1, TR88096|c3_g1_i9, TR88096|c3_g1_i6, TR88096|c3_g1_i5, TR88096|c3_g1_i3, TR88096|c3_g1_i2
GO:0072112	glomerular visceral epithelial cell differentiation	P	0.00799754	0.000936348	0	15	1993	3264	under		TR91061|c0_g4_i3, TR80373|c2_g1_i7, TR80373|c2_g1_i5, TR80373|c2_g1_i4, TR80373|c2_g1_i3, TR80373|c2_g1_i2, TR80373|c2_g1_i1, TR84885|c2_g1_i7, TR84885|c2_g1_i6, TR84885|c2_g1_i5, TR84885|c2_g1_i4, TR84885|c2_g1_i3, TR84885|c2_g1_i2, TR84885|c2_g1_i1, TR80373|c2_g2_i1
GO:0032836	glomerular basement membrane development	P	0.00799754	0.000936348	0	15	1993	3264	under		TR84476|c1_g3_i10, TR75031|c2_g1_i4, TR75031|c2_g1_i3, TR75031|c2_g1_i1, TR84476|c1_g3_i9, TR84476|c1_g3_i7, TR84476|c1_g3_i6, TR84476|c1_g3_i5, TR84476|c1_g3_i4, TR84476|c1_g3_i3, TR84476|c1_g3_i2, TR84476|c1_g3_i1, TR90891|c1_g5_i2, TR90891|c1_g5_i1, TR90891|c0_g1_i1
GO:0001569	patterning of blood vessels	P	0.00799754	0.000936348	0	15	1993	3264	under		TR78948|c0_g1_i2, TR69595|c0_g1_i1, TR74758|c0_g1_i1, TR77460|c2_g1_i2, TR77460|c2_g1_i1, TR86360|c0_g2_i3, TR86360|c0_g2_i1, TR90413|c1_g1_i2, TR80733|c0_g5_i2, TR80733|c0_g5_i1, TR74172|c3_g1_i8, TR73736|c0_g1_i3, TR73736|c0_g1_i2, TR73736|c0_g1_i1, TR90247|c2_g1_i1
GO:0071205	protein localization to juxtaparanode region of axon	P	0.00799754	0.000936348	0	15	1993	3264	under		TR86105|c4_g1_i2, TR86105|c4_g1_i1, TR80879|c0_g1_i2, TR80879|c0_g1_i1, TR84765|c3_g1_i10, TR88063|c1_g1_i2, TR88063|c1_g1_i1, TR72238|c0_g1_i2, TR72238|c0_g1_i1, TR84765|c3_g1_i9, TR84765|c3_g1_i5, TR84765|c3_g1_i4, TR84765|c3_g1_i2, TR90271|c1_g1_i7, TR90271|c1_g1_i6
GO:2000108	positive regulation of leukocyte apoptotic process	P	0.00799754	0.000936348	0	15	1993	3264	under		TR86438|c0_g1_i7, TR86438|c0_g1_i6, TR86438|c0_g1_i5, TR86438|c0_g1_i4, TR86438|c0_g1_i3, TR86438|c0_g1_i2, TR86438|c0_g1_i1, TR80910|c1_g1_i4, TR80910|c1_g1_i2, TR80910|c1_g1_i1, TR76427|c2_g1_i4, TR76427|c2_g1_i3, TR76427|c2_g1_i2, TR76427|c2_g1_i1, TR86892|c0_g1_i1
GO:0048490	anterograde synaptic vesicle transport	P	0.00799754	0.000936348	0	15	1993	3264	under		TR79282|c2_g2_i3, TR79282|c2_g2_i2, TR79282|c2_g2_i1, TR54865|c0_g1_i1, TR84774|c2_g1_i3, TR84774|c2_g1_i2, TR84774|c2_g1_i1, TR90451|c2_g1_i8, TR90451|c2_g1_i7, TR90451|c2_g1_i6, TR90451|c2_g1_i5, TR90451|c2_g1_i4, TR90451|c2_g1_i3, TR90451|c2_g1_i2, TR90451|c2_g1_i1
GO:0050435	beta-amyloid metabolic process	P	0.00799754	0.000936348	0	15	1993	3264	under		TR75647|c1_g1_i2, TR75647|c1_g1_i1, TR54597|c0_g1_i1, TR80675|c2_g1_i2, TR80675|c2_g1_i1, TR83781|c0_g2_i6, TR83781|c0_g2_i4, TR83781|c0_g2_i3, TR83781|c0_g2_i2, TR83781|c0_g2_i1, TR84820|c1_g1_i1, TR72937|c0_g2_i1, TR65194|c0_g1_i2, TR65194|c0_g1_i1, TR83781|c0_g1_i1
GO:0036022	limb joint morphogenesis	P	0.00799754	0.000936348	0	15	1993	3264	under		TR84476|c1_g3_i10, TR75031|c2_g1_i4, TR75031|c2_g1_i3, TR75031|c2_g1_i1, TR84476|c1_g3_i9, TR84476|c1_g3_i7, TR84476|c1_g3_i6, TR84476|c1_g3_i5, TR84476|c1_g3_i4, TR84476|c1_g3_i3, TR84476|c1_g3_i2, TR84476|c1_g3_i1, TR90891|c1_g5_i2, TR90891|c1_g5_i1, TR90891|c0_g1_i1
GO:0016201	synaptic target inhibition	P	0.00799754	0.000936348	0	15	1993	3264	under		TR84476|c1_g3_i10, TR75031|c2_g1_i4, TR75031|c2_g1_i3, TR75031|c2_g1_i1, TR84476|c1_g3_i9, TR84476|c1_g3_i7, TR84476|c1_g3_i6, TR84476|c1_g3_i5, TR84476|c1_g3_i4, TR84476|c1_g3_i3, TR84476|c1_g3_i2, TR84476|c1_g3_i1, TR90891|c1_g5_i2, TR90891|c1_g5_i1, TR90891|c0_g1_i1
GO:0014846	esophagus smooth muscle contraction	P	0.00799754	0.000936348	0	15	1993	3264	under		TR84476|c1_g3_i10, TR75031|c2_g1_i4, TR75031|c2_g1_i3, TR75031|c2_g1_i1, TR84476|c1_g3_i9, TR84476|c1_g3_i7, TR84476|c1_g3_i6, TR84476|c1_g3_i5, TR84476|c1_g3_i4, TR84476|c1_g3_i3, TR84476|c1_g3_i2, TR84476|c1_g3_i1, TR90891|c1_g5_i2, TR90891|c1_g5_i1, TR90891|c0_g1_i1
GO:0060686	negative regulation of prostatic bud formation	P	0.00799754	0.000936348	0	15	1993	3264	under		TR84476|c1_g3_i10, TR75031|c2_g1_i4, TR75031|c2_g1_i3, TR75031|c2_g1_i1, TR84476|c1_g3_i9, TR84476|c1_g3_i7, TR84476|c1_g3_i6, TR84476|c1_g3_i5, TR84476|c1_g3_i4, TR84476|c1_g3_i3, TR84476|c1_g3_i2, TR84476|c1_g3_i1, TR90891|c1_g5_i2, TR90891|c1_g5_i1, TR90891|c0_g1_i1
GO:0008049	male courtship behavior	P	0.00799754	0.000936348	0	15	1993	3264	under		TR80336|c1_g2_i14, TR80336|c1_g2_i13, TR80336|c1_g2_i11, TR75037|c5_g1_i5, TR86733|c1_g2_i8, TR78727|c1_g1_i1, TR80336|c1_g2_i9, TR80336|c1_g2_i8, TR80336|c1_g2_i7, TR80336|c1_g2_i5, TR80336|c1_g2_i4, TR80336|c1_g2_i3, TR80336|c1_g2_i2, TR80336|c1_g2_i1, TR84856|c3_g3_i2
GO:0072578	neurotransmitter-gated ion channel clustering	P	0.00799754	0.000936348	0	15	1993	3264	under		TR8710|c0_g1_i2, TR8710|c0_g1_i1, TR75660|c3_g5_i8, TR75660|c3_g5_i4, TR75660|c3_g5_i3, TR75660|c3_g5_i2, TR75660|c3_g5_i1, TR75312|c4_g1_i3, TR75312|c4_g1_i2, TR75312|c4_g1_i1, TR89604|c2_g1_i1, TR74151|c0_g1_i3, TR74151|c0_g1_i2, TR74151|c0_g1_i1, TR84856|c3_g3_i2
GO:0007485	imaginal disc-derived male genitalia development	P	0.00822586	0.000980849	0	16	1993	3263	under		TR68933|c0_g2_i1, TR80336|c1_g2_i14, TR80336|c1_g2_i13, TR80336|c1_g2_i11, TR90855|c0_g2_i6, TR90855|c0_g2_i5, TR90855|c0_g2_i4, TR74654|c1_g1_i1, TR80336|c1_g2_i9, TR80336|c1_g2_i8, TR80336|c1_g2_i7, TR80336|c1_g2_i5, TR80336|c1_g2_i4, TR80336|c1_g2_i3, TR80336|c1_g2_i2, TR80336|c1_g2_i1
GO:0014049	positive regulation of glutamate secretion	P	0.00822586	0.000980849	0	16	1993	3263	under		TR86304|c1_g1_i1, TR84672|c0_g1_i1, TR89532|c2_g2_i2, TR89532|c2_g2_i1, TR40412|c0_g2_i1, TR86785|c0_g1_i1, TR78817|c2_g1_i5, TR78817|c2_g1_i4, TR78817|c2_g1_i3, TR78817|c2_g1_i2, TR78817|c2_g1_i1, TR74102|c1_g1_i4, TR74102|c1_g1_i3, TR74102|c1_g1_i2, TR74102|c1_g1_i1, TR86785|c1_g2_i1
GO:0033198	response to ATP	P	0.00822586	0.000980849	0	16	1993	3263	under		TR83637|c2_g1_i1, TR86742|c0_g1_i14, TR86742|c0_g1_i12, TR90979|c0_g1_i1, TR86742|c0_g1_i4, TR85011|c2_g1_i2, TR85011|c2_g1_i1, TR59598|c0_g1_i3, TR59598|c0_g1_i2, TR59598|c0_g1_i1, TR86155|c1_g1_i2, TR86155|c1_g1_i1, TR90466|c0_g1_i3, TR90386|c2_g1_i1, TR90140|c0_g1_i3, TR90140|c0_g1_i1
GO:0032438	melanosome organization	P	0.00822586	0.000980849	0	16	1993	3263	under		TR90190|c3_g2_i1, TR79282|c2_g2_i3, TR79282|c2_g2_i2, TR79282|c2_g2_i1, TR54865|c0_g1_i1, TR84774|c2_g1_i3, TR84774|c2_g1_i2, TR84774|c2_g1_i1, TR90451|c2_g1_i8, TR90451|c2_g1_i7, TR90451|c2_g1_i6, TR90451|c2_g1_i5, TR90451|c2_g1_i4, TR90451|c2_g1_i3, TR90451|c2_g1_i2, TR90451|c2_g1_i1
GO:0051481	negative regulation of cytosolic calcium ion concentration	P	0.00822586	0.000980849	0	16	1993	3263	under		TR83637|c2_g1_i1, TR90979|c0_g1_i1, TR90984|c0_g1_i3, TR59598|c0_g1_i3, TR59598|c0_g1_i2, TR59598|c0_g1_i1, TR30205|c0_g1_i1, TR86155|c1_g1_i2, TR86155|c1_g1_i1, TR55769|c0_g1_i1, TR90386|c2_g1_i1, TR90140|c0_g1_i3, TR90140|c0_g1_i1, TR90986|c0_g1_i7, TR90986|c0_g1_i3, TR90986|c0_g1_i1
GO:0010960	magnesium ion homeostasis	P	0.00822586	0.000980849	0	16	1993	3263	under		TR79887|c6_g1_i1, TR90946|c1_g8_i3, TR90946|c1_g8_i2, TR90946|c1_g8_i1, TR86414|c3_g2_i1, TR84259|c0_g1_i1, TR80612|c0_g1_i2, TR80612|c0_g1_i1, TR84326|c3_g3_i2, TR84326|c3_g3_i1, TR76162|c0_g1_i3, TR76162|c0_g1_i2, TR76162|c0_g1_i1, TR84092|c2_g2_i4, TR84092|c2_g2_i3, TR84092|c2_g2_i2
GO:0010738	regulation of protein kinase A signaling	P	0.00822586	0.000980849	0	16	1993	3263	under		TR91040|c3_g1_i3, TR91040|c3_g1_i1, TR76024|c1_g1_i1, TR78817|c2_g1_i5, TR78817|c2_g1_i4, TR78817|c2_g1_i3, TR78817|c2_g1_i2, TR78817|c2_g1_i1, TR90131|c0_g1_i5, TR90131|c0_g1_i4, TR90131|c0_g1_i2, TR90131|c0_g1_i1, TR74102|c1_g1_i4, TR74102|c1_g1_i3, TR74102|c1_g1_i2, TR74102|c1_g1_i1
GO:0010575	positive regulation of vascular endothelial growth factor production	P	0.00822586	0.000980849	0	16	1993	3263	under		TR84476|c1_g3_i10, TR75031|c2_g1_i4, TR75031|c2_g1_i3, TR75031|c2_g1_i1, TR75945|c0_g1_i1, TR84476|c1_g3_i9, TR84476|c1_g3_i7, TR84476|c1_g3_i6, TR84476|c1_g3_i5, TR84476|c1_g3_i4, TR84476|c1_g3_i3, TR84476|c1_g3_i2, TR84476|c1_g3_i1, TR90891|c1_g5_i2, TR90891|c1_g5_i1, TR90891|c0_g1_i1
GO:0034465	response to carbon monoxide	P	0.00822586	0.000980849	0	16	1993	3263	under		TR84671|c0_g1_i4, TR84671|c0_g1_i3, TR84671|c0_g1_i2, TR84671|c0_g1_i1, TR75945|c0_g1_i1, TR75425|c2_g1_i1, TR77586|c2_g1_i1, TR77586|c3_g1_i2, TR77586|c3_g1_i1, TR75445|c3_g1_i6, TR75445|c3_g1_i5, TR75445|c3_g1_i4, TR75445|c3_g1_i3, TR75445|c3_g1_i2, TR75445|c3_g1_i1, TR83802|c1_g4_i1
GO:0048169	regulation of long-term neuronal synaptic plasticity	P	0.00838788	0.00100319	13	56	1980	3223	under	TR64764|c0_g2_i1, TR81245|c0_g1_i2, TR81245|c0_g1_i1, TR80793|c1_g2_i3, TR76471|c0_g1_i2, TR80793|c1_g2_i1, TR76471|c0_g1_i1, TR59453|c1_g1_i5, TR59453|c1_g1_i4, TR59453|c1_g1_i3, TR59453|c1_g1_i2, TR59453|c1_g1_i1, TR89690|c3_g1_i1	TR84672|c0_g1_i1, TR84783|c3_g1_i1, TR70768|c1_g1_i1, TR81084|c7_g2_i12, TR75037|c5_g1_i5, TR75037|c5_g1_i4, TR75037|c5_g1_i3, TR75037|c5_g1_i1, TR86742|c0_g1_i14, TR86742|c0_g1_i12, TR84783|c3_g2_i4, TR84783|c3_g2_i3, TR84783|c3_g2_i2, TR84783|c3_g2_i1, TR80353|c1_g1_i1, TR80353|c2_g10_i2, TR80353|c2_g10_i1, TR80353|c2_g1_i2, TR80353|c2_g1_i1, TR75312|c4_g1_i3, TR75312|c4_g1_i2, TR75312|c4_g1_i1…
GO:1901998	toxin transport	P	0.00847618	0.00101802	1	20	1992	3259	under	TR80997|c0_g1_i1	TR72059|c0_g2_i1, TR77199|c3_g3_i1, TR84671|c0_g1_i4, TR84671|c0_g1_i3, TR84671|c0_g1_i2, TR84671|c0_g1_i1, TR77586|c2_g1_i1, TR77586|c3_g1_i2, TR77586|c3_g1_i1, TR67342|c0_g1_i2, TR67342|c0_g1_i1, TR91131|c1_g1_i9, TR91131|c1_g1_i8, TR91131|c1_g1_i7, TR91131|c1_g1_i6, TR91131|c1_g1_i5, TR91131|c1_g1_i4, TR91131|c1_g1_i3, TR91131|c1_g1_i2, TR91131|c1_g1_i1
GO:0050774	negative regulation of dendrite morphogenesis	P	0.00847618	0.00101802	1	20	1992	3259	under	TR62343|c0_g1_i1	TR79350|c2_g1_i1, TR86438|c0_g1_i7, TR86438|c0_g1_i6, TR86438|c0_g1_i5, TR86438|c0_g1_i4, TR86438|c0_g1_i3, TR86438|c0_g1_i2, TR86438|c0_g1_i1, TR84671|c0_g1_i4, TR84671|c0_g1_i3, TR84671|c0_g1_i2, TR84671|c0_g1_i1, TR75926|c0_g1_i2, TR77586|c2_g1_i1, TR77586|c3_g1_i2, TR77586|c3_g1_i1, TR77569|c3_g4_i1, TR86330|c0_g1_i1, TR91127|c0_g1_i1, TR84856|c3_g3_i2
GO:0007200	phospholipase C-activating G-protein coupled receptor signaling pathway	P	0.00853661	0.001029	3	27	1990	3252	under	TR74639|c0_g1_i1, TR74116|c1_g10_i1, TR83463|c5_g5_i1	TR86899|c1_g1_i1, TR91115|c0_g1_i4, TR91115|c0_g1_i3, TR91115|c0_g1_i2, TR84389|c4_g3_i6, TR84389|c4_g3_i5, TR84389|c4_g3_i4, TR84389|c4_g3_i3, TR84389|c4_g3_i2, TR77587|c0_g3_i1, TR89477|c0_g1_i2, TR89477|c0_g1_i1, TR79336|c16_g1_i1, TR79336|c17_g1_i1, TR77484|c0_g2_i2, TR77484|c0_g2_i1, TR79336|c1_g2_i1, TR90466|c0_g1_i3, TR87794|c10_g2_i3, TR87794|c10_g2_i2, TR87794|c10_g2_i1, TR76613|c0_g1_i1…
GO:0035022	positive regulation of Rac protein signal transduction	P	0.00853661	0.001029	3	27	1990	3252	under	TR76471|c0_g1_i2, TR76471|c0_g1_i1, TR81029|c0_g2_i1	TR84783|c3_g1_i1, TR70768|c1_g1_i1, TR75037|c5_g1_i5, TR75037|c5_g1_i4, TR75037|c5_g1_i3, TR75037|c5_g1_i1, TR84783|c3_g2_i4, TR84783|c3_g2_i3, TR84783|c3_g2_i2, TR84783|c3_g2_i1, TR84783|c3_g3_i6, TR84783|c3_g3_i5, TR84783|c3_g3_i4, TR84783|c3_g3_i3, TR84783|c3_g3_i2, TR84783|c3_g3_i1, TR80082|c3_g10_i2, TR80082|c3_g10_i1, TR86733|c1_g2_i8, TR86733|c1_g2_i7, TR86733|c1_g2_i3, TR86733|c1_g2_i2, T…
GO:0007218	neuropeptide signaling pathway	P	0.0110599	0.00140001	2	23	1991	3256	under	TR75469|c0_g1_i3, TR75469|c0_g1_i1	TR79834|c0_g1_i1, TR84993|c3_g1_i1, TR86438|c0_g1_i7, TR86438|c0_g1_i6, TR86438|c0_g1_i5, TR86438|c0_g1_i4, TR86438|c0_g1_i3, TR86438|c0_g1_i2, TR86438|c0_g1_i1, TR86519|c1_g1_i1, TR84765|c3_g1_i10, TR84993|c4_g1_i1, TR83981|c1_g2_i1, TR64181|c0_g2_i1, TR90915|c1_g2_i6, TR90915|c1_g2_i1, TR84765|c3_g1_i5, TR84765|c3_g1_i4, TR84765|c3_g1_i2, TR90271|c1_g1_i7, TR90271|c1_g1_i6, TR79177|c2_g4_i1, TR…
GO:0030500	regulation of bone mineralization	P	0.0110599	0.00140001	2	23	1991	3256	under	TR74516|c1_g1_i1, TR75819|c0_g1_i1	TR80830|c1_g1_i3, TR80830|c1_g1_i2, TR80830|c1_g1_i1, TR79735|c1_g1_i3, TR79735|c1_g1_i1, TR80635|c2_g1_i1, TR89491|c4_g1_i1, TR86892|c0_g1_i1, TR89477|c0_g1_i2, TR89477|c0_g1_i1, TR83765|c4_g10_i4, TR74578|c3_g1_i6, TR74578|c3_g1_i2, TR90107|c1_g1_i1, TR87794|c10_g2_i3, TR87794|c10_g2_i2, TR87794|c10_g2_i1, TR86845|c0_g1_i7, TR86845|c0_g1_i6, TR86845|c0_g1_i3, TR86845|c0_g1_i2, TR86845|c0_g1_i1,…
GO:0045762	positive regulation of adenylate cyclase activity	P	0.0124294	0.00160648	0	14	1993	3265	under		TR81084|c7_g2_i12, TR79698|c0_g1_i1, TR79698|c1_g1_i2, TR79698|c1_g1_i1, TR79698|c1_g2_i1, TR70716|c0_g1_i2, TR70716|c0_g1_i1, TR59368|c0_g1_i1, TR90472|c0_g2_i2, TR87892|c0_g4_i2, TR81084|c7_g2_i8, TR81084|c7_g2_i5, TR81084|c7_g2_i3, TR81084|c7_g2_i2
GO:0060306	regulation of membrane repolarization	P	0.0124294	0.00160648	0	14	1993	3265	under		TR79887|c6_g1_i1, TR88113|c1_g1_i10, TR90946|c1_g8_i4, TR90946|c1_g8_i3, TR90946|c1_g8_i2, TR90946|c1_g8_i1, TR86414|c3_g2_i1, TR88113|c1_g1_i9, TR88113|c1_g1_i6, TR88113|c1_g1_i4, TR88113|c1_g1_i1, TR75834|c0_g1_i4, TR75834|c0_g1_i3, TR75834|c0_g1_i1
GO:2000311	regulation of alpha-amino-3-hydroxy-5-methyl-4-isoxazole propionate selective glutamate receptor activity	P	0.0124294	0.00160648	0	14	1993	3265	under		TR75660|c3_g5_i8, TR75660|c3_g5_i4, TR75660|c3_g5_i3, TR75660|c3_g5_i2, TR75660|c3_g5_i1, TR86892|c0_g1_i1, TR84640|c2_g1_i2, TR84640|c2_g1_i1, TR74151|c0_g1_i3, TR74151|c0_g1_i2, TR74151|c0_g1_i1, TR84856|c3_g3_i2, TR88072|c6_g1_i1, TR81094|c1_g1_i1
GO:0048854	brain morphogenesis	P	0.0124294	0.00160648	0	14	1993	3265	under		TR61733|c0_g1_i1, TR78945|c0_g2_i2, TR78945|c0_g2_i1, TR81084|c7_g2_i12, TR74151|c0_g1_i3, TR74151|c0_g1_i2, TR74151|c0_g1_i1, TR70504|c1_g12_i1, TR90107|c1_g1_i1, TR90125|c3_g3_i1, TR81084|c7_g2_i8, TR81084|c7_g2_i5, TR81084|c7_g2_i3, TR81084|c7_g2_i2
GO:0098735	positive regulation of the force of heart contraction	P	0.0124294	0.00160648	0	14	1993	3265	under		TR83637|c2_g1_i1, TR90979|c0_g1_i1, TR59598|c0_g1_i3, TR59598|c0_g1_i2, TR59598|c0_g1_i1, TR86155|c1_g1_i2, TR86155|c1_g1_i1, TR76643|c1_g1_i1, TR90386|c2_g1_i1, TR90140|c0_g1_i3, TR90140|c0_g1_i1, TR90986|c0_g1_i7, TR90986|c0_g1_i3, TR90986|c0_g1_i1
GO:0048311	mitochondrion distribution	P	0.0124294	0.00160648	0	14	1993	3265	under		TR78945|c0_g2_i2, TR84671|c0_g1_i4, TR84671|c0_g1_i3, TR84671|c0_g1_i2, TR84671|c0_g1_i1, TR76947|c0_g1_i3, TR76947|c0_g1_i1, TR86892|c0_g1_i1, TR88009|c0_g2_i2, TR86745|c0_g4_i1, TR75425|c2_g1_i1, TR77586|c3_g1_i2, TR77586|c3_g1_i1, TR89493|c3_g1_i1
GO:0000185	activation of MAPKKK activity	P	0.0124294	0.00160648	0	14	1993	3265	under		TR49159|c0_g1_i1, TR86575|c6_g1_i2, TR86575|c6_g1_i1, TR88096|c3_g1_i12, TR84640|c2_g1_i2, TR84640|c2_g1_i1, TR88096|c3_g1_i9, TR88096|c3_g1_i6, TR88096|c3_g1_i5, TR88096|c3_g1_i3, TR88096|c3_g1_i2, TR65841|c0_g1_i3, TR65841|c0_g1_i2, TR65841|c0_g1_i1
GO:1900117	regulation of execution phase of apoptosis	P	0.0124294	0.00160648	0	14	1993	3265	under		TR80605|c0_g1_i5, TR80605|c0_g1_i3, TR80605|c0_g1_i2, TR80605|c0_g1_i1, TR49159|c0_g1_i1, TR84496|c1_g1_i2, TR84496|c1_g1_i1, TR86596|c0_g2_i3, TR86596|c0_g2_i2, TR86596|c0_g2_i1, TR85144|c1_g1_i3, TR85144|c1_g1_i1, TR85183|c2_g1_i2, TR85183|c2_g1_i1
GO:0086029	Purkinje myocyte to ventricular cardiac muscle cell signaling	P	0.0124294	0.00160648	0	14	1993	3265	under		TR83637|c2_g1_i1, TR80920|c0_g1_i5, TR80920|c0_g1_i4, TR80920|c0_g1_i3, TR80920|c0_g1_i2, TR90979|c0_g1_i1, TR59598|c0_g1_i3, TR59598|c0_g1_i2, TR59598|c0_g1_i1, TR86155|c1_g1_i2, TR86155|c1_g1_i1, TR90386|c2_g1_i1, TR90140|c0_g1_i3, TR90140|c0_g1_i1
GO:0042297	vocal learning	P	0.0124294	0.00160648	0	14	1993	3265	under		TR75660|c3_g5_i8, TR75660|c3_g5_i4, TR75660|c3_g5_i3, TR75660|c3_g5_i2, TR75660|c3_g5_i1, TR80879|c0_g1_i2, TR80879|c0_g1_i1, TR72238|c0_g1_i2, TR72238|c0_g1_i1, TR89378|c0_g1_i1, TR70049|c0_g1_i1, TR74151|c0_g1_i3, TR74151|c0_g1_i2, TR74151|c0_g1_i1
GO:0097320	membrane tubulation	P	0.0124294	0.00160648	0	14	1993	3265	under		TR90905|c5_g1_i1, TR80779|c5_g4_i3, TR80779|c5_g4_i2, TR80779|c5_g4_i1, TR84671|c0_g1_i4, TR84671|c0_g1_i3, TR84671|c0_g1_i2, TR84671|c0_g1_i1, TR90245|c2_g1_i1, TR75425|c2_g1_i1, TR77586|c2_g1_i1, TR77586|c3_g1_i2, TR77586|c3_g1_i1, TR75652|c2_g4_i1
GO:0045956	positive regulation of calcium ion-dependent exocytosis	P	0.0124294	0.00160648	0	14	1993	3265	under		TR75846|c1_g1_i5, TR89654|c0_g2_i1, TR77933|c3_g1_i6, TR77933|c3_g1_i3, TR77933|c3_g1_i1, TR70331|c2_g1_i8, TR70331|c2_g1_i6, TR70331|c2_g1_i4, TR70331|c2_g1_i3, TR86823|c1_g2_i1, TR83420|c2_g2_i4, TR83420|c2_g2_i3, TR83420|c2_g2_i1, TR79657|c1_g3_i1
GO:0097091	synaptic vesicle clustering	P	0.0124294	0.00160648	0	14	1993	3265	under		TR75660|c3_g5_i8, TR75660|c3_g5_i4, TR75660|c3_g5_i3, TR75660|c3_g5_i2, TR75660|c3_g5_i1, TR84885|c2_g1_i7, TR84885|c2_g1_i6, TR84885|c2_g1_i5, TR84885|c2_g1_i4, TR84885|c2_g1_i3, TR84885|c2_g1_i2, TR84885|c2_g1_i1, TR70504|c1_g12_i1, TR84856|c3_g3_i2
GO:0014745	negative regulation of muscle adaptation	P	0.0124294	0.00160648	0	14	1993	3265	under		TR83948|c5_g1_i1, TR86312|c2_g1_i5, TR86312|c2_g1_i4, TR86312|c2_g1_i3, TR86312|c2_g1_i2, TR86312|c2_g1_i1, TR79608|c1_g1_i1, TR67744|c2_g1_i1, TR80826|c0_g1_i2, TR91052|c0_g3_i2, TR91052|c0_g3_i1, TR90986|c0_g1_i7, TR90986|c0_g1_i3, TR90986|c0_g1_i1
GO:0019229	regulation of vasoconstriction	P	0.0127148	0.00164702	3	26	1990	3253	under	TR89453|c6_g1_i2, TR89453|c6_g1_i1, TR68469|c0_g1_i1	TR77864|c2_g2_i8, TR77864|c2_g2_i6, TR77864|c2_g2_i5, TR77864|c2_g2_i4, TR77864|c2_g2_i2, TR77864|c2_g2_i1, TR84389|c4_g3_i6, TR84389|c4_g3_i5, TR84389|c4_g3_i4, TR84389|c4_g3_i3, TR84389|c4_g3_i2, TR78752|c1_g1_i1, TR70120|c0_g1_i2, TR70120|c0_g1_i1, TR75945|c0_g1_i1, TR76597|c3_g2_i3, TR76597|c3_g2_i1, TR30205|c0_g1_i1, TR76162|c0_g1_i3, TR76162|c0_g1_i2, TR76162|c0_g1_i1, TR55769|c0_g1_i1, TR8…
GO:0048713	regulation of oligodendrocyte differentiation	P	0.0127148	0.00164702	3	26	1990	3253	under	TR62343|c0_g1_i1, TR64578|c0_g1_i1, TR77400|c0_g1_i1	TR81084|c7_g2_i12, TR79682|c0_g1_i3, TR69595|c0_g1_i1, TR75268|c0_g8_i19, TR75268|c0_g8_i18, TR75268|c0_g8_i14, TR75268|c0_g8_i12, TR75268|c0_g8_i11, TR75268|c0_g8_i10, TR86892|c3_g1_i5, TR86892|c3_g1_i4, TR86892|c3_g1_i3, TR86892|c3_g1_i2, TR86892|c3_g1_i1, TR75268|c0_g8_i9, TR75268|c0_g8_i8, TR75268|c0_g8_i4, TR75268|c0_g8_i3, TR75268|c0_g8_i1, TR78030|c1_g2_i2, TR78030|c1_g2_i1, TR71335|c1_g1_…
GO:0001504	neurotransmitter uptake	P	0.0134709	0.00176437	1	19	1992	3260	under	TR79319|c0_g5_i1	TR61733|c0_g1_i1, TR69286|c0_g1_i3, TR69286|c0_g1_i2, TR69286|c0_g1_i1, TR79484|c0_g3_i1, TR73320|c1_g1_i1, TR80983|c8_g1_i1, TR84791|c2_g1_i1, TR30205|c0_g1_i1, TR84791|c5_g1_i3, TR84791|c5_g1_i2, TR84791|c5_g1_i1, TR86895|c0_g2_i2, TR86895|c0_g2_i1, TR55769|c0_g1_i1, TR75967|c0_g1_i1, TR90986|c0_g1_i7, TR90986|c0_g1_i3, TR90986|c0_g1_i1
GO:0090313	regulation of protein targeting to membrane	P	0.0134709	0.00176437	1	19	1992	3260	under	TR84750|c0_g2_i1	TR67842|c0_g2_i1, TR89607|c1_g2_i3, TR89607|c1_g2_i2, TR89607|c1_g2_i1, TR90946|c1_g8_i3, TR90946|c1_g8_i2, TR90946|c1_g8_i1, TR86414|c3_g2_i1, TR90269|c0_g2_i2, TR90269|c0_g2_i1, TR74419|c0_g1_i1, TR86292|c1_g3_i5, TR86292|c1_g3_i4, TR86292|c1_g3_i3, TR86292|c1_g3_i2, TR86292|c1_g3_i1, TR83420|c2_g2_i4, TR83420|c2_g2_i3, TR83420|c2_g2_i1
GO:0007519	skeletal muscle tissue development	P	0.0150799	0.0019997	22	74	1971	3205	under	TR81299|c0_g1_i1, TR87958|c6_g1_i1, TR89402|c1_g1_i1, TR76276|c0_g1_i1, TR83464|c3_g1_i6, TR83464|c3_g1_i5, TR75067|c0_g3_i1, TR70322|c0_g1_i1, TR79770|c0_g1_i1, TR89453|c6_g1_i2, TR89453|c6_g1_i1, TR78800|c0_g1_i1, TR79765|c0_g1_i1, TR76471|c0_g1_i2, TR76471|c0_g1_i1, TR80152|c0_g1_i1, TR60367|c0_g1_i3, TR60367|c0_g1_i2, TR60367|c0_g1_i1, TR79435|c1_g1_i1, TR78792|c0_g2_i1, TR84653|c0_g1_i1	TR86304|c1_g1_i1, TR86430|c3_g1_i1, TR87928|c6_g1_i2, TR87928|c6_g1_i1, TR72224|c0_g1_i1, TR73610|c0_g1_i2, TR73610|c0_g1_i1, TR77592|c1_g1_i5, TR77592|c1_g1_i4, TR77592|c1_g1_i3, TR77592|c1_g1_i2, TR77592|c1_g1_i1, TR83637|c2_g1_i1, TR77342|c0_g1_i1, TR81084|c7_g2_i12, TR83817|c0_g2_i1, TR78948|c0_g1_i2, TR80910|c1_g1_i4, TR80910|c1_g1_i2, TR80910|c1_g1_i1, TR76427|c2_g1_i4, TR76427|c2_g1_i3, TR…
GO:0051898	negative regulation of protein kinase B signaling	P	0.0172659	0.00232608	2	22	1991	3257	under	TR42973|c0_g1_i1, TR64549|c0_g1_i2	TR90927|c0_g1_i2, TR91061|c0_g4_i3, TR75312|c4_g1_i3, TR75312|c4_g1_i2, TR75312|c4_g1_i1, TR80373|c2_g1_i7, TR80373|c2_g1_i5, TR80373|c2_g1_i4, TR80373|c2_g1_i2, TR80373|c2_g1_i1, TR84885|c2_g1_i7, TR84885|c2_g1_i6, TR84885|c2_g1_i5, TR84885|c2_g1_i4, TR84885|c2_g1_i3, TR84885|c2_g1_i2, TR84885|c2_g1_i1, TR80373|c2_g2_i1, TR89604|c2_g1_i1, TR74842|c0_g1_i1, TR67744|c2_g1_i1, TR80826|c0_g1_i2
GO:0043931	ossification involved in bone maturation	P	0.0172659	0.00232608	2	22	1991	3257	under	TR89453|c6_g1_i2, TR89453|c6_g1_i1	TR80830|c1_g1_i3, TR80830|c1_g1_i2, TR80830|c1_g1_i1, TR83637|c2_g1_i1, TR79735|c1_g1_i3, TR79735|c1_g1_i1, TR90979|c0_g1_i1, TR59598|c0_g1_i3, TR59598|c0_g1_i2, TR59598|c0_g1_i1, TR89477|c0_g1_i2, TR89477|c0_g1_i1, TR83765|c4_g10_i4, TR86155|c1_g1_i2, TR86155|c1_g1_i1, TR87794|c10_g2_i3, TR87794|c10_g2_i2, TR87794|c10_g2_i1, TR69282|c0_g1_i1, TR90386|c2_g1_i1, TR90140|c0_g1_i3, TR90140|c0_g1_i1
GO:0050966	detection of mechanical stimulus involved in sensory perception of pain	P	0.0172659	0.00232608	2	22	1991	3257	under	TR79914|c0_g3_i7, TR79914|c0_g3_i4	TR79698|c0_g1_i1, TR79698|c1_g1_i2, TR79698|c1_g1_i1, TR77864|c2_g2_i8, TR77864|c2_g2_i6, TR77864|c2_g2_i5, TR77864|c2_g2_i4, TR77864|c2_g2_i2, TR77864|c2_g2_i1, TR79698|c1_g2_i1, TR78817|c2_g1_i5, TR78817|c2_g1_i4, TR78817|c2_g1_i3, TR78817|c2_g1_i2, TR78817|c2_g1_i1, TR74102|c1_g1_i4, TR74102|c1_g1_i3, TR74102|c1_g1_i2, TR74102|c1_g1_i1, TR84092|c2_g2_i4, TR84092|c2_g2_i3, TR84092|c2_g2_i2
GO:0035924	cellular response to vascular endothelial growth factor stimulus	P	0.0172659	0.00232608	2	22	1991	3257	under	TR83602|c0_g6_i1, TR75243|c0_g1_i1	TR81084|c7_g2_i12, TR80910|c1_g1_i4, TR80910|c1_g1_i2, TR80910|c1_g1_i1, TR90855|c0_g2_i6, TR90855|c0_g2_i5, TR90855|c0_g2_i4, TR76427|c2_g1_i4, TR76427|c2_g1_i3, TR76427|c2_g1_i2, TR76427|c2_g1_i1, TR88096|c3_g1_i12, TR90269|c0_g2_i2, TR90269|c0_g2_i1, TR78040|c0_g1_i1, TR88096|c3_g1_i9, TR88096|c3_g1_i6, TR88096|c3_g1_i5, TR88096|c3_g1_i3, TR88096|c3_g1_i2, TR81084|c7_g2_i8, TR81084|c7_g2_i5
GO:0098602	single organism cell adhesion	P	0.0173565	0.00233953	95	224	1898	3055	under	TR58796|c0_g1_i1, TR81299|c0_g1_i1, TR79438|c1_g1_i2, TR79438|c1_g1_i1, TR83602|c0_g6_i1, TR75109|c0_g1_i1, TR86346|c3_g7_i5, TR86346|c3_g7_i4, TR86346|c3_g7_i2, TR86346|c3_g7_i1, TR74302|c0_g1_i4, TR74302|c0_g1_i3, TR74302|c0_g1_i1, TR86430|c2_g2_i1, TR75553|c0_g1_i1, TR89402|c1_g1_i1, TR76062|c0_g1_i2, TR76062|c0_g1_i1, TR84402|c4_g1_i4, TR84402|c4_g1_i3, TR84402|c4_g1_i1, TR79871|c5_g1_i3, TR7…	TR87928|c6_g1_i2, TR87928|c6_g1_i1, TR90905|c5_g1_i1, TR76904|c1_g1_i2, TR76904|c1_g1_i1, TR89410|c0_g7_i1, TR70303|c0_g1_i5, TR70303|c0_g1_i3, TR70303|c0_g1_i2, TR70281|c0_g1_i2, TR70281|c0_g1_i1, TR86105|c4_g1_i2, TR86105|c4_g1_i1, TR84993|c3_g1_i1, TR86275|c5_g1_i1, TR90291|c0_g4_i2, TR90291|c0_g4_i1, TR84738|c2_g1_i1, TR81078|c0_g1_i1, TR80694|c1_g1_i7, TR86262|c0_g1_i3, TR86262|c0_g1_i2, TR8…
GO:0048512	circadian behavior	P	0.0194858	0.00265601	3	25	1990	3254	under	TR86755|c0_g1_i2, TR86755|c0_g1_i1, TR67791|c1_g1_i1	TR74155|c2_g1_i1, TR80482|c0_g2_i9, TR80482|c0_g2_i8, TR80482|c0_g2_i6, TR80482|c0_g2_i5, TR80482|c0_g2_i4, TR80482|c0_g2_i3, TR74654|c1_g1_i1, TR75445|c3_g1_i6, TR75445|c3_g1_i5, TR75445|c3_g1_i4, TR75445|c3_g1_i3, TR75445|c3_g1_i2, TR75445|c3_g1_i1, TR86619|c1_g4_i2, TR86619|c1_g4_i1, TR83802|c1_g4_i1, TR76024|c1_g1_i1, TR90467|c1_g1_i3, TR90467|c1_g1_i1, TR84856|c3_g3_i2, TR84092|c2_g2_i4, TR8…
GO:0042311	vasodilation	P	0.0194858	0.00265601	3	25	1990	3254	under	TR81365|c0_g1_i1, TR59043|c0_g1_i1, TR83463|c5_g5_i1	TR80543|c0_g1_i1, TR91115|c0_g1_i4, TR91115|c0_g1_i3, TR91115|c0_g1_i2, TR71503|c0_g1_i1, TR84389|c4_g3_i6, TR84389|c4_g3_i4, TR84389|c4_g3_i3, TR75445|c3_g1_i6, TR75445|c3_g1_i5, TR75445|c3_g1_i4, TR75445|c3_g1_i3, TR75445|c3_g1_i2, TR75445|c3_g1_i1, TR83802|c1_g4_i1, TR77484|c0_g2_i1, TR76162|c0_g1_i3, TR76162|c0_g1_i2, TR76162|c0_g1_i1, TR90466|c0_g1_i3, TR81351|c1_g2_i3, TR81351|c1_g2_i1, TR9…
GO:0048520	positive regulation of behavior	P	0.0194893	0.00265929	18	64	1975	3215	under	TR80454|c0_g1_i2, TR80454|c0_g1_i1, TR83602|c0_g6_i1, TR68044|c2_g1_i1, TR68044|c0_g2_i1, TR84402|c4_g1_i4, TR84402|c4_g1_i3, TR84402|c4_g1_i1, TR74639|c0_g1_i1, TR69813|c0_g1_i1, TR73642|c1_g1_i5, TR73642|c1_g1_i4, TR73642|c1_g1_i3, TR73642|c1_g1_i2, TR73642|c1_g1_i1, TR74743|c1_g1_i1, TR75819|c0_g1_i1, TR83613|c1_g1_i1	TR80830|c1_g1_i3, TR80830|c1_g1_i2, TR80830|c1_g1_i1, TR84738|c2_g1_i1, TR79735|c1_g1_i3, TR79735|c1_g1_i1, TR80543|c0_g1_i1, TR79698|c0_g1_i1, TR79698|c1_g1_i2, TR79698|c1_g1_i1, TR80910|c1_g1_i4, TR80910|c1_g1_i2, TR80910|c1_g1_i1, TR75846|c1_g1_i5, TR76427|c2_g1_i4, TR76427|c2_g1_i3, TR76427|c2_g1_i2, TR76427|c2_g1_i1, TR84389|c4_g3_i6, TR84389|c4_g3_i5, TR84389|c4_g3_i4, TR86892|c0_g1_i1, TR8…
GO:0035304	regulation of protein dephosphorylation	P	0.0202438	0.00279804	13	52	1980	3227	under	TR58796|c0_g1_i1, TR86755|c0_g1_i2, TR86755|c0_g1_i1, TR86430|c2_g2_i1, TR84749|c0_g1_i1, TR51155|c0_g1_i1, TR84993|c5_g4_i1, TR90473|c1_g2_i1, TR76658|c2_g1_i7, TR37841|c0_g1_i1, TR39670|c0_g1_i1, TR75819|c0_g1_i1, TR70734|c0_g1_i1	TR84993|c3_g1_i1, TR80605|c0_g1_i3, TR80605|c0_g1_i1, TR80635|c2_g1_i1, TR91061|c0_g4_i4, TR91061|c0_g4_i3, TR91061|c0_g4_i2, TR90855|c0_g2_i6, TR90855|c0_g2_i5, TR90855|c0_g2_i4, TR86892|c0_g1_i1, TR75312|c4_g1_i3, TR75312|c4_g1_i2, TR75312|c4_g1_i1, TR84993|c4_g1_i1, TR84978|c4_g1_i2, TR84978|c4_g1_i1, TR80482|c0_g2_i9, TR80482|c0_g2_i8, TR80482|c0_g2_i6, TR80482|c0_g2_i5, TR80482|c0_g2_i4, TR8…
GO:0032469	endoplasmic reticulum calcium ion homeostasis	P	0.0202438	0.00280469	5	31	1988	3248	under	TR73172|c0_g1_i2, TR73172|c0_g1_i1, TR66299|c0_g1_i1, TR81029|c0_g2_i1, TR75502|c4_g1_i2	TR84783|c3_g1_i1, TR70768|c1_g1_i1, TR79048|c0_g1_i1, TR75037|c5_g1_i5, TR75037|c5_g1_i4, TR75037|c5_g1_i3, TR75037|c5_g1_i1, TR84783|c3_g2_i4, TR77854|c6_g17_i2, TR84783|c3_g2_i3, TR77854|c6_g17_i1, TR84783|c3_g2_i2, TR84783|c3_g2_i1, TR84783|c3_g3_i6, TR84783|c3_g3_i5, TR84783|c3_g3_i4, TR84783|c3_g3_i3, TR84783|c3_g3_i2, TR84783|c3_g3_i1, TR80082|c3_g10_i2, TR80082|c3_g10_i1, TR86733|c1_g2_i8,…
GO:0031111	negative regulation of microtubule polymerization or depolymerization	P	0.0202438	0.00280469	5	31	1988	3248	under	TR76929|c0_g1_i1, TR76556|c0_g1_i1, TR64481|c0_g1_i2, TR64481|c0_g1_i1, TR23489|c0_g1_i1	TR86687|c7_g1_i1, TR90905|c5_g1_i1, TR83411|c1_g1_i3, TR83411|c1_g1_i2, TR83411|c1_g1_i1, TR77848|c1_g1_i5, TR77848|c1_g1_i4, TR77848|c1_g1_i3, TR77848|c1_g1_i1, TR76272|c3_g1_i1, TR76737|c2_g1_i1, TR90244|c1_g2_i1, TR79894|c1_g4_i2, TR83765|c4_g10_i9, TR83765|c4_g10_i8, TR83765|c4_g10_i6, TR83765|c4_g10_i5, TR83765|c4_g10_i4, TR83765|c4_g10_i3, TR83765|c4_g10_i2, TR83765|c4_g10_i1, TR71807|c0_g1…
GO:0046676	negative regulation of insulin secretion	P	0.0202438	0.00280469	5	31	1988	3248	under	TR76075|c0_g2_i1, TR84749|c0_g1_i1, TR37841|c0_g1_i1, TR74995|c0_g1_i1, TR64578|c0_g1_i1	TR80635|c2_g1_i1, TR88113|c1_g1_i10, TR91040|c3_g1_i1, TR80373|c2_g1_i7, TR80373|c2_g1_i5, TR80373|c2_g1_i4, TR80373|c2_g1_i2, TR88113|c1_g1_i9, TR88113|c1_g1_i6, TR88113|c1_g1_i4, TR88113|c1_g1_i1, TR80373|c2_g2_i1, TR77569|c3_g4_i1, TR84415|c4_g5_i1, TR84415|c1_g1_i1, TR76024|c1_g1_i1, TR83420|c2_g2_i4, TR83420|c2_g2_i3, TR83420|c2_g2_i1, TR68319|c1_g1_i4, TR68319|c1_g1_i3, TR91127|c0_g1_i1, TR…
GO:0071850	mitotic cell cycle arrest	P	0.0202438	0.00280743	0	13	1993	3266	under		TR91061|c0_g4_i3, TR66063|c0_g1_i2, TR66063|c0_g1_i1, TR84885|c2_g1_i7, TR84885|c2_g1_i6, TR84885|c2_g1_i5, TR84885|c2_g1_i4, TR84885|c2_g1_i3, TR84885|c2_g1_i2, TR84885|c2_g1_i1, TR65841|c0_g1_i3, TR65841|c0_g1_i2, TR65841|c0_g1_i1
GO:1901896	positive regulation of calcium-transporting ATPase activity	P	0.0202438	0.00280743	0	13	1993	3266	under		TR83637|c2_g1_i1, TR77844|c0_g3_i2, TR77844|c0_g3_i1, TR90979|c0_g1_i1, TR59598|c0_g1_i3, TR59598|c0_g1_i2, TR59598|c0_g1_i1, TR86155|c1_g1_i2, TR86155|c1_g1_i1, TR76643|c1_g1_i1, TR90386|c2_g1_i1, TR90140|c0_g1_i3, TR90140|c0_g1_i1
GO:0002121	inter-male aggressive behavior	P	0.0202438	0.00280743	0	13	1993	3266	under		TR71904|c0_g1_i5, TR71904|c0_g1_i3, TR80336|c1_g2_i14, TR80336|c1_g2_i13, TR80336|c1_g2_i11, TR80336|c1_g2_i9, TR80336|c1_g2_i8, TR80336|c1_g2_i7, TR80336|c1_g2_i5, TR80336|c1_g2_i4, TR80336|c1_g2_i3, TR80336|c1_g2_i2, TR80336|c1_g2_i1
GO:2000481	positive regulation of cAMP-dependent protein kinase activity	P	0.0202438	0.00280743	0	13	1993	3266	under		TR86438|c0_g1_i7, TR86438|c0_g1_i6, TR86438|c0_g1_i5, TR86438|c0_g1_i4, TR86438|c0_g1_i3, TR86438|c0_g1_i2, TR86438|c0_g1_i1, TR83948|c5_g1_i1, TR86312|c2_g1_i5, TR86312|c2_g1_i4, TR86312|c2_g1_i3, TR86312|c2_g1_i2, TR86312|c2_g1_i1
GO:1902259	regulation of delayed rectifier potassium channel activity	P	0.0202438	0.00280743	0	13	1993	3266	under		TR79887|c6_g1_i1, TR86430|c3_g1_i1, TR88068|c1_g1_i4, TR90946|c1_g8_i3, TR90946|c1_g8_i2, TR90946|c1_g8_i1, TR86414|c3_g2_i1, TR83420|c2_g2_i4, TR83420|c2_g2_i3, TR87861|c0_g3_i4, TR87861|c0_g3_i3, TR87861|c0_g3_i2, TR87861|c0_g3_i1
GO:0048841	regulation of axon extension involved in axon guidance	P	0.0202438	0.00280743	0	13	1993	3266	under		TR89469|c0_g1_i1, TR79781|c0_g1_i3, TR79781|c0_g1_i2, TR79781|c0_g1_i1, TR74758|c0_g1_i1, TR77460|c2_g1_i2, TR77460|c2_g1_i1, TR86360|c0_g2_i3, TR86360|c0_g2_i1, TR90413|c1_g1_i2, TR90413|c1_g1_i1, TR69282|c0_g1_i1, TR90247|c2_g1_i1
GO:0032288	myelin assembly	P	0.0202438	0.00280743	0	13	1993	3266	under		TR83817|c0_g2_i1, TR84765|c3_g1_i10, TR79682|c0_g1_i3, TR89378|c0_g1_i1, TR86367|c3_g1_i2, TR86367|c3_g1_i1, TR89493|c3_g1_i1, TR84765|c3_g1_i9, TR84765|c3_g1_i5, TR84765|c3_g1_i4, TR84765|c3_g1_i2, TR90271|c1_g1_i7, TR90271|c1_g1_i6
GO:0050849	negative regulation of calcium-mediated signaling	P	0.0202438	0.00280743	0	13	1993	3266	under		TR83948|c5_g1_i1, TR86312|c2_g1_i5, TR86312|c2_g1_i4, TR86312|c2_g1_i3, TR86312|c2_g1_i2, TR86312|c2_g1_i1, TR83765|c4_g10_i4, TR78125|c1_g1_i6, TR78125|c1_g1_i4, TR83692|c1_g1_i1, TR87794|c10_g2_i3, TR87794|c10_g2_i2, TR87794|c10_g2_i1
GO:0046662	regulation of oviposition	P	0.0202438	0.00280743	0	13	1993	3266	under		TR54597|c0_g1_i1, TR83781|c0_g2_i6, TR83781|c0_g2_i4, TR83781|c0_g2_i3, TR83781|c0_g2_i2, TR75610|c9_g1_i1, TR79336|c16_g1_i1, TR79822|c0_g2_i1, TR79336|c1_g2_i1, TR76613|c0_g1_i1, TR81351|c1_g2_i3, TR81351|c1_g2_i1, TR83781|c0_g1_i1
GO:0010642	negative regulation of platelet-derived growth factor receptor signaling pathway	P	0.0202438	0.00280743	0	13	1993	3266	under		TR80790|c3_g1_i7, TR80790|c3_g1_i6, TR80790|c3_g1_i4, TR80790|c3_g1_i3, TR80790|c3_g1_i2, TR80790|c3_g1_i1, TR80373|c2_g1_i7, TR80373|c2_g1_i5, TR80373|c2_g1_i4, TR80373|c2_g1_i2, TR80373|c2_g1_i1, TR80373|c2_g2_i1, TR90186|c1_g1_i1
GO:0097118	neuroligin clustering involved in postsynaptic membrane assembly	P	0.0202438	0.00280743	0	13	1993	3266	under		TR75660|c3_g5_i8, TR75660|c3_g5_i4, TR75660|c3_g5_i3, TR75660|c3_g5_i2, TR75660|c3_g5_i1, TR84885|c2_g1_i7, TR84885|c2_g1_i6, TR84885|c2_g1_i5, TR84885|c2_g1_i4, TR84885|c2_g1_i3, TR84885|c2_g1_i2, TR84885|c2_g1_i1, TR70504|c1_g12_i1
GO:0007525	somatic muscle development	P	0.0202438	0.00280743	0	13	1993	3266	under		TR86519|c1_g1_i3, TR84765|c3_g1_i10, TR90245|c2_g1_i1, TR86730|c0_g5_i1, TR89493|c3_g1_i1, TR84765|c3_g1_i5, TR84765|c3_g1_i4, TR84765|c3_g1_i2, TR90271|c1_g1_i7, TR90271|c1_g1_i6, TR87981|c0_g2_i1, TR80015|c2_g1_i2, TR80015|c2_g1_i1
GO:0014888	striated muscle adaptation	P	0.0202638	0.00281603	10	44	1983	3235	under	TR63621|c0_g1_i1, TR79871|c5_g1_i3, TR79871|c5_g1_i2, TR79871|c5_g1_i1, TR70876|c0_g1_i7, TR70876|c0_g1_i4, TR70876|c0_g1_i3, TR70876|c0_g1_i1, TR75641|c0_g3_i1, TR75502|c4_g1_i2	TR61471|c0_g1_i1, TR84783|c3_g1_i1, TR70768|c1_g1_i1, TR78948|c0_g1_i3, TR78948|c0_g1_i2, TR78948|c0_g1_i1, TR75037|c5_g1_i5, TR75037|c5_g1_i4, TR75037|c5_g1_i3, TR75037|c5_g1_i1, TR84783|c3_g2_i4, TR84783|c3_g2_i3, TR84783|c3_g2_i2, TR84783|c3_g2_i1, TR83632|c2_g2_i2, TR83632|c2_g2_i1, TR84783|c3_g3_i6, TR84783|c3_g3_i5, TR84783|c3_g3_i4, TR84783|c3_g3_i3, TR84783|c3_g3_i2, TR84783|c3_g3_i1, TR8…
GO:2001224	positive regulation of neuron migration	P	0.0204879	0.00293275	1	17	1992	3262	under	TR74516|c1_g1_i1	TR86438|c0_g1_i7, TR86438|c0_g1_i6, TR86438|c0_g1_i5, TR86438|c0_g1_i4, TR86438|c0_g1_i3, TR86438|c0_g1_i2, TR86438|c0_g1_i1, TR77199|c3_g3_i1, TR84452|c1_g1_i1, TR88096|c3_g1_i12, TR74758|c0_g1_i1, TR77189|c1_g2_i1, TR88096|c3_g1_i9, TR88096|c3_g1_i6, TR88096|c3_g1_i5, TR88096|c3_g1_i3, TR88096|c3_g1_i2
GO:0046929	negative regulation of neurotransmitter secretion	P	0.0204879	0.00293275	1	17	1992	3262	under	TR90473|c1_g2_i1	TR81084|c7_g2_i12, TR77864|c2_g2_i8, TR77864|c2_g2_i6, TR77864|c2_g2_i5, TR77864|c2_g2_i4, TR77864|c2_g2_i2, TR77864|c2_g2_i1, TR78752|c1_g1_i1, TR67584|c1_g1_i3, TR67584|c1_g1_i2, TR67584|c1_g1_i1, TR72571|c0_g1_i1, TR81084|c7_g2_i8, TR81084|c7_g2_i5, TR81084|c7_g2_i3, TR81084|c7_g2_i2, TR89536|c0_g1_i1
GO:0021801	cerebral cortex radial glia guided migration	P	0.0214576	0.00309318	1	18	1992	3261	under	TR80775|c3_g1_i1	TR90905|c5_g1_i1, TR81084|c7_g2_i12, TR84452|c1_g1_i1, TR89607|c1_g2_i3, TR89607|c1_g2_i2, TR89607|c1_g2_i1, TR88096|c3_g1_i12, TR74419|c0_g1_i1, TR77189|c1_g2_i2, TR77189|c1_g2_i1, TR88096|c3_g1_i9, TR88096|c3_g1_i6, TR88096|c3_g1_i5, TR88096|c3_g1_i3, TR88096|c3_g1_i2, TR90386|c1_g1_i3, TR81084|c7_g2_i8, TR81084|c7_g2_i5
GO:0007032	endosome organization	P	0.0255076	0.00377251	2	20	1991	3259	under	TR80816|c1_g1_i1, TR89690|c3_g1_i1	TR83520|c6_g1_i8, TR83520|c6_g1_i7, TR83520|c6_g1_i6, TR83520|c6_g1_i5, TR83520|c6_g1_i4, TR83520|c6_g1_i3, TR83520|c6_g1_i2, TR83520|c6_g1_i1, TR84671|c0_g1_i4, TR84671|c0_g1_i3, TR84671|c0_g1_i2, TR84671|c0_g1_i1, TR86778|c2_g1_i1, TR86234|c4_g2_i1, TR75425|c2_g1_i1, TR77586|c2_g1_i1, TR77586|c3_g1_i2, TR77586|c3_g1_i1, TR86302|c4_g1_i2, TR86302|c4_g1_i1
GO:0071380	cellular response to prostaglandin E stimulus	P	0.0255076	0.00377251	2	20	1991	3259	under	TR81103|c3_g1_i1, TR58629|c0_g1_i1	TR84993|c3_g1_i1, TR91115|c0_g1_i4, TR91115|c0_g1_i3, TR91115|c0_g1_i2, TR81409|c0_g1_i1, TR84993|c4_g1_i1, TR74615|c0_g1_i1, TR86619|c1_g4_i2, TR86619|c1_g4_i1, TR79336|c16_g1_i1, TR79336|c17_g1_i1, TR81409|c1_g2_i1, TR79336|c1_g2_i1, TR90466|c0_g1_i3, TR90472|c0_g2_i2, TR90472|c0_g2_i1, TR76613|c0_g1_i1, TR87892|c0_g4_i2, TR81103|c3_g2_i2, TR81103|c3_g2_i1
GO:0048710	regulation of astrocyte differentiation	P	0.0255076	0.00377251	2	20	1991	3259	under	TR86813|c1_g1_i1, TR62343|c0_g1_i1	TR81084|c7_g2_i12, TR86549|c2_g1_i3, TR79698|c1_g1_i2, TR79698|c1_g1_i1, TR88063|c1_g1_i2, TR88063|c1_g1_i1, TR80353|c2_g10_i2, TR80353|c2_g10_i1, TR80353|c2_g1_i2, TR80353|c2_g1_i1, TR79698|c1_g2_i1, TR75652|c2_g4_i3, TR75652|c2_g4_i2, TR75652|c2_g4_i1, TR86549|c2_g6_i1, TR81084|c7_g2_i8, TR81084|c7_g2_i5, TR81084|c7_g2_i3, TR81084|c7_g2_i2, TR84301|c4_g3_i1
GO:0001956	positive regulation of neurotransmitter secretion	P	0.0262605	0.00389521	2	21	1991	3258	under	TR89453|c6_g1_i2, TR89453|c6_g1_i1	TR54597|c0_g1_i1, TR77592|c1_g1_i5, TR77592|c1_g1_i4, TR77592|c1_g1_i3, TR77592|c1_g1_i2, TR77592|c1_g1_i1, TR89532|c2_g2_i2, TR89532|c2_g2_i1, TR83781|c0_g2_i6, TR83781|c0_g2_i4, TR83781|c0_g2_i3, TR83781|c0_g2_i2, TR83781|c0_g2_i1, TR75846|c1_g1_i5, TR70120|c0_g1_i2, TR70120|c0_g1_i1, TR76597|c3_g2_i3, TR76597|c3_g2_i1, TR54865|c0_g1_i1, TR84856|c3_g3_i2, TR83781|c0_g1_i1
GO:0071347	cellular response to interleukin-1	P	0.0262605	0.00389521	2	21	1991	3258	under	TR80277|c0_g1_i1, TR64051|c0_g1_i1	TR88096|c3_g1_i12, TR75945|c0_g1_i1, TR90999|c1_g1_i1, TR74654|c1_g1_i1, TR76631|c2_g1_i3, TR76631|c2_g1_i2, TR76631|c2_g1_i1, TR78040|c0_g1_i1, TR86619|c1_g4_i2, TR86619|c1_g4_i1, TR88096|c3_g1_i9, TR88096|c3_g1_i6, TR88096|c3_g1_i5, TR88096|c3_g1_i3, TR88096|c3_g1_i2, TR69023|c0_g1_i1, TR67744|c2_g1_i1, TR80826|c0_g1_i2, TR74631|c0_g1_i4, TR74631|c0_g1_i3, TR74631|c0_g1_i2
GO:0090004	positive regulation of establishment of protein localization to plasma membrane	P	0.0262605	0.00389521	2	21	1991	3258	under	TR90473|c1_g2_i1, TR84549|c0_g1_i3	TR75660|c3_g5_i8, TR75660|c3_g5_i4, TR75660|c3_g5_i3, TR75660|c3_g5_i2, TR75660|c3_g5_i1, TR91061|c0_g4_i4, TR91061|c0_g4_i3, TR91061|c0_g4_i2, TR75312|c4_g1_i3, TR75312|c4_g1_i2, TR75312|c4_g1_i1, TR71762|c0_g1_i1, TR77709|c2_g1_i2, TR77709|c2_g1_i1, TR90244|c1_g2_i1, TR74533|c0_g1_i2, TR74533|c0_g1_i1, TR89604|c2_g1_i1, TR74842|c0_g1_i1, TR75999|c0_g2_i1, TR75999|c1_g2_i2
GO:0035994	response to muscle stretch	P	0.0262605	0.00389521	2	21	1991	3258	under	TR67671|c0_g1_i2, TR79770|c0_g1_i1	TR86304|c1_g1_i1, TR72224|c0_g1_i1, TR83637|c2_g1_i1, TR90979|c0_g1_i1, TR59598|c0_g1_i3, TR59598|c0_g1_i2, TR59598|c0_g1_i1, TR86155|c1_g1_i2, TR86155|c1_g1_i1, TR76643|c1_g1_i1, TR90386|c2_g1_i1, TR90140|c0_g1_i3, TR90140|c0_g1_i1, TR74631|c0_g1_i4, TR74631|c0_g1_i3, TR74631|c0_g1_i2, TR64980|c0_g1_i4, TR64980|c0_g1_i3, TR64980|c0_g1_i2, TR64980|c0_g1_i1, TR72941|c1_g2_i1
GO:0010677	negative regulation of cellular carbohydrate metabolic process	P	0.0262605	0.00389521	2	21	1991	3258	under	TR68093|c0_g1_i1, TR84729|c2_g1_i4	TR79350|c2_g1_i1, TR67842|c0_g2_i1, TR71437|c11_g2_i2, TR71437|c11_g2_i1, TR84607|c1_g1_i1, TR83981|c2_g1_i2, TR71437|c0_g1_i1, TR78136|c2_g6_i2, TR78136|c2_g6_i1, TR86367|c3_g1_i2, TR86367|c3_g1_i1, TR83765|c4_g10_i4, TR56981|c0_g2_i1, TR87794|c10_g2_i3, TR87794|c10_g2_i2, TR87794|c10_g2_i1, TR70604|c0_g1_i2, TR70604|c0_g1_i1, TR81351|c1_g2_i3, TR81351|c1_g2_i1, TR77435|c3_g1_i2
GO:0019933	cAMP-mediated signaling	P	0.028309	0.00423371	5	29	1988	3250	under	TR81103|c3_g1_i1, TR84729|c2_g1_i3, TR84729|c2_g1_i2, TR70071|c1_g1_i1, TR32136|c0_g1_i1	TR86438|c0_g1_i7, TR86438|c0_g1_i6, TR86438|c0_g1_i5, TR86438|c0_g1_i4, TR86438|c0_g1_i3, TR86438|c0_g1_i2, TR86438|c0_g1_i1, TR80790|c3_g1_i3, TR80790|c3_g1_i2, TR86742|c0_g1_i14, TR86742|c0_g1_i12, TR81409|c0_g1_i1, TR91040|c3_g1_i3, TR91040|c3_g1_i1, TR74615|c0_g1_i1, TR86742|c0_g1_i4, TR76631|c2_g1_i3, TR76631|c2_g1_i2, TR76631|c2_g1_i1, TR81409|c1_g2_i1, TR76024|c1_g1_i1, TR68319|c1_g1_i4, T…
GO:0010633	negative regulation of epithelial cell migration	P	0.028309	0.00423371	5	29	1988	3250	under	TR80454|c0_g1_i2, TR80454|c0_g1_i1, TR68044|c2_g1_i1, TR68044|c0_g2_i1, TR75592|c1_g1_i1	TR84738|c2_g1_i1, TR77199|c3_g3_i1, TR81084|c7_g2_i12, TR88096|c3_g1_i12, TR90269|c0_g2_i2, TR90269|c0_g2_i1, TR80373|c2_g2_i1, TR86892|c3_g1_i6, TR74758|c0_g1_i1, TR75268|c0_g8_i8, TR75977|c6_g1_i3, TR75977|c6_g1_i2, TR75977|c6_g1_i1, TR75787|c0_g1_i1, TR75977|c6_g2_i2, TR75977|c6_g2_i1, TR88096|c3_g1_i9, TR88096|c3_g1_i6, TR88096|c3_g1_i5, TR88096|c3_g1_i3, TR88096|c3_g1_i2, TR67342|c0_g1_i2, T…
GO:0070374	positive regulation of ERK1 and ERK2 cascade	P	0.0285762	0.00427778	19	65	1974	3214	under	TR80454|c0_g1_i2, TR80454|c0_g1_i1, TR80153|c0_g1_i1, TR79914|c0_g3_i10, TR84873|c0_g5_i3, TR84873|c0_g5_i2, TR84873|c0_g5_i1, TR76471|c0_g1_i2, TR76471|c0_g1_i1, TR81029|c0_g2_i1, TR79914|c0_g3_i9, TR79914|c0_g3_i7, TR79914|c0_g3_i6, TR79914|c0_g3_i5, TR79914|c0_g3_i4, TR79914|c0_g3_i3, TR79914|c0_g3_i2, TR79914|c0_g3_i1, TR68469|c0_g1_i1	TR75647|c1_g1_i2, TR75647|c1_g1_i1, TR84783|c3_g1_i1, TR70768|c1_g1_i1, TR86438|c0_g1_i7, TR86438|c0_g1_i6, TR86438|c0_g1_i5, TR86438|c0_g1_i4, TR86438|c0_g1_i3, TR86438|c0_g1_i2, TR86438|c0_g1_i1, TR83781|c0_g2_i6, TR83781|c0_g2_i4, TR83781|c0_g2_i2, TR79698|c0_g1_i1, TR79698|c1_g1_i2, TR79698|c1_g1_i1, TR91115|c0_g1_i4, TR91115|c0_g1_i3, TR91115|c0_g1_i2, TR75037|c5_g1_i5, TR75037|c5_g1_i4, TR7…
GO:0010172	embryonic body morphogenesis	P	0.028663	0.00430713	3	24	1990	3255	under	TR89438|c3_g2_i4, TR89438|c3_g2_i3, TR89438|c3_g2_i1	TR86108|c9_g1_i3, TR86108|c9_g1_i1, TR77199|c3_g3_i1, TR49159|c0_g1_i1, TR80373|c2_g1_i4, TR87815|c1_g4_i4, TR87815|c1_g4_i2, TR80373|c2_g2_i1, TR86892|c3_g1_i6, TR86892|c3_g1_i4, TR86892|c3_g1_i3, TR86892|c3_g1_i2, TR79894|c1_g4_i2, TR69965|c0_g1_i2, TR69965|c0_g1_i1, TR75268|c0_g8_i8, TR75787|c0_g1_i1, TR85183|c2_g1_i2, TR85183|c2_g1_i1, TR65346|c0_g2_i1, TR64280|c2_g2_i8, TR64280|c2_g2_i7, TR6…
GO:2000463	positive regulation of excitatory postsynaptic potential	P	0.028663	0.00430713	3	24	1990	3255	under	TR84873|c0_g5_i3, TR84873|c0_g5_i2, TR84873|c0_g5_i1	TR79350|c2_g1_i1, TR75660|c3_g5_i8, TR75660|c3_g5_i4, TR75660|c3_g5_i3, TR75660|c3_g5_i2, TR75660|c3_g5_i1, TR75846|c1_g1_i5, TR75312|c4_g1_i3, TR75312|c4_g1_i2, TR75312|c4_g1_i1, TR89604|c2_g1_i1, TR74151|c0_g1_i3, TR74151|c0_g1_i2, TR74151|c0_g1_i1, TR78817|c2_g1_i5, TR78817|c2_g1_i4, TR78817|c2_g1_i3, TR78817|c2_g1_i2, TR78817|c2_g1_i1, TR74102|c1_g1_i4, TR74102|c1_g1_i3, TR74102|c1_g1_i2, TR7…
GO:0010460	positive regulation of heart rate	P	0.028663	0.00430713	3	24	1990	3255	under	TR63621|c0_g1_i1, TR75641|c0_g3_i1, TR75502|c4_g1_i2	TR83637|c2_g1_i1, TR88113|c1_g1_i10, TR88181|c0_g1_i15, TR90979|c0_g1_i1, TR91040|c3_g1_i3, TR91040|c3_g1_i1, TR88113|c1_g1_i9, TR88113|c1_g1_i6, TR88113|c1_g1_i4, TR88113|c1_g1_i1, TR59598|c0_g1_i3, TR59598|c0_g1_i2, TR59598|c0_g1_i1, TR88181|c0_g1_i5, TR84151|c5_g1_i1, TR86155|c1_g1_i2, TR86155|c1_g1_i1, TR76024|c1_g1_i1, TR90386|c2_g1_i1, TR90140|c0_g1_i3, TR90140|c0_g1_i1, TR75967|c0_g1_i1, T…
GO:0008088	axon cargo transport	P	0.028663	0.00430713	3	24	1990	3255	under	TR86147|c0_g1_i1, TR59043|c0_g1_i1, TR72397|c0_g1_i1	TR79048|c0_g1_i1, TR80105|c3_g1_i2, TR80105|c3_g1_i1, TR90897|c2_g3_i1, TR71296|c1_g1_i1, TR75945|c0_g1_i1, TR79282|c2_g2_i3, TR79282|c2_g2_i2, TR79282|c2_g2_i1, TR54865|c0_g1_i1, TR84774|c2_g1_i3, TR84774|c2_g1_i2, TR84774|c2_g1_i1, TR77435|c3_g1_i2, TR90451|c2_g1_i8, TR90451|c2_g1_i7, TR90451|c2_g1_i6, TR90451|c2_g1_i5, TR90451|c2_g1_i4, TR90451|c2_g1_i3, TR90451|c2_g1_i2, TR90451|c2_g1_i1, TR7…
GO:0001975	response to amphetamine	P	0.028663	0.00431348	4	26	1989	3253	under	TR69580|c0_g1_i1, TR90473|c1_g2_i1, TR69532|c0_g1_i1, TR64578|c0_g1_i1	TR84672|c0_g1_i1, TR91061|c0_g4_i4, TR91061|c0_g4_i3, TR91061|c0_g4_i2, TR80910|c1_g1_i4, TR80910|c1_g1_i2, TR80910|c1_g1_i1, TR76427|c2_g1_i4, TR76427|c2_g1_i3, TR76427|c2_g1_i2, TR76427|c2_g1_i1, TR84645|c0_g1_i4, TR84645|c0_g1_i2, TR77569|c3_g4_i1, TR40412|c0_g2_i1, TR68319|c1_g1_i3, TR91127|c0_g1_i1, TR78817|c2_g1_i5, TR78817|c2_g1_i4, TR78817|c2_g1_i3, TR78817|c2_g1_i2, TR78817|c2_g1_i1, TR7…
GO:1903428	positive regulation of reactive oxygen species biosynthetic process	P	0.028663	0.00431348	4	26	1989	3253	under	TR84873|c0_g5_i3, TR84873|c0_g5_i2, TR84873|c0_g5_i1, TR81310|c2_g1_i1	TR86688|c3_g6_i1, TR83520|c6_g1_i8, TR83520|c6_g1_i7, TR83520|c6_g1_i6, TR83520|c6_g1_i5, TR83520|c6_g1_i4, TR83520|c6_g1_i3, TR83520|c6_g1_i2, TR83520|c6_g1_i1, TR84671|c0_g1_i4, TR84671|c0_g1_i3, TR84671|c0_g1_i2, TR84671|c0_g1_i1, TR90984|c0_g1_i3, TR75425|c2_g1_i1, TR77586|c2_g1_i1, TR77586|c3_g1_i2, TR77586|c3_g1_i1, TR74654|c1_g1_i1, TR76162|c0_g1_i3, TR76162|c0_g1_i2, TR76162|c0_g1_i1, TR6…
GO:0048149	behavioral response to ethanol	P	0.0293243	0.00442989	4	27	1989	3252	under	TR70397|c0_g2_i1, TR89453|c6_g1_i2, TR89453|c6_g1_i1, TR64578|c0_g1_i1	TR84765|c3_g1_i10, TR88181|c0_g1_i15, TR88181|c0_g1_i5, TR75445|c3_g1_i6, TR75445|c3_g1_i5, TR75445|c3_g1_i4, TR75445|c3_g1_i3, TR75445|c3_g1_i2, TR75445|c3_g1_i1, TR91033|c1_g1_i9, TR91033|c1_g1_i8, TR91033|c1_g1_i6, TR91033|c1_g1_i5, TR91033|c1_g1_i4, TR91033|c1_g1_i3, TR91033|c1_g1_i2, TR91033|c1_g1_i1, TR83802|c1_g4_i1, TR84765|c3_g1_i5, TR84765|c3_g1_i4, TR84765|c3_g1_i2, TR76024|c1_g1_i1, T…
GO:1901018	positive regulation of potassium ion transmembrane transporter activity	P	0.0317861	0.00484527	1	16	1992	3263	under	TR66296|c0_g1_i1	TR84671|c0_g1_i4, TR84671|c0_g1_i3, TR84671|c0_g1_i2, TR84671|c0_g1_i1, TR90946|c1_g8_i3, TR90946|c1_g8_i1, TR86414|c3_g2_i1, TR75425|c2_g1_i1, TR77586|c2_g1_i1, TR77586|c3_g1_i2, TR77586|c3_g1_i1, TR87794|c10_g2_i3, TR87794|c10_g2_i2, TR87794|c10_g2_i1, TR81351|c1_g2_i3, TR81351|c1_g2_i1
GO:0042335	cuticle development	P	0.0317861	0.00484527	1	16	1992	3263	under	TR40830|c0_g1_i1	TR86438|c0_g1_i6, TR86438|c0_g1_i5, TR86438|c0_g1_i2, TR81254|c0_g2_i1, TR84765|c3_g1_i10, TR67584|c1_g1_i3, TR67584|c1_g1_i2, TR67584|c1_g1_i1, TR84765|c3_g1_i5, TR84765|c3_g1_i4, TR84765|c3_g1_i2, TR90181|c0_g1_i3, TR90181|c0_g1_i2, TR90271|c1_g1_i7, TR90271|c1_g1_i6, TR79467|c3_g2_i1
GO:0021707	cerebellar granule cell differentiation	P	0.0323057	0.00500589	0	12	1993	3267	under		TR75660|c3_g5_i8, TR75660|c3_g5_i4, TR75660|c3_g5_i3, TR75660|c3_g5_i2, TR75660|c3_g5_i1, TR83948|c5_g1_i1, TR86312|c2_g1_i5, TR86312|c2_g1_i4, TR86312|c2_g1_i3, TR86312|c2_g1_i2, TR86312|c2_g1_i1, TR59688|c0_g1_i1
GO:0001973	adenosine receptor signaling pathway	P	0.0323057	0.00500589	0	12	1993	3267	under		TR91115|c0_g1_i4, TR91115|c0_g1_i3, TR91115|c0_g1_i2, TR75610|c7_g1_i1, TR88063|c1_g1_i2, TR88063|c1_g1_i1, TR74615|c0_g1_i1, TR75610|c8_g3_i1, TR81409|c1_g2_i1, TR86618|c0_g4_i1, TR90466|c0_g1_i3, TR75610|c4_g1_i1
GO:0021548	pons development	P	0.0323057	0.00500589	0	12	1993	3267	under		TR78945|c0_g2_i2, TR78945|c0_g2_i1, TR77592|c1_g1_i5, TR77592|c1_g1_i4, TR77592|c1_g1_i3, TR77592|c1_g1_i2, TR77592|c1_g1_i1, TR89607|c1_g2_i3, TR89607|c1_g2_i2, TR89607|c1_g2_i1, TR74419|c0_g1_i1, TR90125|c3_g3_i1
GO:0006622	protein targeting to lysosome	P	0.0323057	0.00500589	0	12	1993	3267	under		TR67199|c0_g1_i1, TR75834|c0_g1_i4, TR75834|c0_g1_i3, TR75834|c0_g1_i1, TR90451|c2_g1_i8, TR90451|c2_g1_i7, TR90451|c2_g1_i6, TR90451|c2_g1_i5, TR90451|c2_g1_i4, TR90451|c2_g1_i3, TR90451|c2_g1_i2, TR90451|c2_g1_i1
GO:0001771	immunological synapse formation	P	0.0323057	0.00500589	0	12	1993	3267	under		TR70281|c0_g1_i2, TR70281|c0_g1_i1, TR80353|c1_g1_i1, TR80353|c2_g10_i2, TR80353|c2_g10_i1, TR80353|c2_g1_i2, TR80353|c2_g1_i1, TR75312|c4_g1_i3, TR75312|c4_g1_i2, TR75312|c4_g1_i1, TR89604|c2_g1_i1, TR91101|c1_g4_i1
GO:0014061	regulation of norepinephrine secretion	P	0.0323057	0.00500589	0	12	1993	3267	under		TR86899|c1_g1_i1, TR91115|c0_g1_i4, TR91115|c0_g1_i3, TR91115|c0_g1_i2, TR75846|c1_g1_i5, TR88181|c0_g1_i15, TR88181|c0_g1_i5, TR83420|c2_g2_i4, TR83420|c2_g2_i3, TR83420|c2_g2_i1, TR86618|c0_g4_i1, TR90466|c0_g1_i3
GO:0071421	manganese ion transmembrane transport	P	0.0323057	0.00500589	0	12	1993	3267	under		TR83637|c2_g1_i1, TR90979|c0_g1_i1, TR59598|c0_g1_i3, TR59598|c0_g1_i2, TR59598|c0_g1_i1, TR86155|c1_g1_i2, TR86155|c1_g1_i1, TR90386|c2_g1_i1, TR90140|c0_g1_i3, TR90140|c0_g1_i1, TR90838|c1_g2_i2, TR90838|c1_g2_i1
GO:0070884	regulation of calcineurin-NFAT signaling cascade	P	0.0323057	0.00500589	0	12	1993	3267	under		TR83745|c5_g2_i1, TR83948|c5_g1_i1, TR86312|c2_g1_i5, TR86312|c2_g1_i4, TR86312|c2_g1_i3, TR86312|c2_g1_i2, TR86312|c2_g1_i1, TR83765|c4_g10_i4, TR87794|c10_g2_i3, TR87794|c10_g2_i2, TR87794|c10_g2_i1, TR83745|c4_g1_i1
GO:0051642	centrosome localization	P	0.0323057	0.00500589	0	12	1993	3267	under		TR89469|c0_g1_i1, TR80105|c3_g1_i2, TR80105|c3_g1_i1, TR75312|c4_g1_i3, TR75312|c4_g1_i2, TR75312|c4_g1_i1, TR71296|c1_g1_i1, TR89604|c2_g1_i1, TR90413|c1_g1_i2, TR90413|c1_g1_i1, TR75999|c0_g2_i1, TR75999|c1_g2_i2
GO:0048840	otolith development	P	0.0323057	0.00500589	0	12	1993	3267	under		TR89645|c1_g1_i1, TR83948|c5_g1_i1, TR86312|c2_g1_i5, TR86312|c2_g1_i4, TR86312|c2_g1_i3, TR86312|c2_g1_i2, TR86312|c2_g1_i1, TR86845|c0_g1_i7, TR86845|c0_g1_i6, TR86845|c0_g1_i3, TR86845|c0_g1_i2, TR86845|c0_g1_i1
GO:0032486	Rap protein signal transduction	P	0.0323057	0.00500589	0	12	1993	3267	under		TR86438|c0_g1_i7, TR86438|c0_g1_i6, TR86438|c0_g1_i5, TR86438|c0_g1_i4, TR86438|c0_g1_i3, TR86438|c0_g1_i2, TR86438|c0_g1_i1, TR67584|c1_g1_i3, TR67584|c1_g1_i2, TR67584|c1_g1_i1, TR75999|c0_g2_i1, TR75999|c1_g2_i2
GO:0005513	detection of calcium ion	P	0.0323057	0.00500589	0	12	1993	3267	under		TR83637|c2_g1_i1, TR90979|c0_g1_i1, TR59598|c0_g1_i3, TR59598|c0_g1_i2, TR59598|c0_g1_i1, TR86155|c1_g1_i2, TR86155|c1_g1_i1, TR76643|c1_g1_i1, TR90386|c2_g1_i1, TR90140|c0_g1_i3, TR90140|c0_g1_i1, TR89536|c0_g1_i1
GO:0098657	import into cell	P	0.0323057	0.00500589	0	12	1993	3267	under		TR83948|c5_g1_i1, TR86312|c2_g1_i5, TR86312|c2_g1_i4, TR86312|c2_g1_i3, TR86312|c2_g1_i2, TR86312|c2_g1_i1, TR30205|c0_g1_i1, TR88036|c0_g1_i2, TR88036|c0_g1_i1, TR55769|c0_g1_i1, TR65194|c0_g1_i2, TR65194|c0_g1_i1
GO:0035590	purinergic nucleotide receptor signaling pathway	P	0.0323057	0.00500589	0	12	1993	3267	under		TR80830|c1_g1_i3, TR80830|c1_g1_i2, TR80830|c1_g1_i1, TR79735|c1_g1_i3, TR79735|c1_g1_i1, TR91115|c0_g1_i4, TR91115|c0_g1_i3, TR91115|c0_g1_i2, TR89477|c0_g1_i2, TR89477|c0_g1_i1, TR86618|c0_g4_i1, TR90466|c0_g1_i3
GO:0016082	synaptic vesicle priming	P	0.0323057	0.00500589	0	12	1993	3267	under		TR54597|c0_g1_i1, TR83781|c0_g2_i6, TR83781|c0_g2_i4, TR83781|c0_g2_i3, TR83781|c0_g2_i2, TR83781|c0_g2_i1, TR75846|c1_g1_i5, TR70331|c2_g1_i8, TR70331|c2_g1_i6, TR70331|c2_g1_i4, TR70331|c2_g1_i3, TR83781|c0_g1_i1
GO:0010763	positive regulation of fibroblast migration	P	0.0323057	0.00500589	0	12	1993	3267	under		TR84993|c3_g1_i1, TR84738|c2_g1_i1, TR81314|c1_g1_i4, TR81314|c1_g1_i2, TR81314|c1_g1_i1, TR84993|c4_g1_i1, TR86292|c1_g3_i5, TR86292|c1_g3_i4, TR86292|c1_g3_i3, TR86292|c1_g3_i2, TR86292|c1_g3_i1, TR87892|c0_g4_i2
GO:0003105	negative regulation of glomerular filtration	P	0.0323057	0.00500589	0	12	1993	3267	under		TR84389|c4_g3_i6, TR84389|c4_g3_i5, TR84389|c4_g3_i4, TR84389|c4_g3_i3, TR84389|c4_g3_i2, TR80373|c2_g1_i7, TR80373|c2_g1_i5, TR80373|c2_g1_i4, TR80373|c2_g1_i3, TR80373|c2_g1_i2, TR80373|c2_g1_i1, TR80373|c2_g2_i1
GO:0001666	response to hypoxia	P	0.0327848	0.00508957	51	132	1942	3147	under	TR72237|c6_g1_i1, TR59522|c0_g2_i3, TR59522|c0_g2_i1, TR75835|c0_g1_i2, TR75835|c0_g1_i1, TR86608|c0_g1_i8, TR86608|c0_g1_i7, TR86608|c0_g1_i4, TR86608|c0_g1_i2, TR84873|c0_g5_i3, TR84873|c0_g5_i2, TR84873|c0_g5_i1, TR49242|c0_g1_i1, TR64596|c0_g1_i1, TR70038|c0_g1_i1, TR83967|c2_g1_i1, TR77104|c0_g1_i4, TR77104|c0_g1_i3, TR77104|c0_g1_i2, TR77104|c0_g1_i1, TR89453|c6_g1_i2, TR89453|c6_g1_i1, TR6…	TR61733|c0_g1_i1, TR84993|c3_g1_i1, TR72059|c0_g2_i1, TR83637|c2_g1_i1, TR84738|c2_g1_i1, TR74895|c0_g1_i5, TR74895|c0_g1_i3, TR74895|c0_g1_i2, TR74895|c0_g1_i1, TR84783|c3_g1_i1, TR70768|c1_g1_i1, TR77342|c0_g1_i1, TR81084|c7_g2_i12, TR80635|c2_g1_i1, TR49159|c0_g1_i1, TR78948|c0_g1_i2, TR80910|c1_g1_i4, TR80910|c1_g1_i2, TR80910|c1_g1_i1, TR79278|c1_g1_i2, TR79278|c1_g1_i1, TR75037|c5_g1_i5, TR…
GO:0009069	serine family amino acid metabolic process	P	0.0327848	0.00508957	51	132	1942	3147	under	TR43295|c0_g1_i1, TR53966|c0_g1_i1, TR74302|c0_g1_i4, TR74302|c0_g1_i3, TR74302|c0_g1_i1, TR84005|c1_g1_i1, TR84061|c0_g2_i5, TR84061|c0_g2_i4, TR84061|c0_g2_i3, TR84061|c0_g2_i2, TR84061|c0_g2_i1, TR75553|c0_g1_i1, TR76062|c0_g1_i2, TR76062|c0_g1_i1, TR75243|c0_g1_i1, TR80934|c3_g2_i2, TR80934|c3_g2_i1, TR86608|c0_g1_i8, TR86608|c0_g1_i7, TR86608|c0_g1_i4, TR86608|c0_g1_i2, TR84873|c0_g5_i3, TR8…	TR79350|c2_g1_i1, TR84993|c3_g1_i1, TR86109|c1_g1_i6, TR86109|c1_g1_i2, TR86109|c1_g1_i1, TR71482|c0_g1_i3, TR71482|c0_g1_i2, TR71482|c0_g1_i1, TR84783|c3_g1_i1, TR70768|c1_g1_i1, TR74811|c0_g1_i1, TR80635|c2_g1_i1, TR49159|c0_g1_i1, TR86575|c6_g1_i2, TR86575|c6_g1_i1, TR89546|c2_g1_i5, TR89546|c2_g1_i4, TR89546|c2_g1_i3, TR89546|c2_g1_i2, TR89546|c2_g1_i1, TR68485|c0_g1_i2, TR68485|c0_g1_i1, TR8…
GO:0007616	long-term memory	P	0.0375943	0.00596886	6	31	1987	3248	under	TR81103|c3_g1_i1, TR70397|c0_g2_i1, TR89702|c0_g6_i4, TR89702|c0_g6_i3, TR89702|c0_g6_i1, TR83967|c2_g1_i1	TR84672|c0_g1_i1, TR79698|c0_g1_i1, TR79698|c1_g1_i2, TR79698|c1_g1_i1, TR75037|c5_g1_i5, TR77708|c1_g1_i1, TR79698|c1_g2_i1, TR80082|c3_g10_i2, TR80082|c3_g10_i1, TR86733|c1_g2_i8, TR78727|c1_g1_i1, TR73704|c0_g1_i3, TR84645|c0_g1_i4, TR84645|c0_g1_i2, TR40412|c0_g2_i1, TR74151|c0_g1_i3, TR74151|c0_g1_i2, TR74151|c0_g1_i1, TR78817|c2_g1_i5, TR78817|c2_g1_i4, TR78817|c2_g1_i3, TR78817|c2_g1_i2, T…
GO:0001990	regulation of systemic arterial blood pressure by hormone	P	0.0377724	0.00601345	2	19	1991	3260	under	TR84318|c0_g1_i1, TR79273|c0_g1_i1	TR80675|c2_g1_i2, TR80675|c2_g1_i1, TR83397|c1_g3_i1, TR84389|c4_g3_i6, TR84389|c4_g3_i5, TR84389|c4_g3_i4, TR84389|c4_g3_i3, TR84389|c4_g3_i2, TR86745|c0_g4_i1, TR79171|c2_g1_i7, TR79171|c2_g1_i4, TR79171|c2_g1_i2, TR77484|c0_g2_i2, TR77484|c0_g2_i1, TR80215|c1_g1_i3, TR80215|c1_g1_i2, TR90986|c0_g1_i7, TR90986|c0_g1_i3, TR90986|c0_g1_i1
GO:0040037	negative regulation of fibroblast growth factor receptor signaling pathway	P	0.0377724	0.00601345	2	19	1991	3260	under	TR74516|c1_g1_i1, TR80153|c0_g1_i1	TR84738|c2_g1_i1, TR83817|c0_g2_i1, TR84476|c1_g3_i10, TR75031|c2_g1_i4, TR75031|c2_g1_i3, TR75031|c2_g1_i1, TR84476|c1_g3_i9, TR84476|c1_g3_i7, TR84476|c1_g3_i6, TR84476|c1_g3_i5, TR84476|c1_g3_i4, TR84476|c1_g3_i3, TR84476|c1_g3_i2, TR84476|c1_g3_i1, TR90891|c1_g5_i2, TR90891|c1_g5_i1, TR90891|c0_g1_i1, TR78030|c1_g2_i2, TR78030|c1_g2_i1
GO:0015804	neutral amino acid transport	P	0.0377724	0.00601345	2	19	1991	3260	under	TR72235|c0_g1_i1, TR74337|c0_g1_i2	TR61733|c0_g1_i1, TR72705|c1_g1_i1, TR69286|c0_g1_i3, TR69286|c0_g1_i2, TR80983|c8_g1_i1, TR79636|c0_g1_i16, TR79636|c0_g1_i15, TR79636|c0_g1_i14, TR79636|c0_g1_i12, TR79636|c0_g1_i11, TR79636|c0_g1_i10, TR79636|c0_g1_i9, TR79636|c0_g1_i7, TR79636|c0_g1_i5, TR79636|c0_g1_i3, TR86895|c0_g2_i2, TR86895|c0_g2_i1, TR84043|c1_g2_i1, TR75967|c0_g1_i1
GO:2001235	positive regulation of apoptotic signaling pathway	P	0.0394317	0.00630317	22	69	1971	3210	under	TR76075|c0_g2_i1, TR42973|c0_g1_i1, TR84179|c3_g1_i1, TR68124|c0_g1_i2, TR68124|c0_g1_i1, TR59043|c0_g1_i1, TR84295|c0_g5_i1, TR61608|c0_g2_i1, TR72237|c0_g1_i1, TR90883|c0_g2_i6, TR90883|c0_g2_i2, TR91074|c4_g1_i1, TR66953|c0_g1_i1, TR75819|c0_g1_i1, TR43135|c0_g1_i1, TR90883|c0_g2_i10, TR69878|c0_g1_i1, TR74137|c0_g1_i2, TR74137|c0_g1_i1, TR80351|c0_g1_i2, TR80351|c0_g1_i1, TR89485|c1_g1_i1	TR79350|c2_g1_i1, TR84853|c1_g1_i1, TR84738|c2_g1_i1, TR84783|c3_g1_i1, TR70768|c1_g1_i1, TR81084|c7_g2_i12, TR80635|c2_g1_i1, TR72509|c0_g1_i1, TR49159|c0_g1_i1, TR59470|c0_g1_i1, TR84671|c0_g1_i4, TR84671|c0_g1_i3, TR84671|c0_g1_i2, TR84671|c0_g1_i1, TR75037|c5_g1_i5, TR75037|c5_g1_i4, TR75037|c5_g1_i3, TR75037|c5_g1_i1, TR84783|c3_g2_i4, TR84783|c3_g2_i3, TR84783|c3_g2_i2, TR84783|c3_g2_i1, TR…
GO:0045197	establishment or maintenance of epithelial cell apical/basal polarity	P	0.0404994	0.00651467	3	22	1990	3257	under	TR89453|c6_g1_i2, TR89453|c6_g1_i1, TR89508|c0_g1_i1	TR67842|c0_g2_i1, TR84607|c1_g1_i1, TR75312|c4_g1_i3, TR75312|c4_g1_i2, TR75312|c4_g1_i1, TR90946|c1_g8_i3, TR90946|c1_g8_i2, TR90946|c1_g8_i1, TR86414|c3_g2_i1, TR78136|c2_g6_i2, TR78136|c2_g6_i1, TR67584|c1_g1_i3, TR67584|c1_g1_i2, TR67584|c1_g1_i1, TR89604|c2_g1_i1, TR90181|c0_g1_i3, TR90181|c0_g1_i2, TR56981|c0_g2_i1, TR75999|c0_g2_i1, TR75999|c1_g2_i2, TR89500|c5_g1_i1, TR75632|c0_g1_i1
GO:0015807	L-amino acid transport	P	0.0404994	0.00651467	3	22	1990	3257	under	TR72381|c0_g1_i2, TR72381|c0_g1_i1, TR84973|c1_g1_i1	TR72705|c1_g1_i1, TR80983|c8_g1_i1, TR77648|c2_g2_i7, TR77648|c2_g2_i6, TR77648|c2_g2_i3, TR77648|c2_g2_i1, TR79636|c0_g1_i16, TR79636|c0_g1_i15, TR79636|c0_g1_i14, TR79636|c0_g1_i12, TR79636|c0_g1_i11, TR79636|c0_g1_i10, TR30205|c0_g1_i1, TR79636|c0_g1_i9, TR79636|c0_g1_i7, TR79636|c0_g1_i5, TR79636|c0_g1_i3, TR86895|c0_g2_i2, TR86895|c0_g2_i1, TR84043|c1_g2_i1, TR55769|c0_g1_i1, TR75967|c0_g1_i1
GO:0030317	sperm motility	P	0.0404994	0.00651467	3	22	1990	3257	under	TR62926|c1_g1_i2, TR62926|c1_g1_i1, TR80816|c1_g1_i1	TR77592|c1_g1_i5, TR77592|c1_g1_i4, TR77592|c1_g1_i3, TR77592|c1_g1_i2, TR77592|c1_g1_i1, TR88181|c0_g1_i15, TR70120|c0_g1_i2, TR70120|c0_g1_i1, TR76597|c3_g2_i3, TR76597|c3_g2_i1, TR88181|c0_g1_i5, TR86823|c1_g2_i1, TR83594|c2_g1_i3, TR83594|c2_g1_i1, TR74202|c1_g1_i2, TR74202|c1_g1_i1, TR64565|c0_g1_i8, TR64565|c0_g1_i6, TR64565|c0_g1_i5, TR64565|c0_g1_i4, TR64565|c0_g1_i3, TR64565|c0_g1_i2
GO:0051703	intraspecies interaction between organisms	P	0.040701	0.00657054	4	25	1989	3254	under	TR76471|c0_g1_i2, TR76471|c0_g1_i1, TR80560|c1_g1_i5, TR80560|c1_g1_i4	TR61733|c0_g1_i1, TR75660|c3_g5_i8, TR75660|c3_g5_i4, TR75660|c3_g5_i3, TR75660|c3_g5_i2, TR75660|c3_g5_i1, TR80879|c0_g1_i2, TR80879|c0_g1_i1, TR72238|c0_g1_i2, TR72238|c0_g1_i1, TR75312|c4_g1_i3, TR75312|c4_g1_i2, TR75312|c4_g1_i1, TR89378|c0_g1_i1, TR77569|c3_g4_i1, TR89604|c2_g1_i1, TR88072|c2_g1_i1, TR70049|c0_g1_i1, TR74151|c0_g1_i3, TR74151|c0_g1_i2, TR74151|c0_g1_i1, TR91127|c0_g1_i1, TR8…
GO:0007632	visual behavior	P	0.040701	0.00657054	4	25	1989	3254	under	TR81245|c0_g1_i2, TR81245|c0_g1_i1, TR76471|c0_g1_i2, TR76471|c0_g1_i1	TR77592|c1_g1_i5, TR77592|c1_g1_i4, TR77592|c1_g1_i3, TR77592|c1_g1_i2, TR77592|c1_g1_i1, TR77199|c3_g3_i1, TR79048|c0_g1_i1, TR81084|c7_g2_i12, TR75588|c7_g1_i1, TR70120|c0_g1_i2, TR70120|c0_g1_i1, TR76597|c3_g2_i3, TR76597|c3_g2_i1, TR30205|c0_g1_i1, TR88072|c2_g1_i1, TR87870|c0_g1_i2, TR68319|c1_g1_i3, TR84731|c4_g1_i1, TR55769|c0_g1_i1, TR84856|c3_g3_i2, TR75967|c0_g1_i1, TR81084|c7_g2_i8, TR…
GO:0043542	endothelial cell migration	P	0.0413309	0.00667818	16	56	1977	3223	under	TR80454|c0_g1_i2, TR80454|c0_g1_i1, TR83602|c0_g6_i1, TR68044|c2_g1_i1, TR68044|c0_g2_i1, TR74516|c1_g1_i1, TR84873|c0_g5_i3, TR84873|c0_g5_i2, TR84873|c0_g5_i1, TR75592|c1_g1_i1, TR76530|c2_g1_i2, TR76530|c2_g1_i1, TR74743|c1_g1_i1, TR79435|c1_g1_i1, TR68469|c0_g1_i1, TR64549|c0_g1_i2	TR84738|c2_g1_i1, TR83893|c4_g1_i1, TR81084|c7_g2_i12, TR80635|c2_g1_i1, TR80910|c1_g1_i4, TR80910|c1_g1_i2, TR80910|c1_g1_i1, TR80353|c1_g1_i1, TR76427|c2_g1_i4, TR76427|c2_g1_i3, TR76427|c2_g1_i2, TR76427|c2_g1_i1, TR89385|c0_g3_i1, TR88096|c3_g1_i12, TR75926|c0_g1_i2, TR90269|c0_g2_i2, TR90269|c0_g2_i1, TR86107|c1_g1_i1, TR85011|c2_g1_i2, TR85011|c2_g1_i1, TR80373|c2_g2_i1, TR70716|c0_g1_i2, T…
GO:1900034	regulation of cellular response to heat	P	0.0446078	0.00729117	8	36	1985	3243	under	TR80476|c1_g1_i2, TR80476|c1_g1_i1, TR73450|c0_g1_i1, TR75243|c0_g1_i1, TR67051|c0_g1_i1, TR79273|c0_g1_i2, TR79273|c0_g1_i1, TR70023|c0_g1_i1	TR79350|c2_g1_i1, TR84783|c3_g1_i1, TR70768|c1_g1_i1, TR77844|c0_g3_i3, TR77844|c0_g3_i2, TR77844|c0_g3_i1, TR83411|c1_g1_i3, TR83411|c1_g1_i2, TR83411|c1_g1_i1, TR75037|c5_g1_i5, TR75037|c5_g1_i4, TR75037|c5_g1_i3, TR75037|c5_g1_i1, TR84783|c3_g2_i4, TR84783|c3_g2_i3, TR84783|c3_g2_i2, TR84783|c3_g2_i1, TR84783|c3_g3_i6, TR84783|c3_g3_i5, TR84783|c3_g3_i4, TR84783|c3_g3_i3, TR84783|c3_g3_i2, TR8…
GO:0021602	cranial nerve morphogenesis	P	0.0465304	0.00810462	1	15	1992	3264	under	TR84653|c0_g1_i1	TR70281|c0_g1_i2, TR70281|c0_g1_i1, TR89469|c0_g1_i1, TR80353|c1_g1_i1, TR80353|c2_g10_i2, TR80353|c2_g10_i1, TR80353|c2_g1_i2, TR80353|c2_g1_i1, TR74758|c0_g1_i1, TR91101|c1_g4_i1, TR90413|c1_g1_i2, TR90413|c1_g1_i1, TR84092|c2_g2_i4, TR84092|c2_g2_i3, TR84092|c2_g2_i2
GO:0060350	endochondral bone morphogenesis	P	0.0465304	0.00810462	1	15	1992	3264	under	TR74928|c0_g1_i1	TR84738|c2_g1_i1, TR80790|c3_g1_i7, TR80790|c3_g1_i6, TR80790|c3_g1_i4, TR80790|c3_g1_i3, TR80790|c3_g1_i2, TR80790|c3_g1_i1, TR80635|c2_g1_i1, TR80910|c1_g1_i2, TR86892|c0_g1_i1, TR76631|c2_g1_i3, TR76631|c2_g1_i2, TR76631|c2_g1_i1, TR72997|c1_g1_i2, TR72997|c1_g1_i1
GO:0018198	peptidyl-cysteine modification	P	0.0465304	0.00810462	1	15	1992	3264	under	TR64778|c0_g2_i1	TR86304|c1_g1_i1, TR79484|c0_g3_i1, TR73320|c1_g1_i1, TR90244|c1_g2_i1, TR83948|c5_g1_i1, TR77602|c1_g1_i2, TR77602|c1_g1_i1, TR86312|c2_g1_i5, TR86312|c2_g1_i4, TR86312|c2_g1_i3, TR86312|c2_g1_i2, TR86312|c2_g1_i1, TR90986|c0_g1_i7, TR90986|c0_g1_i3, TR90986|c0_g1_i1
GO:0050909	sensory perception of taste	P	0.0465304	0.00810462	1	15	1992	3264	under	TR74116|c1_g10_i1	TR77864|c2_g2_i8, TR77864|c2_g2_i6, TR77864|c2_g2_i5, TR77864|c2_g2_i4, TR77864|c2_g2_i2, TR77864|c2_g2_i1, TR78752|c1_g1_i1, TR75610|c9_g1_i1, TR79336|c16_g1_i1, TR79336|c17_g1_i1, TR83692|c1_g1_i1, TR79336|c1_g2_i1, TR80279|c0_g1_i1, TR76613|c0_g1_i1, TR86785|c1_g2_i1
GO:0035860	glial cell-derived neurotrophic factor receptor signaling pathway	P	0.0465304	0.00810462	1	15	1992	3264	under	TR74516|c1_g1_i1	TR84476|c1_g3_i10, TR75031|c2_g1_i4, TR75031|c2_g1_i3, TR75031|c2_g1_i1, TR84476|c1_g3_i9, TR84476|c1_g3_i7, TR84476|c1_g3_i6, TR84476|c1_g3_i5, TR84476|c1_g3_i4, TR84476|c1_g3_i3, TR84476|c1_g3_i2, TR84476|c1_g3_i1, TR90891|c1_g5_i2, TR90891|c1_g5_i1, TR90891|c0_g1_i1
GO:0016579	protein deubiquitination	P	0.0465304	0.00810462	1	15	1992	3264	under	TR80062|c0_g1_i1	TR63688|c0_g1_i2, TR63688|c0_g1_i1, TR84299|c0_g6_i1, TR64077|c0_g2_i1, TR77875|c0_g1_i1, TR90455|c1_g3_i6, TR90455|c1_g3_i5, TR90455|c1_g3_i4, TR90455|c1_g3_i3, TR90455|c1_g3_i2, TR64236|c0_g1_i2, TR64236|c0_g1_i1, TR59677|c0_g1_i1, TR64416|c0_g1_i1, TR81094|c1_g1_i1
GO:0035412	regulation of catenin import into nucleus	P	0.0465304	0.00810462	1	15	1992	3264	under	TR75819|c0_g1_i1	TR88096|c3_g1_i12, TR77460|c2_g1_i2, TR77460|c2_g1_i1, TR86360|c0_g2_i3, TR86360|c0_g2_i1, TR76162|c0_g1_i3, TR76162|c0_g1_i2, TR76162|c0_g1_i1, TR88096|c3_g1_i9, TR88096|c3_g1_i6, TR88096|c3_g1_i5, TR88096|c3_g1_i3, TR88096|c3_g1_i2, TR80733|c0_g5_i2, TR80733|c0_g5_i1
GO:0010799	regulation of peptidyl-threonine phosphorylation	P	0.0465304	0.00810462	1	15	1992	3264	under	TR80153|c0_g1_i1	TR79350|c2_g1_i1, TR86292|c1_g3_i5, TR86292|c1_g3_i4, TR86292|c1_g3_i3, TR86292|c1_g3_i2, TR86292|c1_g3_i1, TR79205|c5_g1_i5, TR79205|c5_g1_i3, TR79205|c5_g1_i1, TR75977|c6_g2_i1, TR86845|c0_g1_i7, TR86845|c0_g1_i6, TR86845|c0_g1_i3, TR86845|c0_g1_i2, TR86845|c0_g1_i1
GO:0034315	regulation of Arp2/3 complex-mediated actin nucleation	P	0.0465304	0.00810462	1	15	1992	3264	under	TR64576|c0_g1_i1	TR79234|c1_g2_i1, TR73293|c0_g2_i4, TR73293|c0_g2_i3, TR73293|c0_g2_i1, TR87815|c1_g4_i4, TR87815|c1_g4_i2, TR78692|c4_g1_i9, TR78692|c4_g1_i7, TR78692|c4_g1_i6, TR78692|c4_g1_i5, TR78692|c4_g1_i4, TR78692|c4_g1_i3, TR78692|c4_g1_i2, TR78692|c4_g1_i1, TR76810|c0_g1_i1
GO:1901879	regulation of protein depolymerization	P	0.0469074	0.00818042	10	40	1983	3239	under	TR76929|c0_g1_i1, TR75644|c0_g1_i1, TR79163|c0_g1_i3, TR76556|c0_g1_i1, TR89702|c0_g6_i4, TR89702|c0_g6_i3, TR89702|c0_g6_i1, TR64481|c0_g1_i2, TR64481|c0_g1_i1, TR23489|c0_g1_i1	TR86687|c7_g1_i1, TR90905|c5_g1_i1, TR77848|c1_g1_i5, TR77848|c1_g1_i4, TR77848|c1_g1_i3, TR77848|c1_g1_i1, TR76272|c3_g1_i1, TR76737|c2_g1_i1, TR90244|c1_g2_i1, TR86730|c0_g5_i1, TR79894|c1_g4_i2, TR77460|c2_g1_i2, TR77460|c2_g1_i1, TR83765|c4_g10_i9, TR83765|c4_g10_i8, TR83765|c4_g10_i6, TR83765|c4_g10_i5, TR83765|c4_g10_i4, TR83765|c4_g10_i3, TR83765|c4_g10_i2, TR83765|c4_g10_i1, TR86360|c0_g2…

## Sheet: Supplementary_Table_SET2.
Supplementary Excel Table SET2. Red porgy brains enrichment analysis
GO-ID	Term	Category	FDR	P-Value	#Test	#Ref	#notAnnotTest	#notAnnotRef	Over/Under	TestSeqs	RefSeqs
GO:0048821	erythrocyte development	P	6.44871e-05	1.14053e-06	12	0	260	567	over	TR60346|c0_g1_i2, TR60346|c0_g1_i1, TR67530|c1_g1_i6, TR67530|c1_g1_i5, TR67530|c1_g1_i4, TR67530|c1_g1_i3, TR67530|c1_g1_i2, TR67530|c1_g1_i1, TR67638|c1_g1_i3, TR67638|c1_g1_i2, TR67638|c1_g1_i1, TR53742|c1_g1_i4
GO:0010288	response to lead ion	P	0.000158192	3.61823e-06	11	0	261	567	over	TR64267|c0_g1_i7, TR64267|c0_g1_i6, TR64267|c0_g1_i5, TR64267|c0_g1_i2, TR64267|c0_g1_i1, TR67530|c1_g1_i6, TR67530|c1_g1_i5, TR67530|c1_g1_i4, TR67530|c1_g1_i3, TR67530|c1_g1_i2, TR67530|c1_g1_i1
GO:0017148	negative regulation of translation	P	0.000409967	1.14485e-05	10	0	262	567	over	TR56794|c1_g1_i9, TR56794|c1_g1_i8, TR56794|c1_g1_i7, TR56794|c1_g1_i6, TR56794|c1_g1_i5, TR56794|c1_g1_i4, TR56794|c1_g1_i3, TR56794|c1_g1_i2, TR56794|c1_g1_i1, TR56794|c1_g1_i10
GO:0048025	negative regulation of mRNA splicing, via spliceosome	P	0.00102143	3.61303e-05	9	0	263	567	over	TR66685|c0_g1_i3, TR66685|c0_g1_i1, TR53742|c1_g1_i4, TR53742|c1_g1_i3, TR53742|c1_g1_i2, TR53742|c1_g1_i1, TR52631|c1_g1_i3, TR52631|c1_g1_i2, TR52631|c1_g1_i1
GO:0051383	kinetochore organization	P	0.00246466	0.000113729	8	0	264	567	over	TR64375|c2_g1_i4, TR64375|c2_g1_i3, TR64375|c2_g1_i2, TR64375|c2_g1_i1, TR65647|c0_g1_i4, TR65647|c0_g1_i3, TR65647|c0_g1_i2, TR65647|c0_g1_i1
GO:0051251	positive regulation of lymphocyte activation	P	0.00369814	0.000185891	12	3	260	564	over	TR66256|c3_g3_i6, TR66256|c3_g3_i5, TR66256|c3_g3_i4, TR66256|c3_g3_i2, TR60346|c0_g1_i6, TR60346|c0_g1_i5, TR60346|c0_g1_i3, TR67565|c0_g1_i1, TR51981|c0_g1_i1, TR61863|c1_g2_i3, TR61863|c1_g2_i2, TR61863|c1_g2_i1	TR57648|c1_g1_i1, TR40076|c0_g1_i2, TR40076|c0_g1_i1
GO:0098763	mitotic cell cycle phase	P	0.00579943	0.000343956	16	7	256	560	over	TR56794|c1_g1_i9, TR56794|c1_g1_i8, TR56794|c1_g1_i7, TR56794|c1_g1_i6, TR56794|c1_g1_i5, TR56794|c1_g1_i4, TR56794|c1_g1_i3, TR56794|c1_g1_i2, TR56794|c1_g1_i1, TR56794|c1_g1_i10, TR60664|c0_g2_i1, TR56744|c3_g1_i1, TR65647|c0_g1_i4, TR65647|c0_g1_i3, TR65647|c0_g1_i2, TR65647|c0_g1_i1	TR57842|c0_g1_i2, TR57842|c0_g1_i1, TR67220|c4_g1_i1, TR67357|c1_g1_i1, TR67220|c2_g13_i1, TR66071|c3_g1_i1, TR57437|c5_g1_i1
GO:0015701	bicarbonate transport	P	0.00587555	0.000357064	7	0	265	567	over	TR62963|c0_g1_i1, TR67638|c1_g1_i3, TR67638|c1_g1_i2, TR67638|c1_g1_i1, TR51746|c0_g1_i3, TR51746|c0_g1_i2, TR51746|c0_g1_i1
GO:0045995	regulation of embryonic development	P	0.00618579	0.000384144	10	2	262	565	over	TR58732|c4_g2_i1, TR64511|c0_g1_i6, TR64511|c0_g1_i4, TR64511|c0_g1_i3, TR64511|c0_g1_i2, TR64511|c0_g1_i1, TR61863|c1_g2_i3, TR61863|c1_g2_i2, TR61863|c1_g2_i1, TR55678|c0_g1_i1	TR67607|c1_g1_i1, TR62830|c2_g1_i1
GO:0065004	protein-DNA complex assembly	P	0.00708116	0.00047453	11	3	261	564	over	TR47891|c0_g1_i2, TR47891|c0_g1_i1, TR61863|c1_g2_i3, TR61863|c1_g2_i2, TR61863|c1_g2_i1, TR64375|c2_g1_i4, TR64375|c2_g1_i3, TR64375|c2_g1_i2, TR64375|c2_g1_i1, TR60664|c0_g2_i1, TR47752|c0_g1_i1	TR60128|c0_g1_i2, TR60128|c0_g1_i1, TR57263|c0_g1_i1
GO:0055072	iron ion homeostasis	P	0.00708116	0.00047453	11	3	261	564	over	TR67530|c1_g1_i6, TR67530|c1_g1_i5, TR67530|c1_g1_i4, TR67530|c1_g1_i3, TR67530|c1_g1_i2, TR67530|c1_g1_i1, TR67638|c1_g1_i3, TR67638|c1_g1_i2, TR67638|c1_g1_i1, TR66714|c5_g1_i2, TR66714|c5_g1_i1	TR54975|c0_g1_i1, TR52852|c0_g1_i1, TR65054|c14_g7_i1
GO:0050670	regulation of lymphocyte proliferation	P	0.00708116	0.00047453	11	3	261	564	over	TR66256|c3_g3_i6, TR66256|c3_g3_i5, TR66256|c3_g3_i4, TR66256|c3_g3_i2, TR66256|c3_g3_i1, TR51981|c0_g1_i1, TR61863|c1_g2_i3, TR61863|c1_g2_i2, TR61863|c1_g2_i1, TR66256|c3_g3_i8, TR66256|c3_g3_i7	TR54975|c0_g1_i1, TR40076|c0_g1_i2, TR40076|c0_g1_i1
GO:0042220	response to cocaine	P	0.0102478	0.000734513	8	1	264	566	over	TR64267|c0_g1_i7, TR64267|c0_g1_i6, TR64267|c0_g1_i5, TR64267|c0_g1_i2, TR64267|c0_g1_i1, TR64087|c0_g1_i5, TR64087|c0_g1_i4, TR64087|c0_g1_i1	TR56027|c3_g1_i1
GO:0048565	digestive tract development	P	0.0102478	0.000734513	8	1	264	566	over	TR62963|c0_g1_i1, TR60346|c0_g1_i2, TR60346|c0_g1_i1, TR44843|c0_g1_i1, TR66983|c3_g1_i1, TR61863|c1_g2_i3, TR61863|c1_g2_i2, TR61863|c1_g2_i1	TR67607|c1_g1_i1
GO:0006782	protoporphyrinogen IX biosynthetic process	P	0.0135843	0.00111818	6	0	266	567	over	TR67530|c1_g1_i6, TR67530|c1_g1_i5, TR67530|c1_g1_i4, TR67530|c1_g1_i3, TR67530|c1_g1_i2, TR67530|c1_g1_i1
GO:0042541	hemoglobin biosynthetic process	P	0.0135843	0.00111818	6	0	266	567	over	TR67530|c1_g1_i6, TR67530|c1_g1_i5, TR67530|c1_g1_i4, TR67530|c1_g1_i3, TR67530|c1_g1_i2, TR67530|c1_g1_i1
GO:0070935	3'-UTR-mediated mRNA stabilization	P	0.0135843	0.00111818	6	0	266	567	over	TR66685|c0_g1_i3, TR66685|c0_g1_i1, TR53742|c1_g1_i4, TR53742|c1_g1_i3, TR53742|c1_g1_i2, TR53742|c1_g1_i1
GO:0032364	oxygen homeostasis	P	0.0135843	0.00111818	6	0	266	567	over	TR67530|c1_g1_i6, TR67530|c1_g1_i5, TR67530|c1_g1_i4, TR67530|c1_g1_i3, TR67530|c1_g1_i2, TR67530|c1_g1_i1
GO:2000243	positive regulation of reproductive process	P	0.0135843	0.00111818	6	0	266	567	over	TR43364|c0_g1_i1, TR57377|c0_g1_i1, TR51981|c0_g1_i1, TR56554|c0_g1_i1, TR58184|c0_g1_i1, TR55678|c0_g1_i1
GO:0016926	protein desumoylation	P	0.0135843	0.00111818	6	0	266	567	over	TR64375|c2_g1_i4, TR64375|c2_g1_i3, TR64375|c2_g1_i2, TR64375|c2_g1_i1, TR58184|c0_g1_i1, TR61895|c1_g1_i1
GO:0006919	activation of cysteine-type endopeptidase activity involved in apoptotic process	P	0.0135843	0.00111818	6	0	266	567	over	TR64996|c2_g1_i7, TR64996|c2_g1_i5, TR64996|c2_g1_i4, TR57119|c0_g2_i1, TR58184|c0_g1_i1, TR65179|c0_g3_i1
GO:0007283	spermatogenesis	P	0.0151841	0.00126601	19	12	253	555	over	TR62963|c0_g1_i1, TR62886|c0_g1_i2, TR62886|c0_g1_i1, TR64267|c0_g1_i7, TR64267|c0_g1_i6, TR64267|c0_g1_i5, TR64267|c0_g1_i2, TR64267|c0_g1_i1, TR64511|c0_g1_i6, TR64511|c0_g1_i4, TR64511|c0_g1_i3, TR64511|c0_g1_i2, TR64511|c0_g1_i1, TR47752|c0_g1_i1, TR56277|c0_g2_i1, TR55678|c0_g1_i1, TR52631|c1_g1_i3, TR52631|c1_g1_i2, TR52631|c1_g1_i1	TR65924|c5_g2_i3, TR65924|c5_g2_i2, TR63911|c0_g1_i2, TR63911|c0_g1_i1, TR47332|c0_g1_i1, TR61760|c0_g1_i2, TR61760|c0_g1_i1, TR65214|c0_g1_i2, TR66676|c0_g1_i1, TR54491|c0_g1_i4, TR54491|c0_g1_i3, TR54491|c0_g1_i1
GO:0000122	negative regulation of transcription from RNA polymerase II promoter	P	0.0174164	0.00154014	27	23	245	544	over	TR44843|c0_g1_i1, TR60608|c0_g1_i1, TR64267|c0_g1_i7, TR64267|c0_g1_i6, TR64267|c0_g1_i5, TR64267|c0_g1_i2, TR64267|c0_g1_i1, TR66983|c3_g1_i1, TR62112|c0_g1_i1, TR66685|c0_g1_i3, TR66685|c0_g1_i1, TR64511|c0_g1_i6, TR64511|c0_g1_i4, TR64511|c0_g1_i3, TR64511|c0_g1_i2, TR64511|c0_g1_i1, TR61863|c1_g2_i3, TR61863|c1_g2_i2, TR61863|c1_g2_i1, TR62872|c2_g1_i5, TR62872|c2_g1_i4, TR62872|c2_g1_i3, TR6…	TR67048|c5_g1_i2, TR67048|c5_g1_i1, TR56935|c0_g1_i1, TR57648|c1_g1_i1, TR66324|c0_g1_i2, TR66324|c0_g1_i1, TR55000|c0_g1_i1, TR57263|c0_g1_i1, TR48152|c0_g2_i2, TR48152|c0_g2_i1, TR53517|c0_g1_i2, TR53517|c0_g1_i1, TR67301|c3_g2_i1, TR36959|c0_g1_i1, TR67357|c1_g1_i1, TR64521|c0_g1_i3, TR64521|c0_g1_i1, TR56282|c1_g1_i3, TR56282|c1_g1_i1, TR56971|c0_g1_i2, TR56971|c0_g1_i1, TR66071|c3_g1_i1, TR5…
GO:0001825	blastocyst formation	P	0.0226691	0.00206042	7	1	265	566	over	TR56574|c0_g1_i2, TR56574|c0_g1_i1, TR62872|c2_g1_i5, TR62872|c2_g1_i4, TR62872|c2_g1_i3, TR62872|c2_g1_i2, TR62872|c2_g1_i1	TR36959|c0_g1_i1
GO:0002700	regulation of production of molecular mediator of immune response	P	0.0226691	0.00206042	7	1	265	566	over	TR66256|c3_g3_i6, TR66256|c3_g3_i5, TR66256|c3_g3_i4, TR66256|c3_g3_i2, TR66256|c3_g3_i1, TR66256|c3_g3_i8, TR66256|c3_g3_i7	TR54975|c0_g1_i1
GO:0000245	spliceosomal complex assembly	P	0.0292342	0.00297396	10	4	262	563	over	TR66685|c0_g1_i4, TR66685|c0_g1_i3, TR66685|c0_g1_i1, TR53742|c1_g1_i4, TR53742|c1_g1_i3, TR53742|c1_g1_i2, TR53742|c1_g1_i1, TR52631|c1_g1_i3, TR52631|c1_g1_i2, TR52631|c1_g1_i1	TR56579|c0_g1_i4, TR56579|c0_g1_i3, TR56579|c0_g1_i2, TR56579|c0_g1_i1
GO:0048608	reproductive structure development	P	0.0303014	0.00310267	29	28	243	539	over	TR44843|c0_g1_i1, TR61785|c2_g1_i9, TR61785|c2_g1_i8, TR56554|c0_g1_i1, TR66983|c3_g1_i1, TR57119|c0_g2_i1, TR56574|c0_g1_i2, TR56574|c0_g1_i1, TR64511|c0_g1_i6, TR64511|c0_g1_i4, TR64511|c0_g1_i3, TR64511|c0_g1_i1, TR61863|c1_g2_i3, TR61863|c1_g2_i2, TR61863|c1_g2_i1, TR64375|c2_g1_i4, TR64375|c2_g1_i3, TR64375|c2_g1_i1, TR58184|c0_g1_i1, TR60664|c0_g2_i1, TR55678|c0_g1_i1, TR44676|c0_g1_i1, TR6…	TR56070|c2_g1_i2, TR56070|c2_g1_i1, TR67607|c1_g1_i1, TR62830|c2_g1_i1, TR63965|c0_g1_i2, TR67675|c1_g1_i1, TR48152|c0_g2_i2, TR48152|c0_g2_i1, TR61760|c0_g1_i2, TR61760|c0_g1_i1, TR64365|c2_g2_i1, TR36959|c0_g1_i1, TR62677|c0_g1_i6, TR62677|c0_g1_i5, TR62677|c0_g1_i4, TR62677|c0_g1_i3, TR62677|c0_g1_i2, TR67788|c3_g1_i8, TR67788|c3_g1_i7, TR67788|c3_g1_i6, TR67788|c3_g1_i5, TR67788|c3_g1_i4, TR6…
GO:0045598	regulation of fat cell differentiation	P	0.031157	0.00349273	5	0	267	567	over	TR61863|c1_g2_i3, TR61863|c1_g2_i2, TR61863|c1_g2_i1, TR66434|c0_g4_i2, TR66434|c0_g4_i1
GO:0000289	nuclear-transcribed mRNA poly(A) tail shortening	P	0.031157	0.00349273	5	0	267	567	over	TR62872|c2_g1_i5, TR62872|c2_g1_i4, TR62872|c2_g1_i3, TR62872|c2_g1_i2, TR62872|c2_g1_i1
GO:0043045	DNA methylation involved in embryo development	P	0.031157	0.00349273	5	0	267	567	over	TR64267|c0_g1_i7, TR64267|c0_g1_i6, TR64267|c0_g1_i5, TR64267|c0_g1_i2, TR64267|c0_g1_i1
GO:0033189	response to vitamin A	P	0.031157	0.00349273	5	0	267	567	over	TR64267|c0_g1_i7, TR64267|c0_g1_i6, TR64267|c0_g1_i5, TR64267|c0_g1_i2, TR64267|c0_g1_i1
GO:0090503	RNA phosphodiester bond hydrolysis, exonucleolytic	P	0.031157	0.00349273	5	0	267	567	over	TR62872|c2_g1_i5, TR62872|c2_g1_i4, TR62872|c2_g1_i3, TR62872|c2_g1_i2, TR62872|c2_g1_i1
GO:0033147	negative regulation of intracellular estrogen receptor signaling pathway	P	0.031157	0.00349273	5	0	267	567	over	TR62872|c2_g1_i5, TR62872|c2_g1_i4, TR62872|c2_g1_i3, TR62872|c2_g1_i2, TR62872|c2_g1_i1
GO:0008589	regulation of smoothened signaling pathway	P	0.031157	0.00349273	5	0	267	567	over	TR55678|c0_g1_i1, TR65647|c0_g1_i4, TR65647|c0_g1_i3, TR65647|c0_g1_i2, TR65647|c0_g1_i1
GO:0006268	DNA unwinding involved in DNA replication	P	0.031157	0.00349273	5	0	267	567	over	TR60664|c0_g2_i1, TR65647|c0_g1_i4, TR65647|c0_g1_i3, TR65647|c0_g1_i2, TR65647|c0_g1_i1
GO:0051573	negative regulation of histone H3-K9 methylation	P	0.031157	0.00349273	5	0	267	567	over	TR64267|c0_g1_i7, TR64267|c0_g1_i6, TR64267|c0_g1_i5, TR64267|c0_g1_i2, TR64267|c0_g1_i1
GO:0051571	positive regulation of histone H3-K4 methylation	P	0.031157	0.00349273	5	0	267	567	over	TR64267|c0_g1_i7, TR64267|c0_g1_i6, TR64267|c0_g1_i5, TR64267|c0_g1_i2, TR64267|c0_g1_i1
GO:0010606	positive regulation of cytoplasmic mRNA processing body assembly	P	0.031157	0.00349273	5	0	267	567	over	TR62872|c2_g1_i5, TR62872|c2_g1_i4, TR62872|c2_g1_i3, TR62872|c2_g1_i2, TR62872|c2_g1_i1
GO:0097284	hepatocyte apoptotic process	P	0.031157	0.00349273	5	0	267	567	over	TR64267|c0_g1_i7, TR64267|c0_g1_i6, TR64267|c0_g1_i5, TR64267|c0_g1_i2, TR64267|c0_g1_i1
GO:0090116	C-5 methylation of cytosine	P	0.031157	0.00349273	5	0	267	567	over	TR64267|c0_g1_i7, TR64267|c0_g1_i6, TR64267|c0_g1_i5, TR64267|c0_g1_i2, TR64267|c0_g1_i1
GO:0046499	S-adenosylmethioninamine metabolic process	P	0.031157	0.00349273	5	0	267	567	over	TR64267|c0_g1_i7, TR64267|c0_g1_i6, TR64267|c0_g1_i5, TR64267|c0_g1_i2, TR64267|c0_g1_i1
GO:0046498	S-adenosylhomocysteine metabolic process	P	0.031157	0.00349273	5	0	267	567	over	TR64267|c0_g1_i7, TR64267|c0_g1_i6, TR64267|c0_g1_i5, TR64267|c0_g1_i2, TR64267|c0_g1_i1
GO:0010424	DNA methylation on cytosine within a CG sequence	P	0.031157	0.00349273	5	0	267	567	over	TR64267|c0_g1_i7, TR64267|c0_g1_i6, TR64267|c0_g1_i5, TR64267|c0_g1_i2, TR64267|c0_g1_i1
GO:0009798	axis specification	P	0.031157	0.00349273	5	0	267	567	over	TR60346|c0_g1_i2, TR60346|c0_g1_i1, TR61785|c2_g1_i9, TR61785|c2_g1_i8, TR58184|c0_g1_i1
GO:0044027	hypermethylation of CpG island	P	0.031157	0.00349273	5	0	267	567	over	TR64267|c0_g1_i7, TR64267|c0_g1_i6, TR64267|c0_g1_i5, TR64267|c0_g1_i2, TR64267|c0_g1_i1
GO:2000036	regulation of stem cell population maintenance	P	0.031157	0.00349273	5	0	267	567	over	TR62872|c2_g1_i5, TR62872|c2_g1_i4, TR62872|c2_g1_i3, TR62872|c2_g1_i2, TR62872|c2_g1_i1
GO:0002699	positive regulation of immune effector process	P	0.031157	0.00349273	5	0	267	567	over	TR66256|c3_g3_i6, TR60346|c0_g1_i6, TR60346|c0_g1_i5, TR60346|c0_g1_i3, TR67565|c0_g1_i1
GO:0048386	positive regulation of retinoic acid receptor signaling pathway	P	0.031157	0.00349273	5	0	267	567	over	TR64511|c0_g1_i6, TR64511|c0_g1_i4, TR64511|c0_g1_i3, TR64511|c0_g1_i2, TR64511|c0_g1_i1
GO:0045663	positive regulation of myoblast differentiation	P	0.031157	0.00349273	5	0	267	567	over	TR64511|c0_g1_i6, TR64511|c0_g1_i4, TR64511|c0_g1_i3, TR64511|c0_g1_i2, TR64511|c0_g1_i1
GO:0051028	mRNA transport	P	0.031157	0.00349273	5	0	267	567	over	TR62112|c0_g1_i1, TR58184|c0_g1_i1, TR52631|c1_g1_i3, TR52631|c1_g1_i2, TR52631|c1_g1_i1
GO:0043401	steroid hormone mediated signaling pathway	P	0.031157	0.00349273	5	0	267	567	over	TR64511|c0_g1_i6, TR64511|c0_g1_i4, TR64511|c0_g1_i3, TR64511|c0_g1_i2, TR64511|c0_g1_i1
GO:0060324	face development	P	0.031157	0.00349273	5	0	267	567	over	TR44843|c0_g1_i1, TR66983|c3_g1_i1, TR61863|c1_g2_i3, TR61863|c1_g2_i2, TR61863|c1_g2_i1
GO:0000381	regulation of alternative mRNA splicing, via spliceosome	P	0.0312874	0.003524	12	6	260	561	over	TR61669|c2_g1_i2, TR61669|c2_g1_i1, TR66685|c0_g1_i4, TR66685|c0_g1_i3, TR66685|c0_g1_i1, TR53742|c1_g1_i4, TR53742|c1_g1_i3, TR53742|c1_g1_i2, TR53742|c1_g1_i1, TR52631|c1_g1_i3, TR52631|c1_g1_i2, TR52631|c1_g1_i1	TR66324|c0_g1_i2, TR66324|c0_g1_i1, TR56579|c0_g1_i4, TR56579|c0_g1_i3, TR56579|c0_g1_i2, TR56579|c0_g1_i1
GO:0022904	respiratory electron transport chain	P	0.0458691	0.00568484	6	1	266	566	over	TR40114|c0_g1_i1, TR36534|c0_g1_i1, TR57542|c0_g1_i1, TR57167|c0_g1_i2, TR55297|c0_g1_i1, TR41766|c0_g1_i1	TR65214|c0_g1_i2
GO:0006346	methylation-dependent chromatin silencing	P	0.0458691	0.00568484	6	1	266	566	over	TR64267|c0_g1_i7, TR64267|c0_g1_i6, TR64267|c0_g1_i5, TR64267|c0_g1_i2, TR64267|c0_g1_i1, TR55386|c0_g1_i1	TR62054|c4_g1_i1
GO:0006275	regulation of DNA replication	P	0.0458691	0.00568484	6	1	266	566	over	TR60664|c0_g2_i1, TR56744|c3_g1_i1, TR65647|c0_g1_i4, TR65647|c0_g1_i3, TR65647|c0_g1_i2, TR65647|c0_g1_i1	TR36959|c0_g1_i1
GO:0007595	lactation	P	0.0458691	0.00568484	6	1	266	566	over	TR67530|c1_g1_i6, TR67530|c1_g1_i5, TR67530|c1_g1_i4, TR67530|c1_g1_i3, TR67530|c1_g1_i2, TR67530|c1_g1_i1	TR62677|c0_g1_i6
GO:0051168	nuclear export	P	0.0458691	0.00568484	6	1	266	566	over	TR61786|c1_g1_i2, TR62112|c0_g1_i1, TR55678|c0_g1_i1, TR52631|c1_g1_i3, TR52631|c1_g1_i2, TR52631|c1_g1_i1	TR41791|c0_g1_i1
GO:0007411	axon guidance	P	1.64057e-08	7.63561e-11	1	65	271	502	under	TR58732|c4_g2_i1	TR66788|c4_g1_i2, TR65924|c5_g2_i3, TR66788|c4_g1_i1, TR65924|c5_g2_i2, TR60321|c2_g1_i11, TR66617|c0_g1_i3, TR66617|c0_g1_i2, TR66617|c0_g1_i1, TR65913|c0_g1_i2, TR65913|c0_g1_i1, TR60628|c0_g1_i2, TR60628|c0_g1_i1, TR65704|c0_g1_i3, TR65704|c0_g1_i2, TR65704|c0_g1_i1, TR64306|c1_g2_i1, TR61964|c1_g1_i9, TR61964|c1_g1_i8, TR61964|c1_g1_i7, TR61964|c1_g1_i6, TR61964|c1_g1_i5, TR61964|c1_g1_i4, TR…
GO:0048011	neurotrophin TRK receptor signaling pathway	P	1.97446e-07	1.31924e-09	1	58	271	509	under	TR55678|c0_g1_i1	TR60321|c2_g1_i11, TR60628|c0_g1_i2, TR60628|c0_g1_i1, TR61964|c1_g1_i9, TR61964|c1_g1_i8, TR61964|c1_g1_i7, TR61964|c1_g1_i6, TR61964|c1_g1_i5, TR61964|c1_g1_i4, TR61964|c1_g1_i3, TR61964|c1_g1_i2, TR61964|c1_g1_i1, TR57372|c0_g1_i1, TR66284|c2_g1_i5, TR66284|c2_g1_i4, TR66284|c2_g1_i2, TR66284|c2_g1_i1, TR52956|c0_g1_i1, TR62242|c0_g2_i2, TR62242|c0_g2_i1, TR63965|c0_g1_i2, TR67220|c4_g1_i1, TR…
GO:0048010	vascular endothelial growth factor receptor signaling pathway	P	2.11082e-06	2.07714e-08	0	45	272	522	under		TR60628|c0_g1_i2, TR60628|c0_g1_i1, TR65704|c0_g1_i3, TR65704|c0_g1_i2, TR65704|c0_g1_i1, TR60676|c1_g1_i13, TR60676|c1_g1_i12, TR60676|c1_g1_i11, TR60676|c1_g1_i10, TR61964|c1_g1_i9, TR61964|c1_g1_i8, TR61964|c1_g1_i7, TR61964|c1_g1_i6, TR61964|c1_g1_i5, TR61964|c1_g1_i4, TR61964|c1_g1_i3, TR61964|c1_g1_i2, TR61964|c1_g1_i1, TR57372|c0_g1_i1, TR52956|c0_g1_i1, TR62242|c0_g2_i2, TR62242|c0_g2_i1,…
GO:0000186	activation of MAPKK activity	P	2.42228e-05	3.38218e-07	0	38	272	529	under		TR66617|c0_g1_i3, TR66617|c0_g1_i2, TR66617|c0_g1_i1, TR60628|c0_g1_i2, TR60628|c0_g1_i1, TR61964|c1_g1_i9, TR61964|c1_g1_i8, TR61964|c1_g1_i7, TR61964|c1_g1_i6, TR61964|c1_g1_i5, TR61964|c1_g1_i4, TR61964|c1_g1_i3, TR61964|c1_g1_i2, TR61964|c1_g1_i1, TR57372|c0_g1_i1, TR52956|c0_g1_i1, TR62242|c0_g2_i2, TR62242|c0_g2_i1, TR63965|c0_g1_i2, TR65802|c0_g1_i2, TR65802|c0_g1_i1, TR62258|c2_g1_i3, TR6…
GO:0038095	Fc-epsilon receptor signaling pathway	P	3.7887e-05	6.19695e-07	0	36	272	531	under		TR53245|c1_g1_i2, TR53245|c1_g1_i1, TR60628|c0_g1_i2, TR60628|c0_g1_i1, TR60175|c0_g2_i1, TR61964|c1_g1_i9, TR61964|c1_g1_i8, TR61964|c1_g1_i7, TR61964|c1_g1_i6, TR61964|c1_g1_i5, TR61964|c1_g1_i4, TR61964|c1_g1_i3, TR61964|c1_g1_i2, TR61964|c1_g1_i1, TR57372|c0_g1_i1, TR52956|c0_g1_i1, TR62242|c0_g2_i2, TR62242|c0_g2_i1, TR63965|c0_g1_i2, TR65802|c0_g1_i2, TR65802|c0_g1_i1, TR62258|c2_g1_i3, TR6…
GO:0007613	memory	P	3.7887e-05	6.19695e-07	0	36	272	531	under		TR53245|c1_g1_i2, TR53245|c1_g1_i1, TR60175|c0_g2_i1, TR62777|c7_g1_i2, TR62777|c7_g1_i1, TR53298|c0_g10_i1, TR66299|c0_g1_i2, TR66299|c0_g1_i1, TR64035|c5_g2_i8, TR64035|c5_g2_i7, TR64035|c5_g2_i6, TR64035|c5_g2_i5, TR64035|c5_g2_i4, TR64035|c5_g2_i3, TR64035|c5_g2_i1, TR60175|c11_g2_i4, TR60175|c11_g2_i3, TR60175|c11_g2_i2, TR60175|c11_g2_i1, TR60115|c4_g1_i6, TR60115|c4_g1_i5, TR60115|c4_g1_i3…
GO:0030036	actin cytoskeleton organization	P	5.59228e-05	9.59315e-07	5	61	267	506	under	TR57119|c0_g2_i1, TR64375|c2_g1_i4, TR64375|c2_g1_i3, TR64375|c2_g1_i1, TR67284|c1_g1_i1	TR66788|c4_g1_i2, TR66788|c4_g1_i1, TR62908|c1_g1_i2, TR62908|c1_g1_i1, TR66617|c0_g1_i3, TR66617|c0_g1_i2, TR66617|c0_g1_i1, TR46938|c0_g1_i1, TR56216|c0_g1_i1, TR60676|c1_g1_i13, TR60676|c1_g1_i12, TR60676|c1_g1_i11, TR60676|c1_g1_i10, TR57372|c0_g1_i1, TR62407|c2_g2_i1, TR67607|c1_g1_i1, TR66299|c0_g1_i2, TR66299|c0_g1_i1, TR55000|c0_g1_i1, TR67220|c4_g1_i1, TR64141|c0_g1_i3, TR48152|c0_g2_i2,…
GO:0048675	axon extension	P	5.9988e-05	1.03703e-06	0	35	272	532	under		TR53245|c1_g1_i2, TR53245|c1_g1_i1, TR62881|c0_g1_i9, TR62881|c0_g1_i8, TR62881|c0_g1_i6, TR62881|c0_g1_i5, TR62881|c0_g1_i4, TR62881|c0_g1_i1, TR65704|c0_g1_i3, TR65704|c0_g1_i2, TR65704|c0_g1_i1, TR60175|c0_g2_i1, TR62407|c2_g2_i1, TR66284|c2_g1_i5, TR66284|c2_g1_i4, TR66284|c2_g1_i2, TR66284|c2_g1_i1, TR62881|c0_g1_i23, TR62881|c0_g1_i19, TR62881|c0_g1_i18, TR62881|c0_g1_i16, TR62881|c0_g1_i14…
GO:0035418	protein localization to synapse	P	0.000150188	3.26136e-06	0	32	272	535	under		TR62881|c0_g1_i9, TR62881|c0_g1_i8, TR62881|c0_g1_i6, TR62881|c0_g1_i5, TR62881|c0_g1_i4, TR62881|c0_g1_i1, TR66299|c0_g1_i2, TR66299|c0_g1_i1, TR55480|c2_g2_i6, TR55480|c2_g2_i5, TR55480|c2_g2_i4, TR55480|c2_g2_i3, TR55480|c2_g2_i2, TR55480|c2_g2_i1, TR64035|c5_g2_i8, TR64035|c5_g2_i7, TR64035|c5_g2_i6, TR64035|c5_g2_i5, TR64035|c5_g2_i4, TR64035|c5_g2_i3, TR64035|c5_g2_i1, TR65323|c1_g4_i1, TR6…
GO:0007612	learning	P	0.000183101	4.33404e-06	3	49	269	518	under	TR64087|c0_g1_i5, TR64087|c0_g1_i4, TR64087|c0_g1_i1	TR53245|c1_g1_i2, TR53245|c1_g1_i1, TR60175|c0_g2_i1, TR62777|c7_g1_i2, TR62777|c7_g1_i1, TR53298|c0_g10_i1, TR67607|c1_g1_i1, TR66299|c0_g1_i2, TR66299|c0_g1_i1, TR55480|c2_g2_i6, TR55480|c2_g2_i5, TR55480|c2_g2_i4, TR55480|c2_g2_i3, TR55480|c2_g2_i2, TR55480|c2_g2_i1, TR64035|c5_g2_i8, TR64035|c5_g2_i7, TR64035|c5_g2_i6, TR64035|c5_g2_i5, TR64035|c5_g2_i4, TR64035|c5_g2_i3, TR64035|c5_g2_i1, TR…
GO:0045087	innate immune response	P	0.000187535	4.48887e-06	11	80	261	487	under	TR64996|c2_g1_i7, TR64996|c2_g1_i5, TR64996|c2_g1_i4, TR60346|c0_g1_i6, TR60346|c0_g1_i5, TR60346|c0_g1_i3, TR65227|c2_g1_i2, TR65227|c2_g1_i1, TR54869|c0_g1_i1, TR55678|c0_g1_i1, TR41706|c0_g1_i1	TR53245|c1_g1_i2, TR53245|c1_g1_i1, TR60628|c0_g1_i2, TR60628|c0_g1_i1, TR56935|c0_g1_i1, TR62802|c2_g1_i1, TR60175|c0_g2_i1, TR60676|c1_g1_i13, TR60676|c1_g1_i12, TR60676|c1_g1_i11, TR60676|c1_g1_i10, TR61964|c1_g1_i9, TR61964|c1_g1_i8, TR61964|c1_g1_i7, TR61964|c1_g1_i6, TR61964|c1_g1_i5, TR61964|c1_g1_i4, TR61964|c1_g1_i3, TR61964|c1_g1_i2, TR61964|c1_g1_i1, TR57372|c0_g1_i1, TR67413|c0_g1_i7,…
GO:0046928	regulation of neurotransmitter secretion	P	0.000215393	5.47075e-06	0	31	272	536	under		TR46938|c0_g1_i1, TR60347|c4_g4_i1, TR61964|c1_g1_i9, TR61964|c1_g1_i8, TR61964|c1_g1_i7, TR61964|c1_g1_i6, TR61964|c1_g1_i5, TR61964|c1_g1_i4, TR61964|c1_g1_i3, TR61964|c1_g1_i2, TR61964|c1_g1_i1, TR67607|c1_g1_i1, TR66588|c7_g1_i2, TR64035|c5_g2_i8, TR64035|c5_g2_i7, TR64035|c5_g2_i6, TR64035|c5_g2_i5, TR64035|c5_g2_i4, TR64035|c5_g2_i3, TR64035|c5_g2_i1, TR62242|c0_g2_i2, TR62242|c0_g2_i1, TR6…
GO:0007173	epidermal growth factor receptor signaling pathway	P	0.0002669	6.95645e-06	3	47	269	520	under	TR67565|c0_g1_i1, TR54869|c0_g1_i1, TR55678|c0_g1_i1	TR60321|c2_g1_i11, TR60628|c0_g1_i2, TR60628|c0_g1_i1, TR61964|c1_g1_i9, TR61964|c1_g1_i8, TR61964|c1_g1_i7, TR61964|c1_g1_i6, TR61964|c1_g1_i5, TR58180|c0_g1_i1, TR61964|c1_g1_i4, TR61964|c1_g1_i3, TR61964|c1_g1_i2, TR61964|c1_g1_i1, TR57372|c0_g1_i1, TR67607|c1_g1_i1, TR52956|c0_g1_i1, TR62242|c0_g2_i2, TR62242|c0_g2_i1, TR63965|c0_g1_i2, TR67220|c4_g1_i1, TR65802|c0_g1_i2, TR65802|c0_g1_i1, TR…
GO:0008286	insulin receptor signaling pathway	P	0.000304059	8.12712e-06	1	37	271	530	under	TR54869|c0_g1_i1	TR60321|c2_g1_i11, TR60628|c0_g1_i2, TR60628|c0_g1_i1, TR61964|c1_g1_i9, TR61964|c1_g1_i8, TR61964|c1_g1_i7, TR61964|c1_g1_i6, TR61964|c1_g1_i5, TR61964|c1_g1_i4, TR61964|c1_g1_i3, TR61964|c1_g1_i2, TR61964|c1_g1_i1, TR57372|c0_g1_i1, TR56876|c0_g1_i1, TR52956|c0_g1_i1, TR62242|c0_g2_i2, TR62242|c0_g2_i1, TR63965|c0_g1_i2, TR67220|c4_g1_i1, TR65802|c0_g1_i2, TR65802|c0_g1_i1, TR62258|c2_g1_i3, TR…
GO:0009416	response to light stimulus	P	0.000377966	1.04041e-05	5	55	267	512	under	TR66577|c1_g1_i3, TR66577|c1_g1_i2, TR66577|c1_g1_i1, TR57119|c0_g2_i1, TR64511|c0_g1_i2	TR60321|c2_g1_i11, TR62777|c7_g1_i2, TR62777|c7_g1_i1, TR57621|c0_g1_i3, TR57621|c0_g1_i2, TR62407|c2_g2_i1, TR67413|c0_g1_i7, TR67413|c0_g1_i6, TR67413|c0_g1_i4, TR67413|c0_g1_i3, TR67413|c0_g1_i2, TR67413|c0_g1_i1, TR64035|c4_g1_i2, TR64035|c4_g1_i1, TR64035|c5_g2_i8, TR64035|c5_g2_i7, TR64035|c5_g2_i6, TR64035|c5_g2_i5, TR64035|c5_g2_i4, TR64035|c5_g2_i3, TR64035|c5_g2_i1, TR56939|c0_g1_i1, TR…
GO:0050885	neuromuscular process controlling balance	P	0.000853255	2.85931e-05	0	27	272	540	under		TR60628|c0_g1_i2, TR60628|c0_g1_i1, TR61964|c1_g1_i9, TR61964|c1_g1_i8, TR61964|c1_g1_i7, TR61964|c1_g1_i6, TR61964|c1_g1_i5, TR61964|c1_g1_i4, TR61964|c1_g1_i3, TR61964|c1_g1_i2, TR61964|c1_g1_i1, TR53298|c0_g10_i1, TR66299|c0_g1_i2, TR66299|c0_g1_i1, TR55480|c2_g2_i6, TR55480|c2_g2_i5, TR55480|c2_g2_i4, TR55480|c2_g2_i3, TR55480|c2_g2_i2, TR55480|c2_g2_i1, TR62242|c0_g2_i2, TR62242|c0_g2_i1, TR…
GO:2001257	regulation of cation channel activity	P	0.00108856	3.99463e-05	1	33	271	534	under	TR55678|c0_g1_i1	TR65336|c3_g3_i3, TR65336|c3_g3_i2, TR65336|c3_g3_i1, TR61964|c1_g1_i9, TR61964|c1_g1_i8, TR61964|c1_g1_i7, TR61964|c1_g1_i6, TR61964|c1_g1_i5, TR61964|c1_g1_i4, TR61964|c1_g1_i3, TR61964|c1_g1_i2, TR61964|c1_g1_i1, TR53298|c0_g10_i1, TR64035|c5_g2_i8, TR64035|c5_g2_i7, TR64035|c5_g2_i6, TR64035|c5_g2_i5, TR64035|c5_g2_i4, TR64035|c5_g2_i3, TR64035|c5_g2_i1, TR62242|c0_g2_i2, TR62242|c0_g2_i1, TR…
GO:0086001	cardiac muscle cell action potential	P	0.00208412	8.78545e-05	0	24	272	543	under		TR64407|c0_g1_i2, TR64407|c0_g1_i1, TR56070|c2_g1_i2, TR56070|c2_g1_i1, TR62777|c7_g1_i2, TR62777|c7_g1_i1, TR61964|c1_g1_i9, TR61964|c1_g1_i8, TR61964|c1_g1_i7, TR61964|c1_g1_i6, TR61964|c1_g1_i5, TR61964|c1_g1_i4, TR61964|c1_g1_i3, TR61964|c1_g1_i2, TR61964|c1_g1_i1, TR62242|c0_g2_i2, TR62242|c0_g2_i1, TR54026|c1_g1_i1, TR67364|c2_g1_i2, TR67364|c2_g1_i1, TR61870|c0_g1_i1, TR61964|c1_g1_i10, TR…
GO:0032102	negative regulation of response to external stimulus	P	0.00208412	8.78545e-05	0	24	272	543	under		TR66788|c4_g1_i2, TR66788|c4_g1_i1, TR65704|c0_g1_i3, TR65704|c0_g1_i2, TR62802|c2_g1_i1, TR65704|c0_g1_i1, TR62407|c2_g2_i1, TR55480|c2_g2_i6, TR55480|c2_g2_i5, TR55480|c2_g2_i4, TR55480|c2_g2_i3, TR55480|c2_g2_i2, TR55480|c2_g2_i1, TR54975|c0_g1_i1, TR60115|c4_g1_i6, TR60115|c4_g1_i5, TR60115|c4_g1_i3, TR60115|c4_g1_i2, TR60115|c4_g1_i1, TR40076|c0_g1_i2, TR40076|c0_g1_i1, TR57854|c0_g2_i3, TR5…
GO:0051260	protein homooligomerization	P	0.00208412	8.78545e-05	0	24	272	543	under		TR65837|c0_g1_i1, TR64035|c5_g2_i8, TR64035|c5_g2_i7, TR64035|c5_g2_i6, TR64035|c5_g2_i5, TR64035|c5_g2_i4, TR64035|c5_g2_i3, TR64035|c5_g2_i1, TR65323|c1_g4_i1, TR57263|c0_g1_i1, TR54026|c1_g1_i1, TR62258|c2_g1_i3, TR62258|c2_g1_i2, TR67364|c2_g1_i2, TR67364|c2_g1_i1, TR67301|c3_g2_i1, TR61870|c0_g1_i1, TR56139|c1_g1_i1, TR55475|c0_g1_i1, TR54491|c0_g1_i4, TR54491|c0_g1_i3, TR54491|c0_g1_i1, TR6…
GO:0002026	regulation of the force of heart contraction	P	0.00210007	9.15988e-05	0	25	272	542	under		TR56070|c2_g1_i2, TR56070|c2_g1_i1, TR62777|c7_g1_i2, TR62777|c7_g1_i1, TR61964|c1_g1_i9, TR61964|c1_g1_i8, TR61964|c1_g1_i7, TR61964|c1_g1_i6, TR61964|c1_g1_i5, TR61964|c1_g1_i4, TR61964|c1_g1_i3, TR61964|c1_g1_i2, TR61964|c1_g1_i1, TR62242|c0_g2_i2, TR62242|c0_g2_i1, TR61964|c1_g1_i10, TR67788|c3_g1_i8, TR67788|c3_g1_i7, TR67788|c3_g1_i6, TR67788|c3_g1_i5, TR67788|c3_g1_i4, TR67788|c3_g1_i3, TR…
GO:0016601	Rac protein signal transduction	P	0.00310395	0.000148181	0	23	272	544	under		TR60676|c1_g1_i13, TR60676|c1_g1_i12, TR60676|c1_g1_i11, TR60676|c1_g1_i10, TR61964|c1_g1_i9, TR61964|c1_g1_i8, TR61964|c1_g1_i7, TR61964|c1_g1_i6, TR61964|c1_g1_i5, TR61964|c1_g1_i4, TR61964|c1_g1_i3, TR61964|c1_g1_i2, TR61964|c1_g1_i1, TR62242|c0_g2_i2, TR62242|c0_g2_i1, TR60676|c1_g1_i9, TR60676|c1_g1_i8, TR60676|c1_g1_i7, TR60676|c1_g1_i5, TR60676|c1_g1_i4, TR60676|c1_g1_i3, TR60676|c1_g1_i1,…
GO:0060291	long-term synaptic potentiation	P	0.00310395	0.000148181	0	23	272	544	under		TR61964|c1_g1_i9, TR61964|c1_g1_i8, TR61964|c1_g1_i7, TR61964|c1_g1_i6, TR61964|c1_g1_i5, TR61964|c1_g1_i4, TR61964|c1_g1_i3, TR61964|c1_g1_i2, TR61964|c1_g1_i1, TR66299|c0_g1_i2, TR62242|c0_g2_i2, TR62242|c0_g2_i1, TR63965|c0_g1_i2, TR66117|c6_g1_i1, TR61964|c1_g1_i10, TR62677|c0_g1_i6, TR62677|c0_g1_i5, TR62677|c0_g1_i4, TR67357|c1_g1_i1, TR62677|c0_g1_i3, TR62677|c0_g1_i2, TR66632|c0_g1_i5, TR…
GO:0090002	establishment of protein localization to plasma membrane	P	0.00310395	0.000148181	0	23	272	544	under		TR57372|c0_g1_i1, TR55480|c2_g2_i6, TR55480|c2_g2_i5, TR55480|c2_g2_i4, TR55480|c2_g2_i3, TR55480|c2_g2_i2, TR55480|c2_g2_i1, TR64141|c0_g1_i3, TR64141|c0_g1_i2, TR64141|c0_g1_i1, TR62258|c2_g1_i3, TR62258|c2_g1_i2, TR65766|c0_g2_i8, TR65766|c0_g2_i7, TR65766|c0_g2_i5, TR65766|c0_g2_i1, TR66117|c6_g1_i1, TR60716|c0_g1_i2, TR60716|c0_g1_i1, TR61626|c2_g1_i1, TR66487|c4_g4_i1, TR57746|c0_g1_i1, TR5…
GO:0080135	regulation of cellular response to stress	P	0.00319856	0.000154823	4	43	268	524	under	TR64087|c0_g1_i5, TR64087|c0_g1_i4, TR64087|c0_g1_i1, TR66813|c0_g3_i1	TR66788|c4_g1_i2, TR66788|c4_g1_i1, TR60321|c2_g1_i11, TR66617|c0_g1_i3, TR66617|c0_g1_i2, TR66617|c0_g1_i1, TR46938|c0_g1_i1, TR61964|c1_g1_i9, TR61964|c1_g1_i8, TR61964|c1_g1_i7, TR61964|c1_g1_i6, TR61964|c1_g1_i5, TR58180|c0_g1_i1, TR61964|c1_g1_i4, TR61964|c1_g1_i3, TR61964|c1_g1_i2, TR61964|c1_g1_i1, TR62242|c0_g2_i2, TR62242|c0_g2_i1, TR63965|c0_g1_i2, TR57263|c0_g1_i1, TR67301|c3_g2_i1, TR…
GO:0061640	cytoskeleton-dependent cytokinesis	P	0.00460439	0.000260221	0	22	272	545	under		TR62881|c0_g1_i9, TR62881|c0_g1_i8, TR62881|c0_g1_i6, TR62881|c0_g1_i5, TR62881|c0_g1_i4, TR62881|c0_g1_i1, TR57372|c0_g1_i1, TR67607|c1_g1_i1, TR62881|c0_g1_i23, TR62881|c0_g1_i19, TR62881|c0_g1_i18, TR62881|c0_g1_i16, TR62881|c0_g1_i14, TR62881|c0_g1_i13, TR62881|c0_g1_i12, TR62881|c0_g1_i11, TR67357|c1_g1_i1, TR67835|c7_g1_i1, TR66676|c0_g1_i1, TR48273|c0_g1_i1, TR45100|c1_g1_i1, TR66071|c3_g1…
GO:0035235	ionotropic glutamate receptor signaling pathway	P	0.00460439	0.000260221	0	22	272	545	under		TR60628|c0_g1_i2, TR60628|c0_g1_i1, TR62777|c7_g1_i2, TR62777|c7_g1_i1, TR61964|c1_g1_i9, TR61964|c1_g1_i8, TR61964|c1_g1_i7, TR61964|c1_g1_i6, TR61964|c1_g1_i5, TR61964|c1_g1_i4, TR61964|c1_g1_i3, TR61964|c1_g1_i2, TR61964|c1_g1_i1, TR62242|c0_g2_i2, TR62242|c0_g2_i1, TR61964|c1_g1_i10, TR60115|c4_g1_i6, TR60115|c4_g1_i5, TR60115|c4_g1_i3, TR60115|c4_g1_i2, TR60115|c4_g1_i1, TR62777|c2_g2_i1
GO:0010613	positive regulation of cardiac muscle hypertrophy	P	0.00460439	0.000260221	0	22	272	545	under		TR53245|c1_g1_i2, TR53245|c1_g1_i1, TR60175|c0_g2_i1, TR61964|c1_g1_i9, TR61964|c1_g1_i8, TR61964|c1_g1_i7, TR61964|c1_g1_i6, TR61964|c1_g1_i5, TR61964|c1_g1_i4, TR61964|c1_g1_i3, TR61964|c1_g1_i2, TR61964|c1_g1_i1, TR62242|c0_g2_i2, TR62242|c0_g2_i1, TR64334|c3_g1_i1, TR67220|c4_g1_i1, TR61964|c1_g1_i10, TR60175|c11_g2_i4, TR60175|c11_g2_i3, TR60175|c11_g2_i2, TR60175|c11_g2_i1, TR67220|c2_g13_i1
GO:0032845	negative regulation of homeostatic process	P	0.00527849	0.000307444	1	27	271	540	under	TR55678|c0_g1_i1	TR66617|c0_g1_i3, TR66617|c0_g1_i2, TR66617|c0_g1_i1, TR56070|c2_g1_i2, TR56070|c2_g1_i1, TR61964|c1_g1_i9, TR61964|c1_g1_i8, TR61964|c1_g1_i7, TR61964|c1_g1_i6, TR61964|c1_g1_i5, TR61964|c1_g1_i4, TR61964|c1_g1_i3, TR61964|c1_g1_i2, TR61964|c1_g1_i1, TR62242|c0_g2_i2, TR62242|c0_g2_i1, TR67220|c4_g1_i1, TR51776|c1_g1_i1, TR61964|c1_g1_i10, TR60175|c11_g2_i3, TR61749|c0_g1_i3, TR62777|c2_g2_i1, T…
GO:0018107	peptidyl-threonine phosphorylation	P	0.00527849	0.000307444	1	27	271	540	under	TR55678|c0_g1_i1	TR61964|c1_g1_i9, TR61964|c1_g1_i8, TR61964|c1_g1_i7, TR61964|c1_g1_i6, TR61964|c1_g1_i5, TR61964|c1_g1_i4, TR61964|c1_g1_i3, TR61964|c1_g1_i2, TR61964|c1_g1_i1, TR56876|c0_g1_i1, TR62242|c0_g2_i2, TR62242|c0_g2_i1, TR63965|c0_g1_i2, TR67220|c4_g1_i1, TR47332|c0_g1_i1, TR61964|c1_g1_i10, TR67357|c1_g1_i1, TR67788|c3_g1_i8, TR67788|c3_g1_i7, TR67788|c3_g1_i6, TR67788|c3_g1_i5, TR67788|c3_g1_i4, TR…
GO:0008543	fibroblast growth factor receptor signaling pathway	P	0.00618579	0.000381475	4	40	268	527	under	TR61863|c1_g2_i3, TR61863|c1_g2_i2, TR61863|c1_g2_i1, TR55678|c0_g1_i1	TR60628|c0_g1_i2, TR60628|c0_g1_i1, TR61964|c1_g1_i9, TR61964|c1_g1_i8, TR61964|c1_g1_i7, TR61964|c1_g1_i6, TR61964|c1_g1_i5, TR61964|c1_g1_i4, TR61964|c1_g1_i3, TR61964|c1_g1_i2, TR61964|c1_g1_i1, TR57372|c0_g1_i1, TR52956|c0_g1_i1, TR62242|c0_g2_i2, TR62242|c0_g2_i1, TR63965|c0_g1_i2, TR67220|c4_g1_i1, TR65802|c0_g1_i2, TR65802|c0_g1_i1, TR62258|c2_g1_i3, TR62258|c2_g1_i2, TR61964|c1_g1_i10, TR…
GO:0055119	relaxation of cardiac muscle	P	0.00708116	0.000450378	0	20	272	547	under		TR56070|c2_g1_i2, TR56070|c2_g1_i1, TR62777|c7_g1_i2, TR62777|c7_g1_i1, TR61964|c1_g1_i9, TR61964|c1_g1_i8, TR61964|c1_g1_i7, TR61964|c1_g1_i6, TR61964|c1_g1_i5, TR61964|c1_g1_i4, TR61964|c1_g1_i3, TR61964|c1_g1_i2, TR61964|c1_g1_i1, TR62242|c0_g2_i2, TR62242|c0_g2_i1, TR67364|c2_g1_i2, TR67364|c2_g1_i1, TR61870|c0_g1_i1, TR61964|c1_g1_i10, TR62777|c2_g2_i1
GO:0051965	positive regulation of synapse assembly	P	0.00708116	0.000476472	0	21	272	546	under		TR66788|c4_g1_i1, TR55480|c2_g2_i6, TR55480|c2_g2_i5, TR55480|c2_g2_i4, TR55480|c2_g2_i3, TR55480|c2_g2_i2, TR55480|c2_g2_i1, TR64035|c5_g2_i8, TR64035|c5_g2_i7, TR64035|c5_g2_i6, TR64035|c5_g2_i5, TR64035|c5_g2_i4, TR64035|c5_g2_i3, TR64035|c5_g2_i1, TR54919|c0_g1_i1, TR67628|c4_g1_i5, TR62677|c0_g1_i6, TR62677|c0_g1_i5, TR62677|c0_g1_i4, TR62677|c0_g1_i3, TR62677|c0_g1_i2
GO:0010977	negative regulation of neuron projection development	P	0.00708116	0.000476472	0	21	272	546	under		TR53245|c1_g1_i2, TR53245|c1_g1_i1, TR66788|c4_g1_i2, TR66788|c4_g1_i1, TR66617|c0_g1_i3, TR66617|c0_g1_i2, TR66617|c0_g1_i1, TR65704|c0_g1_i3, TR65704|c0_g1_i2, TR65704|c0_g1_i1, TR60175|c0_g2_i1, TR62407|c2_g2_i1, TR44611|c0_g2_i1, TR67301|c3_g2_i1, TR60175|c11_g2_i4, TR60175|c11_g2_i3, TR60175|c11_g2_i2, TR60175|c11_g2_i1, TR67357|c1_g1_i1, TR67835|c7_g1_i1, TR66071|c3_g1_i1
GO:0086004	regulation of cardiac muscle cell contraction	P	0.00708116	0.000476472	0	21	272	546	under		TR64407|c0_g1_i2, TR64407|c0_g1_i1, TR62777|c7_g1_i2, TR62777|c7_g1_i1, TR61964|c1_g1_i9, TR61964|c1_g1_i8, TR61964|c1_g1_i7, TR61964|c1_g1_i6, TR61964|c1_g1_i5, TR61964|c1_g1_i4, TR61964|c1_g1_i3, TR61964|c1_g1_i2, TR61964|c1_g1_i1, TR62242|c0_g2_i2, TR62242|c0_g2_i1, TR67364|c2_g1_i2, TR67364|c2_g1_i1, TR61870|c0_g1_i1, TR61964|c1_g1_i10, TR61749|c0_g1_i3, TR62777|c2_g2_i1
GO:0016197	endosomal transport	P	0.00708116	0.000476472	0	21	272	546	under		TR60347|c4_g4_i1, TR66899|c2_g1_i1, TR63965|c0_g1_i2, TR64141|c0_g1_i3, TR64141|c0_g1_i2, TR64141|c0_g1_i1, TR62258|c2_g1_i3, TR62258|c2_g1_i2, TR61448|c1_g1_i9, TR61448|c1_g1_i8, TR61448|c1_g1_i7, TR61448|c1_g1_i5, TR61448|c1_g1_i4, TR61448|c1_g1_i2, TR61448|c1_g1_i1, TR64475|c1_g1_i3, TR64475|c1_g1_i2, TR64475|c1_g1_i1, TR62054|c4_g1_i1, TR66632|c0_g1_i3, TR57437|c5_g1_i1
GO:0035176	social behavior	P	0.00708116	0.000476472	0	21	272	546	under		TR53245|c1_g1_i2, TR53245|c1_g1_i1, TR60175|c0_g2_i1, TR66299|c0_g1_i2, TR66299|c0_g1_i1, TR55480|c2_g2_i6, TR55480|c2_g2_i5, TR55480|c2_g2_i4, TR55480|c2_g2_i3, TR55480|c2_g2_i2, TR55480|c2_g2_i1, TR60175|c11_g2_i4, TR60175|c11_g2_i3, TR60175|c11_g2_i2, TR60175|c11_g2_i1, TR60115|c4_g1_i6, TR60115|c4_g1_i5, TR60115|c4_g1_i3, TR60115|c4_g1_i2, TR60115|c4_g1_i1, TR66632|c0_g1_i5
GO:0019886	antigen processing and presentation of exogenous peptide antigen via MHC class II	P	0.00708116	0.000476472	0	21	272	546	under		TR62881|c0_g1_i9, TR62881|c0_g1_i8, TR62881|c0_g1_i6, TR62881|c0_g1_i5, TR62881|c0_g1_i4, TR62881|c0_g1_i1, TR57372|c0_g1_i1, TR62881|c0_g1_i23, TR62881|c0_g1_i19, TR62881|c0_g1_i18, TR62881|c0_g1_i16, TR62881|c0_g1_i14, TR62881|c0_g1_i13, TR62881|c0_g1_i12, TR62881|c0_g1_i11, TR65752|c0_g1_i1, TR53141|c0_g1_i1, TR67611|c1_g1_i8, TR67611|c1_g1_i4, TR67611|c1_g1_i3, TR67611|c1_g1_i1
GO:2000311	regulation of alpha-amino-3-hydroxy-5-methyl-4-isoxazole propionate selective glutamate receptor activity	P	0.00708116	0.000476472	0	21	272	546	under		TR66617|c0_g1_i3, TR66617|c0_g1_i2, TR67154|c2_g1_i4, TR66617|c0_g1_i1, TR67154|c2_g1_i3, TR67154|c2_g1_i2, TR67154|c2_g1_i1, TR66299|c0_g1_i2, TR66299|c0_g1_i1, TR55480|c2_g2_i6, TR55480|c2_g2_i5, TR55480|c2_g2_i4, TR55480|c2_g2_i3, TR55480|c2_g2_i2, TR55480|c2_g2_i1, TR66370|c0_g1_i6, TR66370|c0_g1_i2, TR66632|c0_g1_i6, TR66632|c0_g1_i5, TR66632|c0_g1_i4, TR66632|c0_g1_i1
GO:0014733	regulation of skeletal muscle adaptation	P	0.00708116	0.000476472	0	21	272	546	under		TR53245|c1_g1_i2, TR53245|c1_g1_i1, TR60175|c0_g2_i1, TR61964|c1_g1_i9, TR61964|c1_g1_i8, TR61964|c1_g1_i7, TR61964|c1_g1_i6, TR61964|c1_g1_i5, TR61964|c1_g1_i4, TR61964|c1_g1_i3, TR61964|c1_g1_i2, TR61964|c1_g1_i1, TR62242|c0_g2_i2, TR62242|c0_g2_i1, TR62258|c2_g1_i3, TR62258|c2_g1_i2, TR61964|c1_g1_i10, TR60175|c11_g2_i4, TR60175|c11_g2_i3, TR60175|c11_g2_i2, TR60175|c11_g2_i1
GO:0007422	peripheral nervous system development	P	0.00708116	0.000476472	0	21	272	546	under		TR67048|c5_g1_i2, TR67048|c5_g1_i1, TR57648|c1_g1_i1, TR67607|c1_g1_i1, TR65837|c0_g1_i1, TR62830|c2_g1_i1, TR64035|c5_g2_i8, TR64035|c5_g2_i7, TR64035|c5_g2_i6, TR64035|c5_g2_i5, TR64035|c5_g2_i4, TR64035|c5_g2_i3, TR64035|c5_g2_i1, TR41791|c0_g1_i1, TR62677|c0_g1_i6, TR62677|c0_g1_i5, TR62677|c0_g1_i4, TR62677|c0_g1_i3, TR62677|c0_g1_i2, TR56282|c1_g1_i3, TR56282|c1_g1_i1
GO:0051092	positive regulation of NF-kappaB transcription factor activity	P	0.00708116	0.000476472	0	21	272	546	under		TR61964|c1_g1_i9, TR61964|c1_g1_i8, TR61964|c1_g1_i7, TR61964|c1_g1_i6, TR61964|c1_g1_i5, TR61964|c1_g1_i4, TR61964|c1_g1_i3, TR61964|c1_g1_i2, TR61964|c1_g1_i1, TR62242|c0_g2_i2, TR62242|c0_g2_i1, TR67220|c4_g1_i1, TR61964|c1_g1_i10, TR62677|c0_g1_i6, TR62677|c0_g1_i5, TR62677|c0_g1_i4, TR62677|c0_g1_i3, TR62677|c0_g1_i2, TR67220|c2_g13_i1, TR67220|c3_g1_i1, TR55475|c0_g1_i1
GO:0046777	protein autophosphorylation	P	0.00769112	0.000520583	1	26	271	541	under	TR55678|c0_g1_i1	TR66788|c4_g1_i2, TR66788|c4_g1_i1, TR66617|c0_g1_i3, TR66617|c0_g1_i2, TR66617|c0_g1_i1, TR61964|c1_g1_i9, TR61964|c1_g1_i8, TR61964|c1_g1_i7, TR61964|c1_g1_i6, TR61964|c1_g1_i5, TR61964|c1_g1_i4, TR61964|c1_g1_i3, TR61964|c1_g1_i2, TR61964|c1_g1_i1, TR62242|c0_g2_i2, TR62242|c0_g2_i1, TR63965|c0_g1_i2, TR61964|c1_g1_i10, TR56722|c3_g5_i3, TR62677|c0_g1_i6, TR62677|c0_g1_i5, TR62677|c0_g1_i4, TR…
GO:0006813	potassium ion transport	P	0.00802984	0.000554187	3	34	269	533	under	TR64087|c0_g1_i5, TR64087|c0_g1_i4, TR64087|c0_g1_i1	TR64407|c0_g1_i2, TR64407|c0_g1_i1, TR65336|c3_g3_i3, TR65336|c3_g3_i2, TR65336|c3_g3_i1, TR62777|c7_g1_i2, TR62777|c7_g1_i1, TR66284|c2_g1_i5, TR66284|c2_g1_i4, TR66284|c2_g1_i2, TR66284|c2_g1_i1, TR54026|c1_g1_i1, TR51776|c1_g1_i1, TR62258|c2_g1_i3, TR62258|c2_g1_i2, TR65766|c0_g2_i8, TR65766|c0_g2_i7, TR65766|c0_g2_i5, TR53517|c0_g1_i2, TR53517|c0_g1_i1, TR65766|c0_g2_i1, TR67364|c2_g1_i2, TR6…
GO:0070372	regulation of ERK1 and ERK2 cascade	P	0.00888989	0.000618618	4	39	268	528	under	TR57119|c0_g2_i1, TR64087|c0_g1_i5, TR64087|c0_g1_i4, TR64087|c0_g1_i1	TR66788|c4_g1_i2, TR66788|c4_g1_i1, TR65704|c0_g1_i3, TR65704|c0_g1_i2, TR65704|c0_g1_i1, TR61964|c1_g1_i9, TR61964|c1_g1_i8, TR61964|c1_g1_i7, TR61964|c1_g1_i6, TR61964|c1_g1_i5, TR61964|c1_g1_i4, TR61964|c1_g1_i3, TR61964|c1_g1_i2, TR61964|c1_g1_i1, TR67413|c0_g1_i7, TR67413|c0_g1_i6, TR67413|c0_g1_i4, TR67413|c0_g1_i3, TR67413|c0_g1_i2, TR67413|c0_g1_i1, TR62242|c0_g2_i2, TR62242|c0_g2_i1, TR6…
GO:0048169	regulation of long-term neuronal synaptic plasticity	P	0.0103494	0.000762443	0	19	272	548	under		TR60347|c4_g4_i1, TR61964|c1_g1_i9, TR61964|c1_g1_i8, TR61964|c1_g1_i7, TR61964|c1_g1_i6, TR61964|c1_g1_i5, TR61964|c1_g1_i4, TR61964|c1_g1_i3, TR61964|c1_g1_i2, TR61964|c1_g1_i1, TR66299|c0_g1_i2, TR62242|c0_g2_i2, TR62242|c0_g2_i1, TR61964|c1_g1_i10, TR60115|c4_g1_i6, TR60115|c4_g1_i5, TR60115|c4_g1_i3, TR60115|c4_g1_i2, TR60115|c4_g1_i1
GO:0032414	positive regulation of ion transmembrane transporter activity	P	0.0103494	0.000762443	0	19	272	548	under		TR66299|c0_g1_i2, TR66299|c0_g1_i1, TR64035|c5_g2_i8, TR64035|c5_g2_i7, TR64035|c5_g2_i6, TR64035|c5_g2_i5, TR64035|c5_g2_i4, TR64035|c5_g2_i3, TR64035|c5_g2_i1, TR57966|c0_g2_i2, TR57966|c0_g2_i1, TR62258|c2_g1_i3, TR62258|c2_g1_i2, TR65766|c0_g2_i8, TR65766|c0_g2_i7, TR65766|c0_g2_i5, TR65766|c0_g2_i1, TR61749|c0_g1_i3, TR57746|c0_g1_i1
GO:1902108	regulation of mitochondrial membrane permeability involved in apoptotic process	P	0.0103494	0.000762443	0	19	272	548	under		TR53245|c1_g1_i2, TR53245|c1_g1_i1, TR60175|c0_g2_i1, TR61964|c1_g1_i9, TR61964|c1_g1_i8, TR61964|c1_g1_i7, TR61964|c1_g1_i6, TR61964|c1_g1_i5, TR61964|c1_g1_i4, TR61964|c1_g1_i3, TR61964|c1_g1_i2, TR61964|c1_g1_i1, TR62242|c0_g2_i2, TR62242|c0_g2_i1, TR61964|c1_g1_i10, TR60175|c11_g2_i4, TR60175|c11_g2_i3, TR60175|c11_g2_i2, TR60175|c11_g2_i1
GO:0002119	nematode larval development	P	0.0114991	0.00085858	3	33	269	534	under	TR52631|c1_g1_i3, TR52631|c1_g1_i2, TR52631|c1_g1_i1	TR66617|c0_g1_i3, TR66617|c0_g1_i2, TR66617|c0_g1_i1, TR62881|c0_g1_i9, TR62881|c0_g1_i8, TR62881|c0_g1_i6, TR62881|c0_g1_i5, TR62881|c0_g1_i4, TR62881|c0_g1_i1, TR67607|c1_g1_i1, TR63965|c0_g1_i2, TR67220|c4_g1_i1, TR57966|c0_g2_i2, TR57966|c0_g2_i1, TR48152|c0_g2_i2, TR62881|c0_g1_i23, TR48152|c0_g2_i1, TR62881|c0_g1_i19, TR62881|c0_g1_i18, TR62881|c0_g1_i16, TR62881|c0_g1_i14, TR62881|c0_g1_i1…
GO:0006892	post-Golgi vesicle-mediated transport	P	0.0114991	0.000862431	1	24	271	543	under	TR57119|c0_g2_i1	TR46938|c0_g1_i1, TR57372|c0_g1_i1, TR64141|c0_g1_i3, TR64141|c0_g1_i2, TR64141|c0_g1_i1, TR57681|c0_g1_i1, TR52852|c0_g1_i1, TR65752|c0_g1_i1, TR61626|c2_g1_i1, TR61448|c1_g1_i9, TR61448|c1_g1_i8, TR61448|c1_g1_i7, TR61448|c1_g1_i5, TR61448|c1_g1_i4, TR61448|c1_g1_i2, TR61448|c1_g1_i1, TR65003|c3_g1_i1, TR64475|c1_g1_i3, TR64475|c1_g1_i2, TR64475|c1_g1_i1, TR48273|c0_g1_i1, TR54491|c0_g1_i4, TR5…
GO:0043547	positive regulation of GTPase activity	P	0.0114991	0.000862431	1	24	271	543	under	TR57119|c0_g2_i1	TR65924|c5_g2_i3, TR65924|c5_g2_i2, TR62908|c1_g1_i2, TR62908|c1_g1_i1, TR52956|c0_g1_i1, TR56939|c0_g1_i1, TR65802|c0_g1_i2, TR65802|c0_g1_i1, TR62666|c0_g1_i2, TR66117|c6_g1_i1, TR36959|c0_g1_i1, TR62677|c0_g1_i6, TR62677|c0_g1_i5, TR62677|c0_g1_i4, TR62677|c0_g1_i3, TR62677|c0_g1_i2, TR65003|c3_g1_i1, TR56939|c2_g1_i1, TR57854|c0_g2_i3, TR57854|c0_g2_i2, TR57854|c0_g2_i1, TR53861|c0_g1_i3, TR5…
GO:0019221	cytokine-mediated signaling pathway	P	0.0119336	0.000909303	1	25	271	542	under	TR67565|c0_g1_i1	TR60321|c2_g1_i11, TR57648|c1_g1_i1, TR61964|c1_g1_i9, TR61964|c1_g1_i8, TR61964|c1_g1_i7, TR61964|c1_g1_i6, TR61964|c1_g1_i5, TR61964|c1_g1_i4, TR61964|c1_g1_i3, TR61964|c1_g1_i2, TR61964|c1_g1_i1, TR62242|c0_g2_i2, TR62242|c0_g2_i1, TR63965|c0_g1_i2, TR67301|c3_g2_i1, TR61964|c1_g1_i10, TR60321|c2_g1_i8, TR60321|c2_g1_i6, TR41791|c0_g1_i1, TR60321|c2_g1_i3, TR40076|c0_g1_i2, TR40076|c0_g1_i1, T…
GO:0007160	cell-matrix adhesion	P	0.0119336	0.000909303	1	25	271	542	under	TR58732|c4_g2_i1	TR66788|c4_g1_i2, TR66788|c4_g1_i1, TR60321|c2_g1_i11, TR66617|c0_g1_i3, TR66617|c0_g1_i2, TR66617|c0_g1_i1, TR65913|c0_g1_i2, TR65913|c0_g1_i1, TR62258|c2_g1_i3, TR62258|c2_g1_i2, TR64063|c0_g8_i5, TR64063|c0_g8_i3, TR64063|c0_g8_i2, TR64063|c0_g8_i1, TR60321|c2_g1_i8, TR60321|c2_g1_i6, TR60321|c2_g1_i3, TR62677|c0_g1_i6, TR62677|c0_g1_i5, TR62677|c0_g1_i4, TR62677|c0_g1_i3, TR62677|c0_g1_i2, TR…
GO:0048489	synaptic vesicle transport	P	0.0119336	0.000909303	1	25	271	542	under	TR57461|c0_g1_i1	TR62881|c0_g1_i9, TR62881|c0_g1_i8, TR62881|c0_g1_i6, TR62881|c0_g1_i5, TR62881|c0_g1_i4, TR62881|c0_g1_i1, TR46938|c0_g1_i1, TR60347|c4_g4_i1, TR57372|c0_g1_i1, TR67220|c4_g1_i1, TR64141|c0_g1_i3, TR62881|c0_g1_i23, TR64141|c0_g1_i2, TR64141|c0_g1_i1, TR62881|c0_g1_i19, TR62881|c0_g1_i18, TR62881|c0_g1_i16, TR62881|c0_g1_i14, TR62881|c0_g1_i13, TR62881|c0_g1_i12, TR62881|c0_g1_i11, TR65752|c0_g1…
GO:0006470	protein dephosphorylation	P	0.0124835	0.000968535	5	40	267	527	under	TR61786|c1_g1_i4, TR61786|c1_g1_i3, TR61786|c1_g1_i2, TR61907|c0_g1_i3, TR61907|c0_g1_i1	TR53245|c1_g1_i2, TR53245|c1_g1_i1, TR60321|c2_g1_i11, TR60175|c0_g2_i1, TR62777|c7_g1_i2, TR62777|c7_g1_i1, TR61964|c1_g1_i9, TR61964|c1_g1_i8, TR61964|c1_g1_i7, TR61964|c1_g1_i6, TR61964|c1_g1_i5, TR61964|c1_g1_i4, TR61964|c1_g1_i3, TR61964|c1_g1_i2, TR61964|c1_g1_i1, TR57842|c0_g1_i2, TR57842|c0_g1_i1, TR67413|c0_g1_i7, TR67413|c0_g1_i6, TR67413|c0_g1_i4, TR67413|c0_g1_i3, TR67413|c0_g1_i2, TR…
GO:0046578	regulation of Ras protein signal transduction	P	0.014049	0.0011639	2	28	270	539	under	TR57119|c0_g2_i1, TR58732|c4_g2_i1	TR62908|c1_g1_i2, TR62908|c1_g1_i1, TR61964|c1_g1_i9, TR61964|c1_g1_i8, TR61964|c1_g1_i7, TR61964|c1_g1_i6, TR61964|c1_g1_i5, TR61964|c1_g1_i4, TR61964|c1_g1_i3, TR61964|c1_g1_i2, TR61964|c1_g1_i1, TR57842|c0_g1_i2, TR57842|c0_g1_i1, TR52956|c0_g1_i1, TR62242|c0_g2_i2, TR62242|c0_g2_i1, TR65802|c0_g1_i2, TR65802|c0_g1_i1, TR61964|c1_g1_i10, TR62677|c0_g1_i6, TR62677|c0_g1_i5, TR62677|c0_g1_i4, TR…
GO:0006612	protein targeting to membrane	P	0.0157582	0.00134322	0	18	272	549	under		TR57372|c0_g1_i1, TR67413|c0_g1_i7, TR67413|c0_g1_i6, TR67413|c0_g1_i4, TR67413|c0_g1_i3, TR67413|c0_g1_i2, TR67413|c0_g1_i1, TR60407|c0_g1_i2, TR60407|c0_g1_i1, TR57263|c0_g1_i1, TR64141|c0_g1_i3, TR64141|c0_g1_i2, TR64141|c0_g1_i1, TR65766|c0_g2_i8, TR65766|c0_g2_i7, TR65766|c0_g2_i5, TR65766|c0_g2_i1, TR57746|c0_g1_i1
GO:2000650	negative regulation of sodium ion transmembrane transporter activity	P	0.0157582	0.00134322	0	18	272	549	under		TR62777|c7_g1_i2, TR62777|c7_g1_i1, TR61964|c1_g1_i9, TR61964|c1_g1_i8, TR61964|c1_g1_i7, TR61964|c1_g1_i6, TR61964|c1_g1_i5, TR61964|c1_g1_i4, TR61964|c1_g1_i3, TR61964|c1_g1_i2, TR61964|c1_g1_i1, TR62242|c0_g2_i2, TR62242|c0_g2_i1, TR67220|c4_g1_i1, TR61964|c1_g1_i10, TR62777|c2_g2_i1, TR67220|c2_g13_i1, TR67220|c3_g1_i1
GO:0090129	positive regulation of synapse maturation	P	0.0157582	0.00134322	0	18	272	549	under		TR61964|c1_g1_i9, TR61964|c1_g1_i8, TR61964|c1_g1_i7, TR61964|c1_g1_i6, TR61964|c1_g1_i5, TR61964|c1_g1_i4, TR61964|c1_g1_i3, TR61964|c1_g1_i2, TR61964|c1_g1_i1, TR55480|c2_g2_i6, TR55480|c2_g2_i5, TR55480|c2_g2_i4, TR55480|c2_g2_i3, TR55480|c2_g2_i2, TR55480|c2_g2_i1, TR62242|c0_g2_i2, TR62242|c0_g2_i1, TR61964|c1_g1_i10
GO:1901654	response to ketone	P	0.0157582	0.00134322	0	18	272	549	under		TR67413|c0_g1_i7, TR67413|c0_g1_i6, TR67413|c0_g1_i4, TR67413|c0_g1_i3, TR67413|c0_g1_i2, TR67413|c0_g1_i1, TR67220|c4_g1_i1, TR66117|c6_g1_i1, TR54470|c0_g1_i1, TR67835|c7_g1_i1, TR65546|c5_g1_i1, TR67220|c2_g13_i1, TR67220|c3_g1_i1, TR58227|c0_g1_i1, TR65350|c0_g1_i1, TR53861|c0_g1_i3, TR53861|c0_g1_i2, TR53861|c0_g1_i1
GO:0045927	positive regulation of growth	P	0.0167413	0.00145753	5	39	267	528	under	TR44843|c0_g1_i1, TR47891|c0_g1_i2, TR47891|c0_g1_i1, TR66983|c3_g1_i1, TR47752|c0_g1_i1	TR65704|c0_g1_i3, TR65704|c0_g1_i2, TR65704|c0_g1_i1, TR62407|c2_g2_i1, TR67607|c1_g1_i1, TR65837|c0_g1_i1, TR55000|c0_g1_i1, TR63965|c0_g1_i2, TR65802|c0_g1_i2, TR65802|c0_g1_i1, TR48152|c0_g2_i2, TR48152|c0_g2_i1, TR62258|c2_g1_i3, TR62258|c2_g1_i2, TR53836|c4_g1_i1, TR67628|c4_g1_i5, TR67301|c3_g2_i1, TR36959|c0_g1_i1, TR64063|c0_g8_i5, TR64063|c0_g8_i3, TR64063|c0_g8_i2, TR64063|c0_g8_i1, TR6…
GO:0009266	response to temperature stimulus	P	0.0167413	0.00146709	4	35	268	532	under	TR64511|c0_g1_i2, TR65722|c1_g1_i5, TR65722|c1_g1_i2, TR52631|c1_g1_i3	TR66788|c4_g1_i1, TR61964|c1_g1_i9, TR61964|c1_g1_i8, TR61964|c1_g1_i7, TR61964|c1_g1_i6, TR61964|c1_g1_i5, TR61964|c1_g1_i4, TR61964|c1_g1_i3, TR61964|c1_g1_i2, TR61964|c1_g1_i1, TR54643|c0_g1_i1, TR66013|c0_g1_i3, TR66013|c0_g1_i1, TR64035|c5_g2_i8, TR64035|c5_g2_i7, TR64035|c5_g2_i6, TR64035|c5_g2_i5, TR64035|c5_g2_i4, TR64035|c5_g2_i3, TR64035|c5_g2_i1, TR62242|c0_g2_i2, TR62242|c0_g2_i1, TR6…
GO:1903827	regulation of cellular protein localization	P	0.0167413	0.00146709	4	35	268	532	under	TR61786|c1_g1_i2, TR65701|c0_g1_i1, TR63908|c4_g3_i1, TR55678|c0_g1_i1	TR53245|c1_g1_i2, TR53245|c1_g1_i1, TR65336|c3_g3_i3, TR65336|c3_g3_i2, TR65336|c3_g3_i1, TR56935|c0_g1_i1, TR60175|c0_g2_i1, TR57372|c0_g1_i1, TR62407|c2_g2_i1, TR55480|c2_g2_i6, TR55480|c2_g2_i5, TR55480|c2_g2_i4, TR55480|c2_g2_i3, TR55480|c2_g2_i2, TR55480|c2_g2_i1, TR67796|c0_g2_i1, TR60407|c0_g1_i2, TR60407|c0_g1_i1, TR56939|c0_g1_i1, TR62258|c2_g1_i3, TR62258|c2_g1_i2, TR53836|c4_g1_i1, TR6…
GO:0018105	peptidyl-serine phosphorylation	P	0.0233284	0.00214157	6	41	266	526	under	TR57119|c0_g2_i1, TR62112|c0_g1_i1, TR64087|c0_g1_i5, TR64087|c0_g1_i4, TR64087|c0_g1_i1, TR55678|c0_g1_i1	TR61964|c1_g1_i9, TR61964|c1_g1_i8, TR61964|c1_g1_i7, TR61964|c1_g1_i6, TR61964|c1_g1_i5, TR61964|c1_g1_i4, TR61964|c1_g1_i3, TR61964|c1_g1_i2, TR61964|c1_g1_i1, TR56876|c0_g1_i1, TR62242|c0_g2_i2, TR62242|c0_g2_i1, TR63965|c0_g1_i2, TR67220|c4_g1_i1, TR57966|c0_g2_i2, TR57966|c0_g2_i1, TR61964|c1_g1_i10, TR64063|c0_g8_i5, TR64063|c0_g8_i3, TR64063|c0_g8_i2, TR64063|c0_g8_i1, TR62677|c0_g1_i6, TR…
GO:0002009	morphogenesis of an epithelium	P	0.0233284	0.00215912	3	30	269	537	under	TR60346|c0_g1_i2, TR60346|c0_g1_i1, TR55678|c0_g1_i1	TR67048|c5_g1_i2, TR67048|c5_g1_i1, TR66788|c4_g1_i2, TR65704|c0_g1_i3, TR65704|c0_g1_i2, TR65704|c0_g1_i1, TR62407|c2_g2_i1, TR67607|c1_g1_i1, TR62830|c2_g1_i1, TR56722|c3_g5_i3, TR60115|c4_g1_i6, TR60115|c4_g1_i5, TR60115|c4_g1_i3, TR60115|c4_g1_i2, TR60115|c4_g1_i1, TR45476|c0_g1_i1, TR62677|c0_g1_i6, TR62677|c0_g1_i5, TR62677|c0_g1_i4, TR62677|c0_g1_i3, TR62677|c0_g1_i2, TR67835|c7_g1_i1, TR5…
GO:0010518	positive regulation of phospholipase activity	P	0.0233284	0.00215912	3	30	269	537	under	TR55760|c0_g2_i6, TR55760|c0_g2_i4, TR55678|c0_g1_i1	TR61964|c1_g1_i9, TR61964|c1_g1_i8, TR61964|c1_g1_i7, TR61964|c1_g1_i6, TR61964|c1_g1_i5, TR61964|c1_g1_i4, TR61964|c1_g1_i3, TR61964|c1_g1_i2, TR61964|c1_g1_i1, TR62242|c0_g2_i2, TR62242|c0_g2_i1, TR56939|c0_g1_i1, TR67220|c4_g1_i1, TR61964|c1_g1_i10, TR62677|c0_g1_i6, TR62677|c0_g1_i5, TR62677|c0_g1_i4, TR62677|c0_g1_i3, TR62677|c0_g1_i2, TR67788|c3_g1_i8, TR67788|c3_g1_i7, TR67788|c3_g1_i6, TR…
GO:0032446	protein modification by small protein conjugation	P	0.0239624	0.00223526	4	34	268	533	under	TR57119|c0_g2_i1, TR64375|c2_g1_i4, TR58184|c0_g1_i1, TR63908|c4_g3_i1	TR56935|c0_g1_i1, TR57648|c1_g1_i1, TR66324|c0_g1_i2, TR66324|c0_g1_i1, TR67413|c0_g1_i7, TR67413|c0_g1_i6, TR67413|c0_g1_i4, TR67413|c0_g1_i3, TR67413|c0_g1_i2, TR67413|c0_g1_i1, TR53813|c1_g1_i1, TR63965|c0_g1_i2, TR67301|c3_g2_i1, TR54975|c0_g1_i1, TR56722|c3_g5_i1, TR41791|c0_g1_i1, TR67357|c1_g1_i1, TR40076|c0_g1_i2, TR40076|c0_g1_i1, TR55475|c0_g1_i1, TR65003|c3_g1_i1, TR56971|c0_g1_i2, TR5…
GO:0001975	response to amphetamine	P	0.0239624	0.00229427	0	16	272	551	under		TR53245|c1_g1_i2, TR53245|c1_g1_i1, TR60175|c0_g2_i1, TR66117|c6_g1_i1, TR60175|c11_g2_i4, TR60175|c11_g2_i3, TR60175|c11_g2_i2, TR60175|c11_g2_i1, TR60115|c4_g1_i6, TR60115|c4_g1_i5, TR60115|c4_g1_i3, TR60115|c4_g1_i2, TR60115|c4_g1_i1, TR53861|c0_g1_i3, TR53861|c0_g1_i2, TR53861|c0_g1_i1
GO:0071277	cellular response to calcium ion	P	0.0239624	0.00229427	0	16	272	551	under		TR64407|c0_g1_i2, TR61964|c1_g1_i9, TR61964|c1_g1_i8, TR61964|c1_g1_i7, TR61964|c1_g1_i6, TR61964|c1_g1_i5, TR61964|c1_g1_i4, TR61964|c1_g1_i3, TR61964|c1_g1_i2, TR61964|c1_g1_i1, TR62242|c0_g2_i2, TR62242|c0_g2_i1, TR65802|c0_g1_i2, TR65802|c0_g1_i1, TR36959|c0_g1_i1, TR61964|c1_g1_i10
GO:0060999	positive regulation of dendritic spine development	P	0.0239624	0.00229427	0	16	272	551	under		TR61964|c1_g1_i9, TR61964|c1_g1_i8, TR61964|c1_g1_i7, TR61964|c1_g1_i6, TR61964|c1_g1_i5, TR61964|c1_g1_i4, TR61964|c1_g1_i3, TR61964|c1_g1_i2, TR61964|c1_g1_i1, TR66299|c0_g1_i2, TR66299|c0_g1_i1, TR62242|c0_g2_i2, TR62242|c0_g2_i1, TR66117|c6_g1_i1, TR61964|c1_g1_i10, TR66632|c0_g1_i5
GO:0048741	skeletal muscle fiber development	P	0.0239624	0.00229427	0	16	272	551	under		TR53245|c1_g1_i2, TR53245|c1_g1_i1, TR60175|c0_g2_i1, TR55000|c0_g1_i1, TR62830|c2_g1_i1, TR48152|c0_g2_i2, TR48152|c0_g2_i1, TR62258|c2_g1_i3, TR62258|c2_g1_i2, TR60175|c11_g2_i4, TR60175|c11_g2_i3, TR60175|c11_g2_i2, TR60175|c11_g2_i1, TR60716|c0_g1_i2, TR60716|c0_g1_i1, TR62023|c2_g1_i1
GO:0021954	central nervous system neuron development	P	0.0239624	0.00229427	0	16	272	551	under		TR66788|c4_g1_i2, TR66788|c4_g1_i1, TR62908|c1_g1_i3, TR62908|c1_g1_i2, TR62908|c1_g1_i1, TR65704|c0_g1_i3, TR65704|c0_g1_i2, TR65704|c0_g1_i1, TR56939|c0_g1_i1, TR62677|c0_g1_i6, TR62677|c0_g1_i5, TR62677|c0_g1_i4, TR62677|c0_g1_i3, TR62677|c0_g1_i2, TR56939|c2_g1_i1, TR65350|c0_g1_i1
GO:0008088	axon cargo transport	P	0.0239624	0.00229427	0	16	272	551	under		TR62881|c0_g1_i9, TR62881|c0_g1_i8, TR62881|c0_g1_i6, TR62881|c0_g1_i5, TR62881|c0_g1_i4, TR62881|c0_g1_i1, TR46938|c0_g1_i1, TR62881|c0_g1_i23, TR45606|c0_g1_i1, TR62881|c0_g1_i19, TR62881|c0_g1_i18, TR62881|c0_g1_i16, TR62881|c0_g1_i14, TR62881|c0_g1_i13, TR62881|c0_g1_i12, TR62881|c0_g1_i11
GO:0051262	protein tetramerization	P	0.0239624	0.00229427	0	16	272	551	under		TR55480|c2_g2_i6, TR55480|c2_g2_i1, TR57263|c0_g1_i1, TR54026|c1_g1_i1, TR62258|c2_g1_i3, TR62258|c2_g1_i2, TR67364|c2_g1_i2, TR67364|c2_g1_i1, TR61870|c0_g1_i1, TR60115|c4_g1_i6, TR60115|c4_g1_i5, TR60115|c4_g1_i3, TR60115|c4_g1_i2, TR60115|c4_g1_i1, TR62657|c4_g1_i4, TR62657|c4_g1_i2
GO:0061001	regulation of dendritic spine morphogenesis	P	0.0239624	0.00229427	0	16	272	551	under		TR66788|c4_g1_i2, TR66788|c4_g1_i1, TR61964|c1_g1_i9, TR61964|c1_g1_i8, TR61964|c1_g1_i7, TR61964|c1_g1_i6, TR61964|c1_g1_i5, TR61964|c1_g1_i4, TR61964|c1_g1_i3, TR61964|c1_g1_i2, TR61964|c1_g1_i1, TR66299|c0_g1_i2, TR62242|c0_g2_i2, TR62242|c0_g2_i1, TR66117|c6_g1_i1, TR61964|c1_g1_i10
GO:0043524	negative regulation of neuron apoptotic process	P	0.0239624	0.00229427	0	16	272	551	under		TR65704|c0_g1_i3, TR65704|c0_g1_i2, TR65704|c0_g1_i1, TR60115|c4_g1_i6, TR60115|c4_g1_i5, TR60115|c4_g1_i3, TR60115|c4_g1_i2, TR60115|c4_g1_i1, TR62677|c0_g1_i6, TR62677|c0_g1_i5, TR62677|c0_g1_i4, TR62677|c0_g1_i3, TR62677|c0_g1_i2, TR67835|c7_g1_i1, TR65350|c0_g1_i1, TR65591|c4_g1_i1
GO:0050770	regulation of axonogenesis	P	0.024626	0.00240365	1	22	271	545	under	TR65701|c0_g1_i1	TR66788|c4_g1_i2, TR65924|c5_g2_i3, TR66788|c4_g1_i1, TR65924|c5_g2_i2, TR65704|c0_g1_i3, TR65704|c0_g1_i2, TR65704|c0_g1_i1, TR62407|c2_g2_i1, TR67607|c1_g1_i1, TR67301|c3_g2_i1, TR60115|c4_g1_i6, TR60115|c4_g1_i5, TR60115|c4_g1_i3, TR60115|c4_g1_i2, TR60115|c4_g1_i1, TR62677|c0_g1_i6, TR62677|c0_g1_i5, TR62677|c0_g1_i4, TR62677|c0_g1_i3, TR62677|c0_g1_i2, TR67835|c7_g1_i1, TR66804|c0_g1_i1
GO:0002029	desensitization of G-protein coupled receptor protein signaling pathway	P	0.024626	0.00242003	1	21	271	546	under	TR57119|c0_g2_i1	TR61964|c1_g1_i9, TR61964|c1_g1_i8, TR61964|c1_g1_i7, TR61964|c1_g1_i6, TR61964|c1_g1_i5, TR61964|c1_g1_i4, TR61964|c1_g1_i3, TR61964|c1_g1_i2, TR61964|c1_g1_i1, TR62242|c0_g2_i2, TR62242|c0_g2_i1, TR61964|c1_g1_i10, TR67788|c3_g1_i8, TR67788|c3_g1_i7, TR67788|c3_g1_i6, TR67788|c3_g1_i5, TR67788|c3_g1_i4, TR67788|c3_g1_i3, TR67788|c3_g1_i2, TR67788|c3_g1_i1, TR65003|c3_g1_i1
GO:0035249	synaptic transmission, glutamatergic	P	0.024626	0.00242003	1	21	271	546	under	TR55678|c0_g1_i1	TR60628|c0_g1_i2, TR60628|c0_g1_i1, TR66299|c0_g1_i2, TR55480|c2_g2_i6, TR55480|c2_g2_i5, TR55480|c2_g2_i4, TR55480|c2_g2_i3, TR55480|c2_g2_i2, TR55480|c2_g2_i1, TR54919|c0_g1_i1, TR60115|c4_g1_i6, TR60115|c4_g1_i5, TR60115|c4_g1_i3, TR60115|c4_g1_i2, TR60115|c4_g1_i1, TR62677|c0_g1_i6, TR62677|c0_g1_i5, TR62677|c0_g1_i4, TR62677|c0_g1_i3, TR62677|c0_g1_i2, TR62777|c2_g2_i1
GO:0018108	peptidyl-tyrosine phosphorylation	P	0.024626	0.00242003	1	21	271	546	under	TR67565|c0_g1_i1	TR66788|c4_g1_i2, TR66788|c4_g1_i1, TR65704|c0_g1_i3, TR65704|c0_g1_i2, TR65704|c0_g1_i1, TR58180|c0_g1_i1, TR63965|c0_g1_i2, TR67220|c4_g1_i1, TR51776|c1_g1_i1, TR53836|c4_g1_i1, TR62677|c0_g1_i6, TR62677|c0_g1_i5, TR62677|c0_g1_i4, TR62677|c0_g1_i3, TR62677|c0_g1_i2, TR67220|c2_g13_i1, TR67220|c3_g1_i1, TR65003|c3_g1_i1, TR57854|c0_g2_i3, TR57854|c0_g2_i2, TR57854|c0_g2_i1
GO:0050880	regulation of blood vessel size	P	0.024626	0.00242003	1	21	271	546	under	TR54869|c0_g1_i1	TR60321|c2_g1_i11, TR56070|c2_g1_i2, TR56070|c2_g1_i1, TR62777|c7_g1_i2, TR62777|c7_g1_i1, TR67607|c1_g1_i1, TR64035|c5_g2_i8, TR64035|c5_g2_i7, TR64035|c5_g2_i6, TR64035|c5_g2_i5, TR64035|c5_g2_i4, TR64035|c5_g2_i3, TR64035|c5_g2_i1, TR64334|c3_g1_i1, TR51776|c1_g1_i1, TR60321|c2_g1_i8, TR60321|c2_g1_i6, TR60321|c2_g1_i3, TR67835|c7_g1_i1, TR62777|c2_g2_i1, TR44867|c0_g1_i1
GO:0007143	female meiotic division	P	0.0246456	0.00246128	0	17	272	550	under		TR62881|c0_g1_i9, TR62881|c0_g1_i8, TR62881|c0_g1_i6, TR62881|c0_g1_i5, TR62881|c0_g1_i4, TR62881|c0_g1_i1, TR62881|c0_g1_i23, TR62881|c0_g1_i19, TR62881|c0_g1_i18, TR62881|c0_g1_i16, TR62881|c0_g1_i14, TR62881|c0_g1_i13, TR62881|c0_g1_i12, TR62881|c0_g1_i11, TR61760|c0_g1_i2, TR61760|c0_g1_i1, TR66071|c3_g1_i1
GO:0086091	regulation of heart rate by cardiac conduction	P	0.0246456	0.00246128	0	17	272	550	under		TR64407|c0_g1_i2, TR64407|c0_g1_i1, TR61964|c1_g1_i9, TR61964|c1_g1_i8, TR61964|c1_g1_i7, TR61964|c1_g1_i6, TR61964|c1_g1_i5, TR61964|c1_g1_i4, TR61964|c1_g1_i3, TR61964|c1_g1_i2, TR61964|c1_g1_i1, TR62242|c0_g2_i2, TR62242|c0_g2_i1, TR67364|c2_g1_i2, TR67364|c2_g1_i1, TR61870|c0_g1_i1, TR61964|c1_g1_i10
GO:0046686	response to cadmium ion	P	0.0246456	0.00246128	0	17	272	550	under		TR61964|c1_g1_i9, TR61964|c1_g1_i8, TR61964|c1_g1_i7, TR61964|c1_g1_i6, TR61964|c1_g1_i5, TR61964|c1_g1_i4, TR61964|c1_g1_i3, TR57621|c0_g1_i3, TR61964|c1_g1_i2, TR57621|c0_g1_i2, TR61964|c1_g1_i1, TR62242|c0_g2_i2, TR62242|c0_g2_i1, TR57263|c0_g1_i1, TR61964|c1_g1_i10, TR65214|c0_g1_i2, TR62054|c4_g1_i1
GO:0014911	positive regulation of smooth muscle cell migration	P	0.0246456	0.00246128	0	17	272	550	under		TR60347|c4_g4_i1, TR65704|c0_g1_i3, TR65704|c0_g1_i2, TR65704|c0_g1_i1, TR61964|c1_g1_i9, TR61964|c1_g1_i8, TR61964|c1_g1_i7, TR61964|c1_g1_i6, TR61964|c1_g1_i5, TR61964|c1_g1_i4, TR61964|c1_g1_i3, TR61964|c1_g1_i2, TR61964|c1_g1_i1, TR62407|c2_g2_i1, TR62242|c0_g2_i2, TR62242|c0_g2_i1, TR61964|c1_g1_i10
GO:0030007	cellular potassium ion homeostasis	P	0.0246456	0.00246128	0	17	272	550	under		TR62777|c7_g1_i2, TR62777|c7_g1_i1, TR61964|c1_g1_i9, TR61964|c1_g1_i8, TR61964|c1_g1_i7, TR61964|c1_g1_i6, TR61964|c1_g1_i5, TR61964|c1_g1_i4, TR61964|c1_g1_i3, TR61964|c1_g1_i2, TR61964|c1_g1_i1, TR62242|c0_g2_i2, TR62242|c0_g2_i1, TR67364|c2_g1_i1, TR61870|c0_g1_i1, TR61964|c1_g1_i10, TR62777|c2_g2_i1
GO:0034332	adherens junction organization	P	0.0246456	0.00246128	0	17	272	550	under		TR66788|c4_g1_i2, TR66788|c4_g1_i1, TR60321|c2_g1_i11, TR64141|c0_g1_i3, TR64141|c0_g1_i2, TR64141|c0_g1_i1, TR62258|c2_g1_i3, TR62258|c2_g1_i2, TR66117|c6_g1_i1, TR64063|c0_g8_i5, TR64063|c0_g8_i3, TR64063|c0_g8_i2, TR64063|c0_g8_i1, TR60321|c2_g1_i8, TR60321|c2_g1_i6, TR60321|c2_g1_i3, TR48273|c0_g1_i1
GO:0050775	positive regulation of dendrite morphogenesis	P	0.0246456	0.00246128	0	17	272	550	under		TR66788|c4_g1_i2, TR60321|c2_g1_i11, TR61964|c1_g1_i9, TR61964|c1_g1_i8, TR61964|c1_g1_i7, TR61964|c1_g1_i6, TR61964|c1_g1_i5, TR61964|c1_g1_i4, TR61964|c1_g1_i3, TR61964|c1_g1_i2, TR61964|c1_g1_i1, TR62242|c0_g2_i2, TR62242|c0_g2_i1, TR61964|c1_g1_i10, TR60321|c2_g1_i8, TR60321|c2_g1_i6, TR60321|c2_g1_i3
GO:0032984	macromolecular complex disassembly	P	0.0296331	0.0030303	2	25	270	542	under	TR62886|c0_g1_i2, TR62886|c0_g1_i1	TR62881|c0_g1_i9, TR62881|c0_g1_i8, TR62881|c0_g1_i6, TR62881|c0_g1_i5, TR62881|c0_g1_i4, TR62881|c0_g1_i1, TR57372|c0_g1_i1, TR62407|c2_g2_i1, TR60504|c3_g2_i4, TR60504|c3_g2_i3, TR60504|c3_g2_i2, TR60504|c3_g2_i1, TR62881|c0_g1_i23, TR62258|c2_g1_i3, TR62881|c0_g1_i19, TR62258|c2_g1_i2, TR62881|c0_g1_i18, TR62881|c0_g1_i16, TR62881|c0_g1_i14, TR62881|c0_g1_i13, TR62881|c0_g1_i12, TR62881|c0_g1_…
GO:0001558	regulation of cell growth	P	0.031157	0.00346392	5	37	267	530	under	TR47891|c0_g1_i2, TR47891|c0_g1_i1, TR47752|c0_g1_i1, TR66714|c5_g1_i2, TR66714|c5_g1_i1	TR65704|c0_g1_i3, TR65704|c0_g1_i2, TR65704|c0_g1_i1, TR61964|c1_g1_i9, TR61964|c1_g1_i8, TR61964|c1_g1_i7, TR61964|c1_g1_i6, TR61964|c1_g1_i5, TR58180|c0_g1_i1, TR61964|c1_g1_i4, TR61964|c1_g1_i3, TR61964|c1_g1_i2, TR61964|c1_g1_i1, TR62407|c2_g2_i1, TR67607|c1_g1_i1, TR65837|c0_g1_i1, TR62242|c0_g2_i2, TR62242|c0_g2_i1, TR65802|c0_g1_i2, TR65802|c0_g1_i1, TR53836|c4_g1_i1, TR53517|c0_g1_i2, TR5…
GO:0019722	calcium-mediated signaling	P	0.031157	0.00346619	4	33	268	534	under	TR55760|c0_g2_i6, TR55760|c0_g2_i4, TR55760|c0_g2_i2, TR55678|c0_g1_i1	TR53245|c1_g1_i2, TR53245|c1_g1_i1, TR56070|c2_g1_i2, TR56070|c2_g1_i1, TR60175|c0_g2_i1, TR62777|c7_g1_i2, TR62777|c7_g1_i1, TR61964|c1_g1_i9, TR61964|c1_g1_i8, TR61964|c1_g1_i7, TR61964|c1_g1_i6, TR61964|c1_g1_i5, TR61964|c1_g1_i4, TR61964|c1_g1_i3, TR61964|c1_g1_i2, TR61964|c1_g1_i1, TR62242|c0_g2_i2, TR62242|c0_g2_i1, TR62258|c2_g1_i3, TR62258|c2_g1_i2, TR66117|c6_g1_i1, TR61964|c1_g1_i10, TR…
GO:0042542	response to hydrogen peroxide	P	0.0331338	0.00387741	1	20	271	547	under	TR65862|c1_g1_i1	TR67413|c0_g1_i7, TR67413|c0_g1_i6, TR67413|c0_g1_i4, TR67413|c0_g1_i3, TR67413|c0_g1_i2, TR67413|c0_g1_i1, TR36959|c0_g1_i1, TR67788|c3_g1_i8, TR67788|c3_g1_i7, TR67788|c3_g1_i6, TR67788|c3_g1_i5, TR67788|c3_g1_i4, TR67788|c3_g1_i3, TR67788|c3_g1_i2, TR67788|c3_g1_i1, TR66535|c1_g1_i1, TR65454|c2_g1_i3, TR65454|c2_g1_i2, TR65454|c2_g1_i1, TR65591|c4_g1_i1
GO:0006469	negative regulation of protein kinase activity	P	0.0331338	0.00387741	1	20	271	547	under	TR67565|c0_g1_i1	TR67413|c0_g1_i7, TR67413|c0_g1_i6, TR67413|c0_g1_i4, TR67413|c0_g1_i3, TR67413|c0_g1_i2, TR67413|c0_g1_i1, TR56939|c0_g1_i1, TR67220|c4_g1_i1, TR47332|c0_g1_i1, TR67301|c3_g2_i1, TR56443|c0_g1_i2, TR56443|c0_g1_i1, TR64063|c0_g8_i5, TR64063|c0_g8_i3, TR64063|c0_g8_i2, TR64063|c0_g8_i1, TR67357|c1_g1_i1, TR67220|c2_g13_i1, TR56939|c2_g1_i1, TR66071|c3_g1_i1
GO:0010522	regulation of calcium ion transport into cytosol	P	0.0331338	0.00387741	1	20	271	547	under	TR55678|c0_g1_i1	TR56070|c2_g1_i2, TR56070|c2_g1_i1, TR61964|c1_g1_i9, TR61964|c1_g1_i8, TR61964|c1_g1_i7, TR61964|c1_g1_i6, TR61964|c1_g1_i5, TR61964|c1_g1_i4, TR61964|c1_g1_i3, TR61964|c1_g1_i2, TR61964|c1_g1_i1, TR62242|c0_g2_i2, TR62242|c0_g2_i1, TR67220|c4_g1_i1, TR61964|c1_g1_i10, TR60175|c11_g2_i3, TR61749|c0_g1_i3, TR62777|c2_g2_i1, TR67220|c2_g13_i1, TR67220|c3_g1_i1
GO:0051238	sequestering of metal ion	P	0.0331338	0.00387741	1	20	271	547	under	TR55678|c0_g1_i1	TR56070|c2_g1_i2, TR56070|c2_g1_i1, TR61964|c1_g1_i9, TR61964|c1_g1_i8, TR61964|c1_g1_i7, TR61964|c1_g1_i6, TR61964|c1_g1_i5, TR61964|c1_g1_i4, TR61964|c1_g1_i3, TR61964|c1_g1_i2, TR61964|c1_g1_i1, TR62242|c0_g2_i2, TR62242|c0_g2_i1, TR67220|c4_g1_i1, TR61964|c1_g1_i10, TR52852|c0_g1_i1, TR61749|c0_g1_i3, TR62777|c2_g2_i1, TR67220|c2_g13_i1, TR67220|c3_g1_i1
GO:0030707	ovarian follicle cell development	P	0.0331338	0.0039038	0	15	272	552	under		TR62881|c0_g1_i9, TR62881|c0_g1_i8, TR62881|c0_g1_i6, TR62881|c0_g1_i5, TR62881|c0_g1_i4, TR62881|c0_g1_i1, TR67607|c1_g1_i1, TR62881|c0_g1_i23, TR62881|c0_g1_i19, TR62881|c0_g1_i18, TR62881|c0_g1_i16, TR62881|c0_g1_i14, TR62881|c0_g1_i13, TR62881|c0_g1_i12, TR62881|c0_g1_i11
GO:0055013	cardiac muscle cell development	P	0.0331338	0.0039038	0	15	272	552	under		TR56070|c2_g1_i2, TR56070|c2_g1_i1, TR61964|c1_g1_i9, TR61964|c1_g1_i8, TR61964|c1_g1_i7, TR61964|c1_g1_i6, TR61964|c1_g1_i5, TR61964|c1_g1_i4, TR61964|c1_g1_i3, TR61964|c1_g1_i2, TR61964|c1_g1_i1, TR62242|c0_g2_i2, TR62242|c0_g2_i1, TR61964|c1_g1_i10, TR62023|c2_g1_i1
GO:0038096	Fc-gamma receptor signaling pathway involved in phagocytosis	P	0.0331338	0.0039038	0	15	272	552	under		TR60676|c1_g1_i13, TR60676|c1_g1_i12, TR60676|c1_g1_i11, TR60676|c1_g1_i10, TR63965|c0_g1_i2, TR67220|c4_g1_i1, TR60676|c1_g1_i9, TR60676|c1_g1_i8, TR60676|c1_g1_i7, TR60676|c1_g1_i5, TR60676|c1_g1_i4, TR60676|c1_g1_i3, TR60676|c1_g1_i1, TR67220|c2_g13_i1, TR67220|c3_g1_i1
GO:0071478	cellular response to radiation	P	0.0331338	0.0039038	0	15	272	552	under		TR60321|c2_g1_i11, TR57648|c1_g1_i1, TR64334|c3_g1_i1, TR67220|c4_g1_i1, TR66117|c6_g1_i1, TR56443|c0_g1_i2, TR56443|c0_g1_i1, TR60321|c2_g1_i8, TR60321|c2_g1_i6, TR60321|c2_g1_i3, TR65546|c5_g1_i1, TR67220|c2_g13_i1, TR56971|c0_g1_i2, TR56971|c0_g1_i1, TR58227|c0_g1_i1
GO:0010996	response to auditory stimulus	P	0.0331338	0.0039038	0	15	272	552	under		TR66299|c0_g1_i2, TR55480|c2_g2_i6, TR55480|c2_g2_i5, TR55480|c2_g2_i4, TR55480|c2_g2_i3, TR55480|c2_g2_i2, TR55480|c2_g2_i1, TR62677|c0_g1_i6, TR62677|c0_g1_i5, TR62677|c0_g1_i4, TR62677|c0_g1_i3, TR62677|c0_g1_i2, TR66293|c1_g1_i2, TR66293|c1_g1_i1, TR66632|c0_g1_i5
GO:0051785	positive regulation of nuclear division	P	0.0331338	0.0039038	0	15	272	552	under		TR61964|c1_g1_i9, TR61964|c1_g1_i8, TR61964|c1_g1_i7, TR61964|c1_g1_i6, TR61964|c1_g1_i5, TR61964|c1_g1_i4, TR61964|c1_g1_i3, TR61964|c1_g1_i2, TR61964|c1_g1_i1, TR56876|c0_g1_i1, TR62242|c0_g2_i2, TR62242|c0_g2_i1, TR61964|c1_g1_i10, TR67357|c1_g1_i1, TR66071|c3_g1_i1
GO:0033002	muscle cell proliferation	P	0.0331338	0.0039038	0	15	272	552	under		TR60347|c4_g4_i1, TR61964|c1_g1_i9, TR61964|c1_g1_i8, TR61964|c1_g1_i7, TR61964|c1_g1_i6, TR61964|c1_g1_i5, TR61964|c1_g1_i4, TR61964|c1_g1_i3, TR61964|c1_g1_i2, TR61964|c1_g1_i1, TR62830|c2_g1_i1, TR62242|c0_g2_i2, TR62242|c0_g2_i1, TR36959|c0_g1_i1, TR61964|c1_g1_i10
GO:0010771	negative regulation of cell morphogenesis involved in differentiation	P	0.0331338	0.0039038	0	15	272	552	under		TR53245|c1_g1_i2, TR53245|c1_g1_i1, TR65704|c0_g1_i3, TR65704|c0_g1_i2, TR65704|c0_g1_i1, TR60175|c0_g2_i1, TR62407|c2_g2_i1, TR62258|c2_g1_i3, TR62258|c2_g1_i2, TR67301|c3_g2_i1, TR60175|c11_g2_i4, TR60175|c11_g2_i3, TR60175|c11_g2_i2, TR60175|c11_g2_i1, TR67835|c7_g1_i1
GO:0010662	regulation of striated muscle cell apoptotic process	P	0.0331338	0.0039038	0	15	272	552	under		TR61964|c1_g1_i9, TR61964|c1_g1_i8, TR61964|c1_g1_i7, TR61964|c1_g1_i6, TR61964|c1_g1_i5, TR61964|c1_g1_i4, TR61964|c1_g1_i3, TR61964|c1_g1_i2, TR61964|c1_g1_i1, TR55000|c0_g1_i1, TR62242|c0_g2_i2, TR62242|c0_g2_i1, TR48152|c0_g2_i2, TR48152|c0_g2_i1, TR61964|c1_g1_i10
GO:0010632	regulation of epithelial cell migration	P	0.0331338	0.0039038	0	15	272	552	under		TR60321|c2_g1_i11, TR65704|c0_g1_i3, TR65704|c0_g1_i2, TR65704|c0_g1_i1, TR62407|c2_g2_i1, TR67220|c4_g1_i1, TR64063|c0_g8_i5, TR64063|c0_g8_i3, TR64063|c0_g8_i2, TR64063|c0_g8_i1, TR60321|c2_g1_i8, TR60321|c2_g1_i6, TR60321|c2_g1_i3, TR67220|c2_g13_i1, TR67220|c3_g1_i1
GO:0044282	small molecule catabolic process	P	0.0331338	0.0039038	0	15	272	552	under		TR57621|c0_g1_i3, TR57621|c0_g1_i2, TR57621|c0_g1_i1, TR53268|c0_g1_i1, TR54643|c0_g1_i1, TR67675|c1_g1_i1, TR62258|c2_g1_i3, TR62258|c2_g1_i2, TR65214|c0_g1_i2, TR67611|c1_g1_i8, TR67611|c1_g1_i4, TR67611|c1_g1_i3, TR67611|c1_g1_i1, TR62054|c4_g1_i1, TR44867|c0_g1_i1
GO:0045765	regulation of angiogenesis	P	0.0331338	0.0039038	0	15	272	552	under		TR60321|c2_g1_i11, TR65704|c0_g1_i3, TR65704|c0_g1_i2, TR65704|c0_g1_i1, TR62407|c2_g2_i1, TR67220|c4_g1_i1, TR60321|c2_g1_i8, TR60321|c2_g1_i6, TR60321|c2_g1_i3, TR62677|c0_g1_i6, TR62677|c0_g1_i5, TR62677|c0_g1_i4, TR62677|c0_g1_i3, TR62677|c0_g1_i2, TR67220|c2_g13_i1
GO:0043473	pigmentation	P	0.0331338	0.0039038	0	15	272	552	under		TR46938|c0_g1_i1, TR62802|c2_g1_i1, TR56939|c0_g1_i1, TR67788|c3_g1_i8, TR67788|c3_g1_i7, TR67788|c3_g1_i6, TR67788|c3_g1_i5, TR67788|c3_g1_i4, TR67788|c3_g1_i3, TR67788|c3_g1_i2, TR67788|c3_g1_i1, TR57662|c0_g1_i2, TR57662|c0_g1_i1, TR56939|c2_g1_i1, TR60941|c1_g1_i1
GO:0007600	sensory perception	P	0.0336662	0.00398443	13	61	259	506	under	TR66577|c1_g1_i3, TR66577|c1_g1_i2, TR66577|c1_g1_i1, TR44843|c0_g1_i1, TR66983|c3_g1_i1, TR57119|c0_g2_i1, TR58732|c4_g2_i1, TR64511|c0_g1_i2, TR64087|c0_g1_i5, TR64087|c0_g1_i4, TR64087|c0_g1_i1, TR65722|c1_g1_i5, TR65722|c1_g1_i2	TR66788|c4_g1_i1, TR65913|c0_g1_i2, TR56070|c2_g1_i2, TR56070|c2_g1_i1, TR58180|c0_g1_i1, TR62407|c2_g2_i1, TR66299|c0_g1_i2, TR66299|c0_g1_i1, TR60504|c3_g2_i4, TR60504|c3_g2_i3, TR60504|c3_g2_i2, TR60504|c3_g2_i1, TR64035|c4_g1_i2, TR64035|c4_g1_i1, TR66013|c0_g1_i3, TR66013|c0_g1_i1, TR64035|c5_g2_i8, TR64035|c5_g2_i7, TR64035|c5_g2_i6, TR64035|c5_g2_i5, TR64035|c5_g2_i4, TR64035|c5_g2_i3, TR6…
GO:0006887	exocytosis	P	0.0402212	0.00480052	6	38	266	529	under	TR51981|c0_g1_i1, TR56554|c0_g1_i1, TR54869|c0_g1_i1, TR54995|c0_g1_i2, TR54995|c0_g1_i1, TR57461|c0_g1_i1	TR53245|c1_g1_i2, TR53245|c1_g1_i1, TR60347|c4_g4_i1, TR60175|c0_g2_i1, TR57372|c0_g1_i1, TR65837|c0_g1_i1, TR55480|c2_g2_i6, TR55480|c2_g2_i5, TR55480|c2_g2_i4, TR55480|c2_g2_i3, TR55480|c2_g2_i2, TR55480|c2_g2_i1, TR67220|c4_g1_i1, TR64141|c0_g1_i3, TR64141|c0_g1_i2, TR64141|c0_g1_i1, TR51776|c1_g1_i1, TR62258|c2_g1_i3, TR62258|c2_g1_i2, TR57681|c0_g1_i1, TR60175|c11_g2_i4, TR60175|c11_g2_i3, T…
GO:0035690	cellular response to drug	P	0.0402212	0.00480836	2	24	270	543	under	TR66714|c5_g1_i2, TR66714|c5_g1_i1	TR53245|c1_g1_i2, TR53245|c1_g1_i1, TR64407|c0_g1_i2, TR64407|c0_g1_i1, TR60175|c0_g2_i1, TR67607|c1_g1_i1, TR64035|c5_g2_i8, TR64035|c5_g2_i7, TR64035|c5_g2_i6, TR64035|c5_g2_i5, TR64035|c5_g2_i4, TR64035|c5_g2_i3, TR64035|c5_g2_i1, TR63965|c0_g1_i2, TR66117|c6_g1_i1, TR64063|c0_g8_i5, TR64063|c0_g8_i3, TR64063|c0_g8_i2, TR56722|c3_g5_i3, TR64063|c0_g8_i1, TR60175|c11_g2_i4, TR60175|c11_g2_i3, T…
GO:0030198	extracellular matrix organization	P	0.0435963	0.00528142	3	28	269	539	under	TR58732|c4_g2_i1, TR66434|c0_g4_i2, TR66434|c0_g4_i1	TR66789|c2_g1_i2, TR63577|c1_g1_i7, TR63577|c1_g1_i6, TR63577|c1_g1_i5, TR63577|c1_g1_i4, TR63577|c1_g1_i3, TR63577|c1_g1_i2, TR63577|c1_g1_i1, TR58180|c0_g1_i1, TR66789|c2_g1_i14, TR55480|c2_g2_i5, TR55480|c2_g2_i4, TR55480|c2_g2_i3, TR55480|c2_g2_i2, TR59373|c3_g1_i3, TR59373|c3_g1_i2, TR67220|c4_g1_i1, TR62258|c2_g1_i3, TR62258|c2_g1_i2, TR62677|c0_g1_i6, TR62677|c0_g1_i5, TR62677|c0_g1_i4, TR…
GO:0016032	viral process	P	0.0459042	0.00569529	8	44	264	523	under	TR66256|c3_g3_i6, TR66256|c3_g3_i2, TR61785|c2_g1_i9, TR61785|c2_g1_i8, TR56574|c0_g1_i2, TR56574|c0_g1_i1, TR67071|c0_g1_i2, TR67071|c0_g1_i1	TR62881|c0_g1_i9, TR62881|c0_g1_i8, TR62881|c0_g1_i6, TR62881|c0_g1_i5, TR62881|c0_g1_i4, TR62881|c0_g1_i1, TR56935|c0_g1_i1, TR62802|c2_g1_i1, TR60676|c1_g1_i13, TR60676|c1_g1_i12, TR60676|c1_g1_i11, TR60676|c1_g1_i10, TR53813|c1_g1_i1, TR63965|c0_g1_i2, TR48152|c0_g2_i2, TR62881|c0_g1_i23, TR48152|c0_g2_i1, TR62881|c0_g1_i19, TR62881|c0_g1_i18, TR62881|c0_g1_i16, TR62881|c0_g1_i14, TR62881|c0_g…

## Sheet: Supplementary_Table_SET3.
Supplementary Excel Table SET3. Common pandora gonads enrichment analysis
GO-ID	Term	Category	FDR	P-Value	#Test	#Ref	#notAnnotTest	#notAnnotRef	Over/Under	TestSeqs	RefSeqs
GO:0006614	SRP-dependent cotranslational protein targeting to membrane	P	3.9461e-30	9.31417e-33	89	5	5144	8965	over	TR22339|c0_g1_i1, TR55036|c0_g1_i1, TR50385|c0_g1_i1, TR54955|c0_g1_i1, TR17211|c0_g1_i1, TR54469|c0_g1_i1, TR55639|c0_g1_i1, TR55472|c0_g1_i1, TR48992|c0_g1_i1, TR16952|c0_g1_i1, TR74514|c0_g2_i1, TR69639|c0_g2_i1, TR59779|c0_g1_i1, TR38524|c0_g1_i1, TR33562|c0_g1_i1, TR59157|c0_g1_i1, TR52401|c0_g1_i1, TR34180|c0_g1_i1, TR65306|c0_g1_i1, TR72960|c0_g2_i1, TR50347|c0_g1_i1, TR70438|c0_g2_i1, TR3…	TR71129|c0_g1_i4, TR71129|c0_g1_i2, TR72163|c0_g1_i3, TR72163|c0_g1_i2, TR72163|c0_g1_i1
GO:0000184	nuclear-transcribed mRNA catabolic process, nonsense-mediated decay	P	3.05829e-24	9.79669e-27	87	11	5146	8959	over	TR22339|c0_g1_i1, TR71708|c0_g1_i1, TR55036|c0_g1_i1, TR50385|c0_g1_i1, TR54955|c0_g1_i1, TR17211|c0_g1_i1, TR54469|c0_g1_i1, TR55639|c0_g1_i1, TR55472|c0_g1_i1, TR48992|c0_g1_i1, TR16952|c0_g1_i1, TR69639|c0_g2_i1, TR59779|c0_g1_i1, TR38524|c0_g1_i1, TR33562|c0_g1_i1, TR59157|c0_g1_i1, TR34180|c0_g1_i1, TR65306|c0_g1_i1, TR50347|c0_g1_i1, TR70438|c0_g2_i1, TR38614|c0_g1_i1, TR31728|c0_g1_i1, TR2…	TR56058|c0_g1_i1, TR54453|c0_g1_i1, TR71129|c0_g1_i4, TR71129|c0_g1_i2, TR72163|c0_g1_i3, TR72163|c0_g1_i2, TR72163|c0_g1_i1, TR86752|c5_g1_i1, TR90426|c0_g1_i1, TR33971|c0_g2_i1, TR64570|c0_g1_i1
GO:0070126	mitochondrial translational termination	P	7.14106e-19	3.652e-21	47	0	5186	8970	over	TR26306|c0_g1_i1, TR66148|c0_g1_i1, TR58654|c0_g1_i1, TR70597|c0_g1_i1, TR77682|c0_g1_i1, TR77379|c0_g1_i5, TR77379|c0_g1_i4, TR77379|c0_g1_i3, TR77379|c0_g1_i1, TR70611|c0_g2_i2, TR74435|c0_g4_i1, TR86487|c0_g1_i4, TR86487|c0_g1_i3, TR86487|c0_g1_i2, TR86487|c0_g1_i1, TR56289|c0_g1_i1, TR74473|c0_g1_i1, TR68342|c0_g1_i1, TR66049|c0_g1_i1, TR89387|c1_g3_i3, TR80449|c1_g1_i1, TR64670|c0_g1_i1, TR6…
GO:0070125	mitochondrial translational elongation	P	2.33153e-16	1.50683e-18	41	0	5192	8970	over	TR26306|c0_g1_i1, TR66148|c0_g1_i1, TR58654|c0_g1_i1, TR70597|c0_g1_i1, TR77682|c0_g1_i1, TR70611|c0_g2_i2, TR74435|c0_g4_i1, TR86487|c0_g1_i4, TR86487|c0_g1_i3, TR86487|c0_g1_i2, TR86487|c0_g1_i1, TR56289|c0_g1_i1, TR74473|c0_g1_i1, TR68342|c0_g1_i1, TR66049|c0_g1_i1, TR80449|c1_g1_i1, TR64670|c0_g1_i1, TR74741|c0_g1_i1, TR67009|c0_g1_i1, TR46958|c0_g1_i1, TR75776|c0_g1_i2, TR75776|c0_g1_i1, TR6…
GO:0070124	mitochondrial translational initiation	P	6.30402e-16	4.10962e-18	40	0	5193	8970	over	TR26306|c0_g1_i1, TR66148|c0_g1_i1, TR58654|c0_g1_i1, TR70597|c0_g1_i1, TR77682|c0_g1_i1, TR70611|c0_g2_i2, TR74435|c0_g4_i1, TR86487|c0_g1_i4, TR86487|c0_g1_i3, TR86487|c0_g1_i2, TR86487|c0_g1_i1, TR56289|c0_g1_i1, TR74473|c0_g1_i1, TR68342|c0_g1_i1, TR66049|c0_g1_i1, TR80449|c1_g1_i1, TR64670|c0_g1_i1, TR67009|c0_g1_i1, TR46958|c0_g1_i1, TR75776|c0_g1_i2, TR75776|c0_g1_i1, TR69337|c0_g3_i2, TR6…
GO:0019083	viral transcription	P	7.04869e-14	6.02114e-16	102	44	5131	8926	over	TR22339|c0_g1_i1, TR66557|c0_g1_i1, TR55036|c0_g1_i1, TR50385|c0_g1_i1, TR54955|c0_g1_i1, TR17211|c0_g1_i1, TR54469|c0_g1_i1, TR55639|c0_g1_i1, TR76838|c0_g1_i1, TR55472|c0_g1_i1, TR48992|c0_g1_i1, TR16952|c0_g1_i1, TR69639|c0_g2_i1, TR59779|c0_g1_i1, TR38524|c0_g1_i1, TR33562|c0_g1_i1, TR59157|c0_g1_i1, TR34180|c0_g1_i1, TR65306|c0_g1_i1, TR50347|c0_g1_i1, TR70438|c0_g2_i1, TR38614|c0_g1_i1, TR3…	TR91074|c4_g1_i1, TR90853|c11_g14_i4, TR90853|c11_g14_i3, TR90853|c11_g14_i2, TR71129|c0_g1_i4, TR71129|c0_g1_i2, TR69851|c2_g4_i2, TR73493|c0_g4_i1, TR83563|c4_g1_i4, TR84051|c2_g6_i2, TR84051|c2_g6_i1, TR90102|c2_g1_i1, TR86085|c0_g1_i1, TR77569|c0_g1_i1, TR86226|c4_g1_i1, TR78072|c0_g4_i3, TR78072|c0_g4_i2, TR72163|c0_g1_i3, TR72163|c0_g1_i2, TR72163|c0_g1_i1, TR69851|c2_g1_i3, TR86781|c2_g5_i…
GO:0002576	platelet degranulation	P	1.22169e-08	2.19017e-10	56	21	5177	8949	over	TR67579|c0_g1_i2, TR67579|c0_g1_i1, TR64575|c0_g1_i1, TR36327|c0_g1_i1, TR79959|c0_g1_i4, TR79959|c0_g1_i1, TR59043|c0_g1_i1, TR80415|c0_g1_i1, TR87794|c2_g2_i2, TR87794|c2_g2_i1, TR67384|c2_g1_i1, TR52319|c0_g3_i1, TR89380|c2_g2_i1, TR50735|c0_g1_i2, TR50735|c0_g1_i1, TR71537|c2_g1_i2, TR71537|c2_g1_i1, TR70128|c0_g1_i4, TR70128|c0_g1_i3, TR70128|c0_g1_i1, TR77832|c1_g1_i3, TR77832|c1_g1_i2, TR7…	TR65120|c1_g1_i1, TR56012|c0_g1_i2, TR47624|c0_g1_i1, TR74760|c2_g2_i3, TR84738|c2_g2_i4, TR84738|c2_g2_i3, TR84738|c2_g2_i1, TR87794|c8_g1_i1, TR89380|c2_g1_i2, TR89380|c2_g1_i1, TR83771|c1_g1_i1, TR80196|c1_g1_i2, TR80196|c1_g1_i1, TR46959|c0_g2_i1, TR80794|c0_g1_i8, TR80794|c0_g1_i3, TR64495|c0_g2_i1, TR15990|c0_g1_i1, TR81413|c1_g1_i1, TR79745|c4_g1_i3, TR79745|c4_g1_i1
GO:0002119	nematode larval development	P	3.09946e-07	7.64674e-09	149	128	5084	8842	over	TR86535|c0_g1_i1, TR75988|c1_g2_i1, TR83924|c0_g1_i2, TR83924|c0_g1_i1, TR50791|c2_g1_i1, TR58654|c0_g1_i1, TR89453|c2_g1_i1, TR54955|c0_g1_i1, TR17211|c0_g1_i1, TR54469|c0_g1_i1, TR69409|c0_g1_i1, TR33137|c0_g1_i1, TR48992|c0_g1_i1, TR71137|c1_g3_i1, TR78055|c2_g5_i2, TR78055|c2_g5_i1, TR81034|c4_g1_i1, TR58667|c0_g1_i1, TR74514|c0_g2_i1, TR59779|c0_g1_i1, TR33562|c0_g1_i1, TR59157|c0_g1_i1, TR7…	TR83833|c2_g1_i1, TR86944|c0_g1_i5, TR86944|c0_g1_i4, TR86944|c0_g1_i3, TR86944|c0_g1_i2, TR86944|c0_g1_i1, TR73776|c0_g1_i3, TR73776|c0_g1_i2, TR70320|c0_g1_i2, TR70320|c0_g1_i1, TR91089|c0_g1_i1, TR58401|c0_g1_i1, TR89629|c0_g1_i1, TR71577|c4_g1_i1, TR64407|c0_g1_i1, TR86330|c0_g1_i1, TR80420|c1_g1_i2, TR80420|c1_g1_i1, TR69919|c0_g1_i1, TR80768|c2_g1_i2, TR80768|c2_g1_i1, TR75213|c0_g1_i1, TR8…
GO:0072643	interferon-gamma secretion	P	4.02884e-07	1.03019e-08	27	4	5206	8966	over	TR72879|c0_g1_i1, TR67090|c0_g1_i1, TR72022|c2_g1_i1, TR74516|c4_g1_i3, TR74516|c4_g1_i2, TR74516|c4_g1_i1, TR58672|c0_g1_i1, TR54130|c1_g1_i3, TR76535|c2_g2_i1, TR83894|c1_g1_i1, TR76535|c4_g1_i2, TR76535|c4_g1_i1, TR90113|c0_g1_i5, TR76535|c3_g1_i1, TR77977|c0_g9_i4, TR77977|c0_g9_i1, TR64759|c0_g1_i1, TR73179|c0_g1_i1, TR75399|c3_g1_i11, TR75399|c3_g1_i10, TR75320|c0_g1_i5, TR75320|c0_g1_i4, T…	TR91074|c4_g1_i1, TR84167|c1_g5_i10, TR88159|c0_g2_i1, TR67264|c0_g1_i1
GO:0097067	cellular response to thyroid hormone stimulus	P	4.1813e-07	1.09033e-08	21	1	5212	8969	over	TR89377|c0_g1_i1, TR34225|c0_g1_i1, TR74516|c4_g1_i3, TR74516|c4_g1_i2, TR74516|c4_g1_i1, TR66202|c1_g1_i1, TR81245|c0_g1_i2, TR81245|c0_g1_i1, TR62918|c0_g1_i1, TR83856|c0_g4_i3, TR83856|c0_g4_i2, TR83856|c0_g4_i1, TR80228|c0_g1_i1, TR77906|c0_g1_i2, TR77906|c0_g1_i1, TR75399|c3_g1_i11, TR75399|c3_g1_i10, TR75399|c3_g1_i8, TR75399|c3_g1_i5, TR75399|c3_g1_i2, TR76405|c0_g1_i1	TR77351|c0_g1_i1
GO:0006744	ubiquinone biosynthetic process	P	4.64629e-07	1.23508e-08	25	3	5208	8967	over	TR76671|c0_g1_i1, TR77331|c0_g1_i1, TR72252|c0_g1_i1, TR66262|c0_g1_i2, TR66262|c0_g1_i1, TR48829|c0_g3_i1, TR83790|c0_g2_i3, TR83790|c0_g2_i2, TR83790|c0_g2_i1, TR79196|c0_g1_i1, TR83790|c0_g4_i1, TR69618|c0_g3_i1, TR78074|c3_g1_i1, TR73024|c0_g4_i1, TR68144|c0_g1_i1, TR83790|c0_g1_i1, TR70071|c1_g1_i1, TR50856|c0_g1_i1, TR69599|c0_g1_i2, TR69599|c0_g1_i1, TR74995|c0_g1_i1, TR48829|c0_g4_i1, TR6…	TR76309|c0_g1_i1, TR71295|c0_g1_i2, TR71295|c0_g1_i1
GO:0006120	mitochondrial electron transport, NADH to ubiquinone	P	1.11284e-06	3.25834e-08	22	2	5211	8968	over	TR77331|c0_g1_i1, TR72252|c0_g1_i1, TR66262|c0_g1_i2, TR66262|c0_g1_i1, TR48829|c0_g3_i1, TR83790|c0_g2_i3, TR83790|c0_g2_i2, TR83790|c0_g2_i1, TR83790|c0_g4_i1, TR69618|c0_g3_i1, TR78074|c3_g1_i1, TR73024|c0_g4_i1, TR68144|c0_g1_i1, TR83790|c0_g1_i1, TR70071|c1_g1_i1, TR50856|c0_g1_i1, TR69599|c0_g1_i2, TR69599|c0_g1_i1, TR74995|c0_g1_i1, TR48829|c0_g4_i1, TR67547|c0_g1_i1, TR73024|c0_g8_i1	TR71295|c0_g1_i2, TR71295|c0_g1_i1
GO:0007219	Notch signaling pathway	P	1.93865e-06	6.03582e-08	118	96	5115	8874	over	TR81214|c0_g3_i1, TR55079|c0_g1_i1, TR49628|c0_g1_i1, TR77012|c0_g1_i7, TR77012|c0_g1_i2, TR80415|c0_g1_i2, TR80415|c0_g1_i1, TR10208|c0_g1_i1, TR57815|c0_g1_i1, TR75800|c0_g1_i2, TR70251|c0_g1_i1, TR54726|c0_g1_i1, TR76516|c0_g1_i1, TR77622|c2_g1_i1, TR65306|c0_g1_i1, TR74516|c4_g1_i3, TR74516|c4_g1_i2, TR74516|c4_g1_i1, TR76062|c0_g1_i2, TR76062|c0_g1_i1, TR79667|c0_g10_i1, TR79488|c1_g1_i1, TR…	TR77743|c0_g1_i2, TR77743|c0_g1_i1, TR77296|c0_g2_i1, TR86944|c0_g1_i5, TR86944|c0_g1_i4, TR86944|c0_g1_i3, TR86944|c0_g1_i2, TR86944|c0_g1_i1, TR72135|c0_g1_i1, TR91089|c0_g1_i1, TR71577|c4_g1_i1, TR72361|c0_g1_i3, TR75108|c3_g1_i1, TR64296|c0_g1_i1, TR55203|c0_g1_i1, TR79958|c2_g1_i1, TR87761|c0_g1_i5, TR87761|c0_g1_i3, TR87761|c0_g1_i2, TR89537|c2_g6_i2, TR74351|c0_g1_i1, TR81421|c3_g2_i8, TR8…
GO:0006013	mannose metabolic process	P	4.70236e-06	1.62524e-07	29	7	5204	8963	over	TR66552|c0_g1_i1, TR87960|c1_g1_i1, TR81158|c0_g1_i1, TR73972|c0_g1_i2, TR73972|c0_g1_i1, TR85026|c0_g1_i2, TR85026|c0_g1_i1, TR88088|c2_g1_i5, TR88088|c2_g1_i2, TR88088|c2_g1_i1, TR89677|c4_g1_i1, TR81189|c0_g1_i1, TR79333|c0_g1_i4, TR79333|c0_g1_i3, TR79333|c0_g1_i1, TR84606|c1_g1_i7, TR84606|c1_g1_i6, TR84606|c1_g1_i5, TR84606|c1_g1_i4, TR84606|c1_g1_i3, TR84606|c1_g1_i2, TR84606|c1_g1_i1, TR8…	TR83706|c0_g1_i5, TR83706|c0_g1_i3, TR83706|c0_g1_i2, TR81201|c0_g2_i1, TR86810|c0_g1_i1, TR81189|c1_g1_i2, TR81189|c1_g1_i1
GO:0045454	cell redox homeostasis	P	5.76473e-06	2.02806e-07	20	2	5213	8968	over	TR74970|c1_g1_i2, TR74970|c1_g1_i1, TR70756|c0_g1_i6, TR56882|c0_g1_i1, TR63779|c0_g1_i1, TR74970|c0_g1_i1, TR62926|c1_g1_i2, TR62926|c1_g1_i1, TR84623|c0_g1_i2, TR84623|c0_g1_i1, TR76535|c4_g1_i2, TR54675|c0_g1_i1, TR74970|c1_g2_i1, TR55367|c0_g1_i1, TR71853|c0_g1_i2, TR71853|c0_g1_i1, TR78787|c0_g1_i1, TR65602|c0_g1_i1, TR73932|c0_g2_i1, TR68523|c1_g1_i1	TR89454|c0_g1_i1, TR74249|c0_g1_i1
GO:0048702	embryonic neurocranium morphogenesis	P	5.76473e-06	2.02806e-07	20	2	5213	8968	over	TR73579|c0_g1_i2, TR73579|c0_g1_i1, TR74516|c4_g1_i3, TR74516|c4_g1_i2, TR74516|c4_g1_i1, TR70128|c0_g1_i4, TR70128|c0_g1_i3, TR70128|c0_g1_i1, TR84448|c0_g1_i3, TR84448|c0_g1_i1, TR48918|c0_g1_i1, TR75399|c3_g1_i11, TR75399|c3_g1_i10, TR58734|c0_g1_i2, TR58734|c0_g1_i1, TR78045|c0_g1_i2, TR75399|c3_g1_i8, TR75399|c3_g1_i5, TR75399|c3_g1_i2, TR71672|c0_g1_i1	TR56380|c1_g1_i1, TR84051|c2_g5_i1
GO:0046686	response to cadmium ion	P	5.98004e-06	2.11052e-07	67	42	5166	8928	over	TR84783|c3_g1_i1, TR85154|c2_g1_i4, TR85154|c2_g1_i3, TR85154|c2_g1_i2, TR85154|c2_g1_i1, TR78124|c0_g1_i1, TR62900|c0_g1_i1, TR81092|c0_g1_i2, TR81092|c0_g1_i1, TR66522|c0_g1_i3, TR84783|c3_g3_i6, TR84783|c3_g3_i5, TR84783|c3_g3_i4, TR84783|c3_g3_i3, TR84783|c3_g3_i2, TR84783|c3_g3_i1, TR76057|c0_g1_i1, TR64755|c0_g1_i1, TR81034|c4_g1_i1, TR59779|c0_g1_i1, TR75521|c0_g1_i1, TR80098|c0_g2_i1, TR7…	TR83833|c2_g1_i1, TR64407|c0_g1_i1, TR69919|c0_g1_i1, TR75213|c0_g1_i1, TR59973|c0_g1_i1, TR68587|c0_g1_i1, TR73201|c0_g1_i1, TR75611|c0_g1_i1, TR81034|c3_g1_i1, TR90305|c1_g3_i8, TR90305|c1_g3_i7, TR90305|c1_g3_i6, TR90305|c1_g3_i5, TR90305|c1_g3_i3, TR90305|c1_g3_i2, TR90305|c1_g3_i1, TR81034|c0_g2_i1, TR78703|c5_g1_i2, TR78703|c5_g1_i1, TR76135|c2_g1_i3, TR76135|c2_g1_i2, TR76135|c2_g1_i1, TR8…
GO:0006449	regulation of translational termination	P	8.40901e-06	3.09065e-07	15	0	5218	8970	over	TR87776|c3_g1_i1, TR77379|c0_g1_i5, TR77379|c0_g1_i4, TR77379|c0_g1_i3, TR77379|c0_g1_i1, TR87776|c3_g3_i1, TR89387|c1_g3_i3, TR87776|c3_g5_i1, TR87776|c3_g12_i2, TR87776|c3_g12_i1, TR81016|c0_g1_i1, TR89387|c1_g2_i1, TR87776|c3_g4_i1, TR31262|c0_g1_i1, TR89617|c3_g1_i1
GO:0006000	fructose metabolic process	P	9.04237e-06	3.359e-07	29	8	5204	8962	over	TR66552|c0_g1_i1, TR81158|c0_g1_i1, TR54726|c0_g1_i1, TR73972|c0_g1_i2, TR73972|c0_g1_i1, TR85026|c0_g1_i2, TR85026|c0_g1_i1, TR88088|c2_g1_i5, TR88088|c2_g1_i2, TR88088|c2_g1_i1, TR89677|c4_g1_i1, TR81189|c0_g1_i1, TR79333|c0_g1_i4, TR79333|c0_g1_i3, TR79333|c0_g1_i1, TR84606|c1_g1_i7, TR84606|c1_g1_i6, TR84606|c1_g1_i5, TR84606|c1_g1_i4, TR84606|c1_g1_i3, TR84606|c1_g1_i2, TR84606|c1_g1_i1, TR8…	TR83706|c0_g1_i5, TR83706|c0_g1_i3, TR83706|c0_g1_i2, TR83706|c0_g1_i1, TR81201|c0_g2_i1, TR86810|c0_g1_i1, TR81189|c1_g1_i2, TR81189|c1_g1_i1
GO:0033148	positive regulation of intracellular estrogen receptor signaling pathway	P	1.27202e-05	4.91106e-07	17	1	5216	8969	over	TR72821|c1_g2_i1, TR74246|c0_g4_i3, TR74246|c0_g4_i2, TR74246|c0_g4_i1, TR74636|c0_g2_i5, TR74636|c0_g2_i4, TR74636|c0_g2_i3, TR74636|c0_g2_i2, TR74636|c0_g2_i1, TR85026|c0_g1_i2, TR85026|c0_g1_i1, TR74246|c0_g3_i1, TR74636|c0_g1_i1, TR71672|c0_g1_i1, TR81281|c0_g1_i5, TR81281|c0_g1_i4, TR81281|c0_g1_i2	TR49159|c0_g1_i1
GO:0048146	positive regulation of fibroblast proliferation	P	1.27851e-05	4.94333e-07	36	14	5197	8956	over	TR80415|c0_g1_i1, TR84260|c0_g1_i1, TR70883|c0_g1_i2, TR70883|c0_g1_i1, TR83524|c2_g1_i2, TR83524|c2_g1_i1, TR74558|c0_g3_i3, TR67106|c0_g2_i1, TR77229|c0_g1_i1, TR90199|c0_g6_i3, TR90199|c0_g6_i2, TR90199|c0_g6_i1, TR87977|c0_g2_i2, TR87977|c0_g2_i1, TR79161|c0_g1_i1, TR80558|c0_g1_i4, TR80558|c0_g1_i3, TR80558|c0_g1_i1, TR75590|c0_g1_i3, TR75590|c0_g1_i2, TR61346|c1_g1_i1, TR83411|c3_g1_i1, TR8…	TR62507|c0_g1_i4, TR62507|c0_g1_i3, TR62507|c0_g1_i2, TR62507|c0_g1_i1, TR84711|c1_g1_i1, TR89455|c1_g1_i1, TR71213|c0_g1_i1, TR77199|c3_g3_i1, TR71768|c0_g1_i1, TR85142|c0_g1_i1, TR86170|c1_g7_i3, TR80761|c1_g1_i4, TR80761|c1_g1_i2, TR80761|c1_g1_i14
GO:0000028	ribosomal small subunit assembly	P	1.28564e-05	5.02868e-07	19	2	5214	8968	over	TR50385|c0_g1_i1, TR69802|c0_g1_i1, TR70438|c0_g2_i1, TR75805|c0_g1_i2, TR75805|c0_g1_i1, TR68641|c3_g1_i2, TR68641|c3_g1_i1, TR66854|c0_g1_i1, TR49079|c0_g2_i1, TR38441|c0_g1_i1, TR1210|c0_g1_i1, TR54956|c1_g1_i1, TR64677|c0_g1_i1, TR70438|c0_g1_i1, TR75533|c0_g1_i1, TR69802|c0_g2_i1, TR51070|c0_g1_i1, TR49079|c0_g1_i1, TR17310|c0_g1_i1	TR71129|c0_g1_i4, TR71129|c0_g1_i2
GO:0030214	hyaluronan catabolic process	P	2e-05	8.4026e-07	14	0	5219	8970	over	TR80415|c0_g1_i1, TR81318|c1_g2_i3, TR81318|c1_g2_i2, TR81318|c1_g2_i1, TR73531|c0_g1_i2, TR73531|c0_g1_i1, TR80614|c0_g1_i2, TR80614|c0_g1_i1, TR70128|c0_g1_i4, TR70128|c0_g1_i1, TR79971|c0_g6_i2, TR79971|c0_g6_i1, TR77215|c0_g1_i1, TR58314|c0_g1_i1
GO:0060741	prostate gland stromal morphogenesis	P	2e-05	8.4026e-07	14	0	5219	8970	over	TR72403|c1_g1_i15, TR72403|c1_g1_i14, TR72403|c1_g1_i11, TR72403|c1_g1_i10, TR67671|c0_g1_i2, TR67671|c0_g1_i1, TR72403|c1_g1_i9, TR72403|c1_g1_i7, TR72403|c1_g1_i6, TR72403|c1_g1_i4, TR72403|c1_g1_i3, TR72403|c1_g1_i2, TR72403|c1_g1_i1, TR52213|c0_g1_i1
GO:0007077	mitotic nuclear envelope disassembly	P	2.36908e-05	1.01186e-06	20	3	5213	8967	over	TR70716|c0_g1_i2, TR70716|c0_g1_i1, TR76838|c0_g1_i1, TR84118|c2_g12_i1, TR69037|c0_g1_i1, TR77229|c0_g1_i1, TR66078|c0_g1_i1, TR84118|c2_g5_i1, TR67051|c0_g1_i1, TR73599|c0_g1_i2, TR73599|c0_g1_i1, TR84118|c2_g13_i1, TR84118|c2_g9_i1, TR66244|c0_g1_i8, TR66244|c0_g1_i7, TR66244|c0_g1_i6, TR66244|c0_g1_i5, TR66244|c0_g1_i4, TR66244|c0_g1_i2, TR66244|c0_g1_i1	TR79652|c1_g3_i2, TR79652|c1_g3_i1, TR84118|c2_g2_i1
GO:0000466	maturation of 5.8S rRNA from tricistronic rRNA transcript (SSU-rRNA, 5.8S rRNA, LSU-rRNA)	P	2.36908e-05	1.01186e-06	20	3	5213	8967	over	TR69409|c0_g1_i1, TR16952|c0_g1_i1, TR72112|c0_g2_i1, TR70438|c0_g2_i1, TR79667|c0_g10_i1, TR75922|c0_g1_i2, TR75922|c0_g1_i1, TR74053|c0_g1_i1, TR72849|c0_g1_i1, TR84567|c2_g1_i1, TR79667|c0_g7_i1, TR79667|c0_g12_i1, TR77253|c0_g1_i3, TR77253|c0_g1_i2, TR72849|c0_g3_i1, TR80886|c0_g2_i1, TR70438|c0_g1_i1, TR74936|c1_g1_i1, TR79667|c0_g11_i1, TR79667|c0_g8_i1	TR67944|c2_g1_i1, TR67944|c2_g3_i1, TR67944|c2_g4_i1
GO:0031648	protein destabilization	P	2.67936e-05	1.16245e-06	23	5	5210	8965	over	TR89377|c0_g1_i1, TR76559|c0_g1_i1, TR76562|c0_g1_i4, TR76562|c0_g1_i3, TR76562|c0_g1_i2, TR76562|c0_g1_i1, TR80062|c0_g1_i1, TR80228|c0_g1_i1, TR73761|c2_g3_i1, TR77906|c0_g1_i2, TR77906|c0_g1_i1, TR72649|c0_g1_i1, TR73761|c0_g1_i1, TR73599|c0_g1_i2, TR73599|c0_g1_i1, TR70789|c0_g1_i1, TR79058|c2_g1_i9, TR79058|c2_g1_i7, TR79058|c2_g1_i4, TR79058|c2_g1_i3, TR79058|c2_g1_i1, TR79058|c2_g1_i10, TR…	TR68587|c0_g1_i1, TR80109|c0_g1_i4, TR80109|c0_g1_i3, TR80109|c0_g1_i2, TR80109|c0_g1_i1
GO:0006094	gluconeogenesis	P	3.82661e-05	1.75266e-06	71	51	5162	8919	over	TR66552|c0_g1_i1, TR77339|c0_g1_i2, TR77339|c0_g1_i1, TR72329|c0_g1_i1, TR67528|c0_g1_i1, TR71156|c0_g1_i1, TR78124|c0_g1_i1, TR76376|c0_g1_i1, TR67836|c0_g1_i1, TR62900|c0_g1_i1, TR64778|c0_g2_i1, TR64755|c0_g1_i1, TR81034|c4_g1_i1, TR59779|c0_g1_i1, TR76054|c4_g2_i1, TR84042|c0_g1_i4, TR84042|c0_g1_i3, TR84042|c0_g1_i2, TR84042|c0_g1_i1, TR70734|c0_g1_i1, TR72250|c1_g2_i1, TR63990|c0_g2_i1, TR8…	TR83833|c2_g1_i1, TR79170|c1_g1_i1, TR71393|c0_g1_i1, TR77648|c2_g2_i7, TR77648|c2_g2_i6, TR77648|c2_g2_i3, TR77648|c2_g2_i1, TR83706|c0_g1_i5, TR83706|c0_g1_i3, TR83706|c0_g1_i2, TR64407|c0_g1_i1, TR80156|c4_g1_i2, TR80156|c4_g1_i1, TR90131|c0_g3_i1, TR72380|c3_g2_i1, TR81034|c3_g1_i1, TR74916|c0_g1_i1, TR73334|c0_g1_i2, TR73334|c0_g1_i1, TR81034|c0_g2_i1, TR87798|c0_g1_i8, TR87798|c0_g1_i6, TR8…
GO:0042776	mitochondrial ATP synthesis coupled proton transport	P	4.78168e-05	2.28416e-06	13	0	5220	8970	over	TR60265|c0_g1_i1, TR68842|c0_g1_i1, TR50618|c0_g1_i1, TR80436|c1_g3_i1, TR54221|c0_g1_i2, TR54221|c0_g1_i1, TR72110|c0_g1_i1, TR48746|c0_g1_i1, TR61466|c0_g1_i1, TR58666|c0_g1_i1, TR38454|c0_g1_i1, TR56504|c0_g1_i2, TR56504|c0_g1_i1
GO:0042102	positive regulation of T cell proliferation	P	5.0289e-05	2.41921e-06	29	10	5204	8960	over	TR78730|c0_g1_i1, TR75918|c1_g2_i5, TR75918|c1_g2_i4, TR75918|c1_g2_i1, TR77919|c0_g2_i1, TR60453|c0_g1_i1, TR71488|c0_g3_i4, TR71488|c0_g3_i3, TR71488|c0_g3_i2, TR73556|c3_g1_i4, TR73556|c3_g1_i3, TR73556|c3_g1_i1, TR84164|c0_g1_i4, TR84164|c0_g1_i1, TR61346|c1_g1_i1, TR89609|c4_g4_i2, TR90113|c0_g1_i5, TR80948|c0_g1_i2, TR80948|c0_g1_i1, TR72332|c1_g1_i4, TR72332|c1_g1_i3, TR72332|c1_g1_i2, TR7…	TR64620|c0_g1_i1, TR89537|c2_g6_i2, TR68747|c0_g2_i2, TR68747|c0_g2_i1, TR72332|c3_g1_i3, TR72332|c3_g1_i2, TR67369|c1_g6_i4, TR67369|c1_g6_i3, TR67369|c1_g6_i2, TR56380|c1_g1_i1
GO:0009853	photorespiration	P	5.36442e-05	2.61224e-06	22	5	5211	8965	over	TR78124|c0_g1_i1, TR81092|c0_g1_i2, TR81092|c0_g1_i1, TR71799|c0_g1_i1, TR69983|c0_g1_i1, TR71537|c2_g1_i2, TR71537|c2_g1_i1, TR76330|c0_g1_i2, TR76330|c0_g1_i1, TR76798|c0_g1_i2, TR78074|c3_g1_i1, TR73024|c0_g4_i1, TR53787|c1_g2_i1, TR33970|c0_g1_i1, TR68144|c0_g1_i1, TR70071|c1_g1_i1, TR68043|c0_g1_i1, TR69165|c2_g1_i4, TR69165|c2_g1_i3, TR69165|c2_g1_i2, TR69165|c2_g1_i1, TR73024|c0_g8_i1	TR86757|c0_g2_i2, TR86757|c0_g2_i1, TR83833|c2_g1_i1, TR78703|c5_g1_i2, TR78703|c5_g1_i1
GO:0043552	positive regulation of phosphatidylinositol 3-kinase activity	P	5.4815e-05	2.67698e-06	24	6	5209	8964	over	TR87830|c0_g1_i2, TR80415|c0_g1_i1, TR89518|c4_g8_i1, TR75279|c8_g1_i5, TR75279|c8_g1_i1, TR87830|c0_g3_i1, TR84868|c1_g1_i1, TR70128|c0_g1_i4, TR70128|c0_g1_i1, TR74246|c0_g4_i3, TR74246|c0_g4_i2, TR74246|c0_g4_i1, TR79426|c0_g1_i3, TR79426|c0_g1_i1, TR83411|c3_g1_i1, TR86429|c1_g1_i1, TR83411|c2_g1_i1, TR74246|c0_g3_i1, TR79058|c2_g1_i9, TR79058|c2_g1_i7, TR79058|c2_g1_i4, TR79058|c2_g1_i3, TR7…	TR76574|c3_g1_i1, TR81417|c0_g1_i4, TR81417|c0_g1_i3, TR81417|c0_g1_i1, TR71768|c0_g1_i1, TR76574|c1_g5_i1
GO:0050830	defense response to Gram-positive bacterium	P	7.07926e-05	3.58459e-06	31	12	5202	8958	over	TR78730|c0_g1_i1, TR76189|c3_g1_i5, TR76189|c3_g1_i3, TR76189|c3_g1_i1, TR61342|c1_g1_i1, TR55036|c0_g1_i1, TR75507|c0_g4_i1, TR62356|c0_g1_i1, TR83644|c2_g1_i2, TR74558|c0_g3_i3, TR61099|c0_g2_i2, TR61099|c0_g2_i1, TR64087|c0_g2_i1, TR75486|c1_g1_i1, TR75507|c0_g1_i1, TR63778|c0_g1_i1, TR79329|c4_g1_i1, TR75507|c0_g3_i1, TR66202|c0_g1_i1, TR69039|c3_g11_i2, TR69039|c3_g11_i1, TR79545|c1_g1_i2, T…	TR79871|c5_g1_i1, TR90853|c11_g20_i4, TR90853|c11_g20_i3, TR90853|c11_g20_i1, TR75905|c0_g1_i1, TR80090|c0_g1_i1, TR76953|c6_g1_i1, TR70565|c0_g1_i6, TR70565|c0_g1_i5, TR70565|c0_g1_i4, TR70565|c0_g1_i3, TR70565|c0_g1_i2
GO:0000462	maturation of SSU-rRNA from tricistronic rRNA transcript (SSU-rRNA, 5.8S rRNA, LSU-rRNA)	P	9.31361e-05	4.90962e-06	27	9	5206	8961	over	TR50385|c0_g1_i1, TR16952|c0_g1_i1, TR59157|c0_g1_i1, TR72112|c0_g2_i1, TR85090|c2_g1_i1, TR70438|c0_g2_i1, TR68055|c0_g1_i1, TR68641|c3_g1_i2, TR68641|c3_g1_i1, TR71299|c0_g1_i1, TR72849|c0_g1_i1, TR79020|c0_g1_i1, TR77253|c0_g1_i3, TR77253|c0_g1_i2, TR72849|c0_g3_i1, TR54956|c1_g1_i1, TR80886|c0_g2_i1, TR38486|c0_g1_i1, TR70438|c0_g1_i1, TR77942|c0_g2_i1, TR75533|c0_g1_i1, TR60274|c0_g1_i1, TR8…	TR71129|c0_g1_i4, TR71129|c0_g1_i2, TR67944|c2_g1_i1, TR67944|c2_g3_i1, TR46429|c0_g1_i1, TR67944|c2_g4_i1, TR76555|c0_g5_i6, TR76555|c0_g5_i5, TR76555|c0_g5_i1
GO:2000811	negative regulation of anoikis	P	9.86805e-05	5.2518e-06	23	6	5210	8964	over	TR76516|c0_g1_i1, TR77622|c2_g1_i1, TR83524|c2_g1_i2, TR83524|c2_g1_i1, TR90397|c0_g7_i2, TR90397|c0_g7_i1, TR84006|c0_g1_i1, TR78773|c9_g3_i8, TR78773|c9_g3_i7, TR78773|c9_g3_i5, TR78773|c9_g3_i3, TR78773|c9_g3_i2, TR78773|c9_g3_i1, TR65601|c0_g2_i2, TR65601|c0_g2_i1, TR79058|c2_g1_i9, TR79058|c2_g1_i7, TR79058|c2_g1_i4, TR79058|c2_g1_i3, TR79058|c2_g1_i1, TR79058|c2_g1_i10, TR69980|c3_g1_i2, TR…	TR55203|c0_g1_i1, TR71819|c1_g1_i1, TR73334|c0_g1_i2, TR73334|c0_g1_i1, TR89489|c2_g1_i2, TR89489|c2_g1_i1
GO:0032981	mitochondrial respiratory chain complex I assembly	P	0.000112613	6.20848e-06	12	0	5221	8970	over	TR77236|c2_g2_i1, TR84959|c0_g1_i1, TR89401|c2_g1_i2, TR89401|c2_g1_i1, TR84724|c0_g1_i1, TR79913|c1_g2_i3, TR79913|c1_g2_i2, TR79913|c1_g2_i1, TR68144|c0_g1_i1, TR70071|c1_g1_i1, TR74524|c0_g1_i1, TR77236|c2_g7_i1
GO:0006420	arginyl-tRNA aminoacylation	P	0.000112613	6.20848e-06	12	0	5221	8970	over	TR86322|c0_g1_i9, TR86322|c0_g1_i8, TR86322|c0_g1_i7, TR86322|c0_g1_i6, TR86322|c0_g1_i5, TR86322|c0_g1_i4, TR86322|c0_g1_i2, TR86322|c0_g1_i1, TR72849|c0_g1_i1, TR72849|c0_g3_i1, TR69540|c0_g1_i1, TR86322|c0_g1_i10
GO:0075713	establishment of integrated proviral latency	P	0.000112613	6.20848e-06	12	0	5221	8970	over	TR79959|c0_g1_i4, TR79959|c0_g1_i1, TR71537|c2_g1_i2, TR71537|c2_g1_i1, TR66244|c0_g1_i8, TR66244|c0_g1_i7, TR66244|c0_g1_i6, TR66244|c0_g1_i5, TR66244|c0_g1_i4, TR66244|c0_g1_i2, TR66244|c0_g1_i1, TR66953|c0_g1_i1
GO:0031274	positive regulation of pseudopodium assembly	P	0.000112613	6.20848e-06	12	0	5221	8970	over	TR90219|c1_g10_i1, TR72879|c0_g1_i1, TR84964|c1_g1_i1, TR67090|c0_g1_i1, TR89518|c4_g8_i1, TR75279|c8_g1_i5, TR75279|c8_g1_i1, TR90219|c1_g4_i1, TR81245|c0_g1_i2, TR81245|c0_g1_i1, TR80405|c0_g1_i3, TR80405|c0_g1_i2
GO:0006098	pentose-phosphate shunt	P	0.000132178	7.4431e-06	16	2	5217	8968	over	TR66552|c0_g1_i1, TR66522|c0_g1_i3, TR73338|c0_g2_i1, TR68918|c0_g1_i1, TR88088|c2_g1_i5, TR88088|c2_g1_i2, TR88088|c2_g1_i1, TR79390|c5_g1_i2, TR79390|c5_g1_i1, TR79333|c0_g1_i4, TR79333|c0_g1_i3, TR79333|c0_g1_i1, TR71098|c2_g1_i1, TR77764|c0_g2_i1, TR69633|c0_g1_i1, TR71284|c0_g1_i1	TR78703|c5_g1_i2, TR78703|c5_g1_i1
GO:0030728	ovulation	P	0.000132178	7.4431e-06	16	2	5217	8968	over	TR89453|c2_g1_i1, TR78055|c2_g5_i2, TR78055|c2_g5_i1, TR52632|c1_g1_i1, TR76389|c0_g1_i2, TR76389|c0_g1_i1, TR76075|c1_g1_i2, TR76075|c1_g1_i1, TR76296|c0_g1_i2, TR76296|c0_g1_i1, TR76427|c2_g1_i4, TR73538|c0_g1_i1, TR76874|c1_g3_i2, TR76874|c1_g3_i1, TR77539|c1_g1_i1, TR72602|c0_g2_i1	TR58401|c0_g1_i1, TR71894|c1_g5_i1
GO:0070374	positive regulation of ERK1 and ERK2 cascade	P	0.000141849	8.04346e-06	72	56	5161	8914	over	TR70716|c0_g1_i2, TR70716|c0_g1_i1, TR84783|c3_g1_i1, TR67411|c0_g1_i1, TR78730|c0_g1_i1, TR77339|c0_g1_i2, TR77339|c0_g1_i1, TR50034|c0_g1_i1, TR72879|c0_g1_i1, TR67090|c0_g1_i1, TR84783|c3_g3_i6, TR84783|c3_g3_i5, TR84783|c3_g3_i4, TR84783|c3_g3_i3, TR84783|c3_g3_i2, TR84783|c3_g3_i1, TR77510|c0_g2_i1, TR71799|c0_g1_i1, TR84882|c0_g1_i7, TR84882|c0_g1_i5, TR58672|c0_g1_i1, TR70883|c0_g1_i2, TR7…	TR44281|c0_g1_i1, TR75489|c0_g2_i1, TR79967|c0_g1_i4, TR79967|c0_g1_i3, TR79967|c0_g1_i2, TR79967|c0_g1_i1, TR76574|c3_g1_i1, TR91115|c0_g1_i4, TR91115|c0_g1_i3, TR91115|c0_g1_i2, TR84298|c0_g1_i3, TR84298|c0_g1_i2, TR84298|c0_g1_i1, TR58986|c0_g1_i1, TR80801|c4_g1_i1, TR81029|c0_g2_i1, TR84167|c1_g5_i10, TR76135|c2_g1_i3, TR76135|c2_g1_i2, TR76135|c2_g1_i1, TR88159|c0_g2_i1, TR63369|c0_g1_i1, TR…
GO:0031954	positive regulation of protein autophosphorylation	P	0.000145104	8.277e-06	14	1	5219	8969	over	TR77456|c0_g1_i2, TR77456|c0_g1_i1, TR42973|c0_g1_i1, TR44388|c0_g2_i1, TR76130|c1_g1_i1, TR75590|c0_g1_i3, TR75590|c0_g1_i2, TR86429|c1_g1_i1, TR79058|c2_g1_i9, TR79058|c2_g1_i7, TR79058|c2_g1_i4, TR79058|c2_g1_i3, TR79058|c2_g1_i1, TR79058|c2_g1_i10	TR90851|c0_g1_i1
GO:0048553	negative regulation of metalloenzyme activity	P	0.000145104	8.277e-06	14	1	5219	8969	over	TR73336|c1_g1_i9, TR73336|c1_g1_i8, TR73336|c1_g1_i7, TR73336|c1_g1_i6, TR73336|c1_g1_i4, TR73336|c1_g1_i2, TR79729|c0_g1_i1, TR79452|c1_g1_i3, TR79452|c1_g1_i2, TR79452|c1_g1_i1, TR73336|c1_g1_i13, TR73336|c1_g1_i12, TR73336|c1_g1_i11, TR73336|c1_g1_i10	TR84787|c0_g1_i4
GO:0003179	heart valve morphogenesis	P	0.000160722	9.2311e-06	35	17	5198	8953	over	TR67411|c0_g1_i1, TR59516|c0_g1_i1, TR74427|c1_g1_i1, TR74516|c4_g1_i3, TR74516|c4_g1_i2, TR74516|c4_g1_i1, TR86249|c2_g1_i1, TR80888|c0_g1_i2, TR80888|c0_g1_i1, TR63789|c0_g1_i1, TR73556|c3_g1_i4, TR73556|c3_g1_i3, TR73556|c3_g1_i1, TR80228|c0_g1_i1, TR79411|c4_g1_i1, TR79765|c1_g2_i1, TR74516|c2_g1_i1, TR88040|c1_g3_i1, TR91090|c1_g1_i4, TR91090|c1_g1_i1, TR84619|c2_g1_i1, TR79081|c0_g1_i1, TR7…	TR87761|c0_g1_i5, TR87761|c0_g1_i3, TR87761|c0_g1_i2, TR63911|c0_g1_i1, TR89489|c2_g1_i3, TR89489|c2_g1_i2, TR89489|c2_g1_i1, TR56941|c0_g1_i2, TR72337|c2_g1_i6, TR72337|c2_g1_i5, TR72337|c2_g1_i4, TR72337|c2_g1_i3, TR72337|c2_g1_i2, TR72337|c2_g1_i1, TR90955|c0_g1_i2, TR90955|c0_g1_i1, TR43087|c0_g1_i1
GO:0008354	germ cell migration	P	0.00018905	1.11769e-05	23	7	5210	8963	over	TR89453|c2_g1_i1, TR77012|c0_g1_i7, TR77012|c0_g1_i2, TR80415|c0_g1_i1, TR78055|c2_g5_i2, TR78055|c2_g5_i1, TR76296|c0_g1_i2, TR76296|c0_g1_i1, TR81245|c0_g1_i2, TR81245|c0_g1_i1, TR90397|c0_g7_i2, TR90397|c0_g7_i1, TR74702|c2_g1_i1, TR90930|c1_g12_i1, TR87871|c1_g1_i6, TR87871|c1_g1_i5, TR87871|c1_g1_i3, TR87871|c1_g1_i2, TR87871|c1_g1_i1, TR72602|c0_g2_i1, TR78045|c0_g1_i2, TR69980|c3_g1_i2, TR…	TR90467|c1_g1_i3, TR90467|c1_g1_i1, TR71894|c1_g5_i1, TR66165|c0_g1_i2, TR66165|c0_g1_i1, TR68987|c0_g1_i2, TR68987|c0_g1_i1
GO:0030574	collagen catabolic process	P	0.000200086	1.19192e-05	45	27	5188	8943	over	TR87889|c0_g1_i1, TR77873|c1_g1_i1, TR74864|c0_g1_i1, TR76554|c0_g1_i1, TR68675|c0_g1_i2, TR68675|c0_g1_i1, TR89377|c0_g1_i1, TR68806|c0_g2_i1, TR68539|c0_g1_i1, TR79248|c0_g2_i5, TR79248|c0_g2_i1, TR71830|c0_g1_i1, TR81054|c0_g1_i1, TR66202|c1_g1_i1, TR83540|c2_g1_i2, TR83540|c2_g1_i1, TR90397|c0_g7_i2, TR90397|c0_g7_i1, TR76736|c0_g1_i1, TR62918|c0_g1_i1, TR79161|c0_g1_i1, TR83856|c0_g4_i3, TR8…	TR74991|c2_g1_i2, TR71129|c0_g1_i3, TR71129|c0_g1_i1, TR89455|c1_g1_i5, TR89455|c1_g1_i4, TR89455|c1_g1_i3, TR89455|c1_g1_i1, TR77976|c0_g1_i1, TR74991|c3_g2_i2, TR74991|c3_g2_i1, TR80517|c1_g1_i1, TR73955|c0_g1_i1, TR84561|c0_g2_i2, TR79676|c0_g1_i1, TR90383|c4_g1_i1, TR84878|c0_g1_i3, TR84878|c0_g1_i2, TR75253|c0_g2_i1, TR80517|c3_g2_i7, TR80517|c3_g2_i6, TR86235|c0_g1_i1, TR89455|c1_g2_i6, TR8…
GO:0006958	complement activation, classical pathway	P	0.000269755	1.6873e-05	11	0	5222	8970	over	TR90896|c9_g7_i1, TR38016|c0_g1_i1, TR76020|c1_g2_i2, TR76020|c1_g2_i1, TR74119|c6_g3_i9, TR74119|c6_g3_i7, TR74119|c6_g3_i13, TR76020|c1_g1_i1, TR87768|c1_g7_i2, TR61853|c0_g1_i1, TR83699|c2_g5_i2
GO:0033690	positive regulation of osteoblast proliferation	P	0.000269755	1.6873e-05	11	0	5222	8970	over	TR67411|c0_g1_i1, TR74516|c4_g1_i3, TR74516|c4_g1_i2, TR74516|c4_g1_i1, TR80228|c0_g1_i1, TR81072|c0_g1_i8, TR75399|c3_g1_i11, TR75399|c3_g1_i10, TR75399|c3_g1_i8, TR75399|c3_g1_i5, TR75399|c3_g1_i2
GO:0045650	negative regulation of macrophage differentiation	P	0.000269755	1.6873e-05	11	0	5222	8970	over	TR71783|c0_g1_i1, TR74516|c4_g1_i3, TR74516|c4_g1_i2, TR74516|c4_g1_i1, TR76075|c1_g1_i2, TR75399|c3_g1_i10, TR87768|c1_g7_i3, TR87768|c1_g7_i2, TR79590|c2_g1_i1, TR75399|c3_g1_i5, TR75399|c3_g1_i2
GO:0033600	negative regulation of mammary gland epithelial cell proliferation	P	0.000269755	1.6873e-05	11	0	5222	8970	over	TR74516|c4_g1_i3, TR74516|c4_g1_i2, TR74516|c4_g1_i1, TR79349|c2_g1_i3, TR79349|c2_g1_i2, TR79349|c2_g1_i1, TR75399|c3_g1_i11, TR75399|c3_g1_i10, TR75399|c3_g1_i8, TR75399|c3_g1_i5, TR75399|c3_g1_i2
GO:0042744	hydrogen peroxide catabolic process	P	0.000269755	1.6873e-05	11	0	5222	8970	over	TR74970|c1_g1_i2, TR74970|c1_g1_i1, TR56882|c0_g1_i1, TR63779|c0_g1_i1, TR77510|c0_g2_i1, TR74970|c0_g1_i1, TR62148|c0_g1_i1, TR54675|c0_g1_i1, TR77510|c0_g1_i1, TR74970|c1_g2_i1, TR71646|c0_g1_i1
GO:0010998	regulation of translational initiation by eIF2 alpha phosphorylation	P	0.000269755	1.6873e-05	11	0	5222	8970	over	TR84782|c4_g4_i3, TR84782|c4_g4_i2, TR84782|c4_g4_i1, TR42973|c0_g1_i1, TR73761|c2_g3_i1, TR79819|c1_g3_i4, TR79819|c1_g3_i3, TR79819|c1_g3_i2, TR79819|c1_g3_i1, TR73761|c0_g1_i1, TR70789|c0_g1_i1
GO:0060391	positive regulation of SMAD protein import into nucleus	P	0.000285966	1.80637e-05	15	2	5218	8968	over	TR80415|c0_g1_i1, TR70128|c0_g1_i4, TR70128|c0_g1_i3, TR70128|c0_g1_i1, TR73389|c2_g1_i3, TR73389|c2_g1_i2, TR73389|c2_g1_i1, TR80228|c0_g1_i1, TR72881|c0_g1_i7, TR72881|c0_g1_i2, TR79961|c3_g2_i1, TR78045|c0_g1_i2, TR86186|c1_g2_i3, TR86186|c1_g2_i2, TR86186|c1_g2_i1	TR76317|c0_g1_i2, TR76317|c0_g1_i1
GO:0060065	uterus development	P	0.000288319	1.82448e-05	26	10	5207	8960	over	TR63215|c1_g1_i1, TR74516|c4_g1_i3, TR74516|c4_g1_i2, TR74516|c4_g1_i1, TR76443|c0_g2_i1, TR66686|c1_g1_i1, TR75399|c3_g1_i11, TR75399|c3_g1_i10, TR76581|c1_g1_i2, TR76581|c1_g1_i1, TR79058|c2_g1_i9, TR79058|c2_g1_i7, TR79058|c2_g1_i4, TR79058|c2_g1_i3, TR79058|c2_g1_i1, TR86270|c0_g1_i2, TR86270|c0_g1_i1, TR79058|c2_g1_i10, TR75399|c3_g1_i8, TR75399|c3_g1_i5, TR75399|c3_g1_i2, TR89660|c1_g2_i2, …	TR87777|c1_g1_i2, TR87777|c1_g1_i1, TR62262|c0_g1_i2, TR62262|c0_g1_i1, TR75464|c0_g1_i3, TR75464|c0_g1_i2, TR75464|c0_g1_i1, TR80761|c1_g1_i4, TR80761|c1_g1_i2, TR80761|c1_g1_i14
GO:0038096	Fc-gamma receptor signaling pathway involved in phagocytosis	P	0.000302631	1.93545e-05	44	27	5189	8943	over	TR84420|c2_g2_i3, TR84420|c2_g2_i1, TR89518|c4_g8_i1, TR62765|c0_g1_i1, TR90896|c9_g7_i1, TR75279|c8_g1_i5, TR75279|c8_g1_i1, TR90427|c2_g1_i2, TR90427|c2_g1_i1, TR65296|c0_g1_i1, TR38016|c0_g1_i1, TR74246|c0_g4_i3, TR74246|c0_g4_i2, TR74246|c0_g4_i1, TR60745|c0_g1_i1, TR73937|c0_g1_i3, TR73937|c0_g1_i2, TR73937|c0_g1_i1, TR88104|c0_g1_i6, TR88104|c0_g1_i1, TR74119|c6_g3_i9, TR74119|c6_g3_i7, TR7…	TR79795|c0_g3_i2, TR88098|c0_g3_i3, TR88098|c0_g3_i2, TR88098|c0_g3_i1, TR84167|c1_g5_i10, TR89560|c1_g5_i1, TR55938|c1_g1_i1, TR84167|c1_g5_i9, TR84167|c1_g5_i8, TR84167|c1_g5_i7, TR84167|c1_g5_i6, TR84167|c1_g5_i5, TR84167|c1_g5_i3, TR84167|c1_g5_i2, TR84167|c1_g5_i1, TR90172|c0_g6_i4, TR90172|c0_g6_i3, TR90172|c0_g6_i2, TR49159|c0_g1_i1, TR72334|c1_g2_i1, TR46471|c1_g1_i1, TR11348|c0_g1_i1, TR…
GO:2001046	positive regulation of integrin-mediated signaling pathway	P	0.000324652	2.10548e-05	13	1	5220	8969	over	TR83691|c0_g1_i1, TR74885|c0_g1_i2, TR74885|c0_g1_i1, TR90320|c3_g1_i6, TR90320|c3_g1_i4, TR90320|c3_g1_i3, TR90320|c3_g1_i2, TR90320|c3_g1_i1, TR77952|c0_g1_i2, TR77952|c0_g1_i1, TR73389|c2_g1_i3, TR73389|c2_g1_i2, TR73269|c0_g1_i1	TR46959|c0_g2_i1
GO:1902187	negative regulation of viral release from host cell	P	0.000324652	2.10548e-05	13	1	5220	8969	over	TR73862|c0_g20_i1, TR73862|c0_g15_i1, TR73862|c0_g7_i1, TR77398|c1_g15_i4, TR83894|c1_g1_i1, TR73862|c0_g6_i1, TR42789|c0_g1_i1, TR77398|c1_g4_i1, TR77977|c0_g9_i2, TR77977|c0_g9_i1, TR91090|c0_g1_i2, TR91090|c0_g1_i1, TR77398|c1_g8_i1	TR90331|c4_g5_i1
GO:0035457	cellular response to interferon-alpha	P	0.000324652	2.10548e-05	13	1	5220	8969	over	TR77849|c0_g1_i3, TR77849|c0_g1_i2, TR77849|c0_g1_i1, TR74516|c4_g1_i3, TR74516|c4_g1_i2, TR74516|c4_g1_i1, TR81083|c0_g1_i1, TR75399|c3_g1_i11, TR75399|c3_g1_i10, TR52301|c0_g1_i1, TR75399|c3_g1_i8, TR75399|c3_g1_i5, TR75399|c3_g1_i2	TR89500|c5_g1_i1
GO:0007566	embryo implantation	P	0.000484826	3.27504e-05	29	13	5204	8957	over	TR83691|c0_g1_i1, TR77873|c1_g1_i1, TR74864|c0_g1_i1, TR77219|c0_g1_i2, TR77219|c0_g1_i1, TR59043|c0_g1_i1, TR52632|c1_g1_i1, TR74885|c0_g1_i2, TR74885|c0_g1_i1, TR80773|c2_g1_i1, TR80495|c0_g1_i2, TR80495|c0_g1_i1, TR90320|c3_g1_i6, TR90320|c3_g1_i4, TR90320|c3_g1_i3, TR90320|c3_g1_i2, TR90320|c3_g1_i1, TR77219|c0_g5_i1, TR77952|c0_g1_i2, TR77952|c0_g1_i1, TR79102|c0_g1_i1, TR79161|c0_g1_i1, TR7…	TR59415|c0_g1_i3, TR59415|c0_g1_i2, TR59415|c0_g1_i1, TR73364|c0_g1_i1, TR80971|c2_g2_i1, TR61650|c3_g2_i2, TR61650|c3_g2_i1, TR73490|c1_g1_i4, TR73490|c1_g1_i3, TR73490|c1_g1_i1, TR73431|c0_g1_i3, TR73431|c0_g1_i2, TR73431|c0_g1_i1
GO:0008045	motor neuron axon guidance	P	0.000573857	3.97327e-05	50	35	5183	8935	over	TR73302|c2_g1_i6, TR73302|c2_g1_i5, TR73302|c2_g1_i3, TR73302|c2_g1_i2, TR40300|c0_g1_i1, TR63215|c1_g1_i1, TR89453|c2_g1_i1, TR89518|c4_g8_i1, TR78055|c2_g5_i2, TR78055|c2_g5_i1, TR75279|c8_g1_i5, TR75279|c8_g1_i1, TR80178|c2_g1_i2, TR80178|c2_g1_i1, TR79627|c4_g1_i1, TR42973|c0_g1_i1, TR74516|c4_g1_i3, TR58350|c1_g1_i1, TR84868|c1_g1_i1, TR42611|c0_g1_i1, TR76296|c0_g1_i2, TR76296|c0_g1_i1, TR7…	TR84301|c4_g1_i1, TR80353|c2_g10_i2, TR80353|c2_g10_i1, TR77153|c0_g1_i1, TR79695|c3_g1_i1, TR84301|c4_g3_i1, TR89618|c0_g1_i1, TR62430|c0_g1_i1, TR86192|c0_g1_i2, TR86192|c0_g1_i1, TR79044|c0_g1_i3, TR79044|c0_g1_i1, TR71212|c2_g1_i1, TR67810|c2_g1_i1, TR88067|c0_g1_i1, TR71894|c1_g5_i1, TR77199|c3_g3_i1, TR75108|c3_g2_i3, TR75108|c3_g2_i2, TR75108|c3_g2_i1, TR81396|c0_g1_i6, TR81396|c0_g1_i5, T…
GO:0032463	negative regulation of protein homooligomerization	P	0.000621231	4.35357e-05	14	2	5219	8968	over	TR75835|c0_g1_i2, TR75835|c0_g1_i1, TR70057|c0_g1_i1, TR80133|c1_g1_i1, TR65385|c3_g1_i1, TR65385|c2_g1_i2, TR79058|c2_g1_i9, TR79058|c2_g1_i7, TR79058|c2_g1_i4, TR79058|c2_g1_i3, TR79058|c2_g1_i1, TR79058|c2_g1_i10, TR79896|c0_g1_i2, TR79896|c0_g1_i1	TR79239|c1_g1_i2, TR79239|c1_g1_i1
GO:0035099	hemocyte migration	P	0.000621231	4.35357e-05	14	2	5219	8968	over	TR89453|c2_g1_i1, TR89518|c4_g8_i1, TR78055|c2_g5_i2, TR78055|c2_g5_i1, TR75279|c8_g1_i5, TR75279|c8_g1_i1, TR76296|c0_g1_i2, TR76296|c0_g1_i1, TR74246|c0_g4_i3, TR74246|c0_g4_i2, TR74246|c0_g4_i1, TR79467|c3_g2_i1, TR74246|c0_g3_i1, TR72602|c0_g2_i1	TR71894|c1_g5_i1, TR86774|c2_g1_i1
GO:0090200	positive regulation of release of cytochrome c from mitochondria	P	0.00063366	4.56516e-05	17	4	5216	8966	over	TR77873|c1_g1_i1, TR74864|c0_g1_i1, TR72436|c0_g5_i1, TR79959|c0_g1_i4, TR79959|c0_g1_i1, TR71537|c2_g1_i1, TR77067|c0_g4_i2, TR76218|c0_g1_i3, TR76218|c0_g1_i2, TR76218|c0_g1_i1, TR79161|c0_g1_i1, TR86549|c1_g1_i1, TR84295|c0_g5_i1, TR77586|c1_g4_i1, TR87977|c0_g8_i2, TR87977|c0_g8_i1, TR66953|c0_g1_i1	TR80253|c0_g1_i1, TR75571|c0_g1_i2, TR75571|c0_g1_i1, TR67975|c0_g1_i1
GO:0000479	endonucleolytic cleavage of tricistronic rRNA transcript (SSU-rRNA, 5.8S rRNA, LSU-rRNA)	P	0.00063366	4.56516e-05	17	4	5216	8966	over	TR50385|c0_g1_i1, TR16952|c0_g1_i1, TR72112|c0_g2_i1, TR85090|c2_g1_i1, TR70438|c0_g2_i1, TR72849|c0_g1_i1, TR79020|c0_g1_i1, TR77253|c0_g1_i3, TR77253|c0_g1_i2, TR72849|c0_g3_i1, TR83649|c0_g1_i1, TR80886|c0_g2_i1, TR70438|c0_g1_i1, TR77942|c0_g2_i1, TR75533|c0_g1_i1, TR85090|c2_g2_i1, TR90406|c0_g2_i2	TR67944|c2_g1_i1, TR67944|c2_g3_i1, TR46429|c0_g1_i1, TR67944|c2_g4_i1
GO:0002524	hypersensitivity	P	0.00063366	4.58507e-05	10	0	5223	8970	over	TR75579|c0_g3_i3, TR75579|c0_g3_i2, TR75579|c0_g3_i1, TR47881|c0_g1_i1, TR75399|c3_g1_i10, TR86788|c0_g1_i6, TR86788|c0_g1_i4, TR86788|c0_g1_i1, TR75399|c3_g1_i5, TR75399|c3_g1_i2
GO:0019372	lipoxygenase pathway	P	0.00063366	4.58507e-05	10	0	5223	8970	over	TR74970|c1_g1_i2, TR74970|c1_g1_i1, TR52632|c1_g1_i1, TR74970|c0_g1_i1, TR77315|c4_g1_i2, TR74970|c1_g2_i1, TR77315|c4_g2_i3, TR77315|c4_g2_i1, TR71718|c0_g2_i1, TR79566|c0_g1_i3
GO:0034021	response to silicon dioxide	P	0.00063366	4.58507e-05	10	0	5223	8970	over	TR73862|c0_g2_i1, TR73862|c0_g12_i2, TR73862|c0_g12_i1, TR77398|c1_g15_i4, TR77398|c1_g15_i3, TR77398|c1_g15_i1, TR73862|c0_g1_i2, TR73862|c0_g1_i1, TR73862|c0_g16_i1, TR59923|c0_g1_i1
GO:0045416	positive regulation of interleukin-8 biosynthetic process	P	0.00063366	4.58507e-05	10	0	5223	8970	over	TR90823|c3_g8_i1, TR68776|c0_g1_i1, TR68776|c2_g2_i1, TR59399|c0_g1_i1, TR90823|c3_g7_i1, TR90823|c3_g2_i2, TR90823|c3_g4_i5, TR90823|c3_g4_i2, TR68776|c2_g3_i2, TR68776|c2_g3_i1
GO:0072179	nephric duct formation	P	0.00063366	4.58507e-05	10	0	5223	8970	over	TR74516|c4_g1_i3, TR74516|c4_g1_i2, TR74516|c4_g1_i1, TR66686|c1_g1_i1, TR80228|c0_g1_i1, TR75399|c3_g1_i11, TR75399|c3_g1_i10, TR75399|c3_g1_i8, TR75399|c3_g1_i5, TR75399|c3_g1_i2
GO:0051673	membrane disruption in other organism	P	0.00063366	4.58507e-05	10	0	5223	8970	over	TR61342|c1_g1_i1, TR75507|c0_g4_i1, TR62356|c0_g1_i1, TR64087|c0_g2_i1, TR75507|c0_g1_i1, TR75507|c0_g3_i1, TR75507|c0_g5_i3, TR75507|c0_g5_i1, TR62245|c0_g1_i1, TR64087|c0_g3_i3
GO:0032487	regulation of Rap protein signal transduction	P	0.00063366	4.58507e-05	10	0	5223	8970	over	TR73336|c1_g1_i9, TR73336|c1_g1_i8, TR73336|c1_g1_i7, TR73336|c1_g1_i6, TR73336|c1_g1_i4, TR73336|c1_g1_i2, TR73336|c1_g1_i13, TR73336|c1_g1_i12, TR73336|c1_g1_i11, TR73336|c1_g1_i10
GO:0015793	glycerol transport	P	0.00063366	4.58507e-05	10	0	5223	8970	over	TR81415|c0_g1_i1, TR75032|c0_g1_i1, TR84910|c3_g5_i3, TR84910|c3_g5_i2, TR84910|c3_g5_i1, TR72303|c0_g3_i5, TR72303|c0_g3_i4, TR72303|c0_g3_i3, TR72303|c0_g3_i2, TR72303|c0_g3_i1
GO:0010724	regulation of definitive erythrocyte differentiation	P	0.00063366	4.58507e-05	10	0	5223	8970	over	TR80992|c1_g1_i9, TR80062|c0_g1_i1, TR74516|c4_g1_i3, TR74516|c4_g1_i2, TR74516|c4_g1_i1, TR75399|c3_g1_i11, TR75399|c3_g1_i10, TR75399|c3_g1_i8, TR75399|c3_g1_i5, TR75399|c3_g1_i2
GO:0097250	mitochondrial respiratory chain supercomplex assembly	P	0.00063366	4.58507e-05	10	0	5223	8970	over	TR73237|c1_g1_i9, TR73237|c1_g1_i8, TR73237|c1_g1_i7, TR73237|c1_g1_i4, TR73237|c1_g1_i3, TR73237|c1_g1_i2, TR73237|c1_g1_i1, TR83751|c1_g4_i2, TR73237|c1_g1_i11, TR73237|c1_g1_i10
GO:0097029	mature conventional dendritic cell differentiation	P	0.00063366	4.58507e-05	10	0	5223	8970	over	TR68776|c0_g1_i1, TR72879|c0_g1_i1, TR67090|c0_g1_i1, TR68776|c2_g2_i1, TR58672|c0_g1_i1, TR90823|c3_g7_i1, TR90823|c3_g4_i5, TR73179|c0_g1_i1, TR68776|c2_g3_i2, TR68776|c2_g3_i1
GO:0001913	T cell mediated cytotoxicity	P	0.000645217	4.68484e-05	26	11	5207	8959	over	TR83691|c0_g1_i1, TR89377|c0_g1_i1, TR74192|c0_g1_i2, TR74192|c0_g1_i1, TR86803|c3_g2_i5, TR74885|c0_g1_i2, TR74885|c0_g1_i1, TR90320|c3_g1_i6, TR90320|c3_g1_i4, TR90320|c3_g1_i3, TR90320|c3_g1_i2, TR90320|c3_g1_i1, TR7303|c0_g1_i1, TR77952|c0_g1_i2, TR77952|c0_g1_i1, TR72687|c0_g1_i3, TR72687|c0_g1_i2, TR77906|c0_g1_i2, TR77906|c0_g1_i1, TR73038|c1_g1_i1, TR86803|c3_g1_i1, TR79545|c1_g1_i2, TR90…	TR77569|c3_g3_i3, TR77569|c3_g3_i2, TR77569|c3_g3_i1, TR89641|c0_g1_i2, TR89641|c0_g1_i1, TR79202|c0_g1_i5, TR79202|c0_g1_i4, TR79202|c0_g1_i3, TR79202|c0_g1_i2, TR79202|c0_g1_i1, TR71586|c2_g1_i1
GO:0031100	organ regeneration	P	0.000716178	5.27252e-05	47	32	5186	8938	over	TR77854|c8_g1_i1, TR86342|c1_g2_i1, TR33854|c1_g1_i1, TR70251|c0_g1_i1, TR71799|c0_g1_i1, TR58667|c0_g1_i1, TR89390|c0_g1_i1, TR74516|c4_g1_i3, TR74516|c4_g1_i2, TR74516|c4_g1_i1, TR76062|c0_g1_i2, TR76062|c0_g1_i1, TR70128|c0_g1_i4, TR70128|c0_g1_i3, TR70128|c0_g1_i1, TR83524|c2_g1_i2, TR83524|c2_g1_i1, TR76427|c2_g1_i4, TR76427|c2_g1_i3, TR76427|c2_g1_i2, TR76427|c2_g1_i1, TR76130|c1_g1_i1, TR8…	TR71393|c0_g1_i1, TR80031|c3_g4_i1, TR83706|c0_g1_i5, TR83706|c0_g1_i3, TR83706|c0_g1_i2, TR76291|c0_g1_i1, TR84286|c1_g2_i11, TR84286|c1_g2_i10, TR75321|c0_g1_i4, TR71213|c0_g1_i1, TR79953|c5_g1_i5, TR79953|c5_g1_i3, TR79953|c5_g1_i2, TR79953|c5_g1_i1, TR78072|c0_g4_i3, TR78072|c0_g4_i2, TR70935|c0_g1_i1, TR76034|c7_g1_i1, TR71534|c0_g1_i2, TR71534|c0_g1_i1, TR47761|c0_g1_i1, TR79875|c10_g6_i1, …
GO:0060467	negative regulation of fertilization	P	0.000719595	5.33003e-05	12	1	5221	8969	over	TR84679|c0_g2_i1, TR77919|c0_g2_i1, TR84164|c0_g1_i7, TR84164|c0_g1_i4, TR84164|c0_g1_i3, TR84164|c0_g1_i2, TR84164|c0_g1_i1, TR86377|c0_g1_i1, TR60603|c0_g1_i2, TR60603|c0_g1_i1, TR84679|c0_g3_i1, TR47881|c0_g1_i1	TR65924|c0_g1_i1
GO:0018345	protein palmitoylation	P	0.000719595	5.33003e-05	12	1	5221	8969	over	TR79658|c8_g1_i1, TR84247|c0_g1_i3, TR84247|c0_g1_i2, TR84247|c0_g1_i1, TR89329|c0_g5_i5, TR89329|c0_g5_i4, TR89329|c0_g5_i3, TR89329|c0_g5_i2, TR89329|c0_g5_i1, TR67106|c0_g2_i1, TR75414|c1_g2_i2, TR75414|c1_g2_i1	TR90244|c1_g2_i1
GO:0043928	exonucleolytic nuclear-transcribed mRNA catabolic process involved in deadenylation-dependent decay	P	0.000719595	5.33003e-05	12	1	5221	8969	over	TR75856|c1_g1_i2, TR75856|c1_g1_i1, TR84882|c0_g1_i5, TR80756|c3_g6_i1, TR67769|c0_g1_i2, TR67769|c0_g1_i1, TR80170|c1_g1_i3, TR80170|c1_g1_i2, TR80170|c1_g1_i1, TR71452|c0_g10_i1, TR69267|c0_g1_i1, TR74936|c1_g1_i1	TR75856|c1_g2_i1
GO:0060441	epithelial tube branching involved in lung morphogenesis	P	0.000775017	5.77539e-05	28	13	5205	8957	over	TR68675|c0_g1_i2, TR68675|c0_g1_i1, TR89377|c0_g1_i1, TR70169|c0_g1_i1, TR68539|c0_g1_i1, TR70663|c0_g1_i1, TR64245|c0_g1_i1, TR59399|c0_g1_i1, TR70883|c0_g1_i2, TR70883|c0_g1_i1, TR54346|c0_g1_i1, TR71373|c1_g1_i1, TR74590|c0_g1_i3, TR74590|c0_g1_i2, TR83540|c2_g1_i2, TR83540|c2_g1_i1, TR60543|c0_g1_i2, TR65930|c0_g1_i1, TR84448|c0_g1_i3, TR80228|c0_g1_i1, TR72881|c0_g1_i7, TR77906|c0_g1_i2, TR7…	TR76574|c3_g1_i1, TR79871|c5_g1_i3, TR79871|c5_g1_i2, TR79871|c5_g1_i1, TR80517|c1_g1_i2, TR80517|c1_g1_i1, TR76574|c1_g5_i1, TR56380|c1_g1_i1, TR80517|c3_g2_i7, TR80517|c3_g2_i6, TR80647|c0_g1_i4, TR80647|c0_g1_i3, TR80647|c0_g1_i2
GO:2000178	negative regulation of neural precursor cell proliferation	P	0.00081018	6.0711e-05	33	18	5200	8952	over	TR78124|c0_g1_i1, TR57287|c0_g1_i1, TR84882|c0_g1_i7, TR79023|c0_g1_i2, TR74516|c4_g1_i3, TR74516|c4_g1_i2, TR74516|c4_g1_i1, TR70128|c0_g1_i4, TR70128|c0_g1_i3, TR70128|c0_g1_i1, TR75067|c0_g3_i1, TR67255|c1_g2_i1, TR74103|c0_g1_i2, TR79390|c6_g1_i1, TR51113|c0_g1_i1, TR67843|c0_g1_i1, TR62067|c2_g1_i1, TR73021|c0_g2_i2, TR73021|c0_g2_i1, TR58796|c0_g1_i1, TR57287|c0_g2_i1, TR84370|c1_g1_i1, TR7…	TR83427|c0_g1_i4, TR83427|c0_g1_i3, TR71658|c0_g1_i1, TR72066|c0_g1_i2, TR72066|c0_g1_i1, TR91022|c6_g3_i2, TR91022|c6_g3_i1, TR74007|c0_g1_i2, TR74007|c0_g1_i1, TR75571|c0_g1_i2, TR75571|c0_g1_i1, TR49159|c0_g1_i1, TR76504|c0_g1_i3, TR76504|c0_g1_i1, TR91022|c6_g2_i2, TR91022|c6_g2_i1, TR67255|c1_g1_i1, TR64570|c0_g1_i1
GO:0051437	positive regulation of ubiquitin-protein ligase activity involved in regulation of mitotic cell cycle transition	P	0.000884632	6.67178e-05	30	15	5203	8955	over	TR62709|c0_g1_i1, TR65126|c0_g1_i1, TR76559|c0_g1_i1, TR78124|c0_g1_i1, TR10208|c0_g1_i1, TR72458|c0_g2_i2, TR72458|c0_g2_i1, TR84118|c2_g12_i1, TR58853|c0_g1_i1, TR55118|c0_g1_i2, TR55118|c0_g1_i1, TR59522|c0_g2_i3, TR59522|c0_g2_i1, TR83442|c1_g1_i4, TR83442|c1_g1_i3, TR83442|c1_g1_i2, TR83442|c1_g1_i1, TR77229|c0_g1_i1, TR55960|c0_g1_i1, TR72237|c0_g1_i1, TR71420|c0_g1_i3, TR71420|c0_g1_i2, TR…	TR86678|c0_g1_i2, TR86678|c0_g1_i1, TR89647|c0_g1_i1, TR83442|c0_g1_i1, TR72163|c0_g1_i3, TR72163|c0_g1_i2, TR72163|c0_g1_i1, TR84118|c2_g2_i1, TR40630|c0_g1_i1, TR89647|c0_g2_i1, TR76555|c0_g5_i6, TR76555|c0_g5_i5, TR76555|c0_g5_i2, TR76555|c0_g5_i1, TR74490|c0_g1_i1
GO:0043524	negative regulation of neuron apoptotic process	P	0.000955629	7.29852e-05	73	63	5160	8907	over	TR70716|c0_g1_i2, TR70716|c0_g1_i1, TR22339|c0_g1_i1, TR77854|c8_g1_i1, TR63779|c0_g1_i1, TR89453|c2_g1_i1, TR59043|c0_g1_i1, TR80415|c0_g1_i1, TR67090|c0_g1_i1, TR76389|c0_g1_i2, TR76389|c0_g1_i1, TR65296|c0_g1_i1, TR74516|c4_g1_i3, TR74516|c4_g1_i2, TR74516|c4_g1_i1, TR77067|c0_g4_i2, TR70128|c0_g1_i4, TR70128|c0_g1_i3, TR70128|c0_g1_i1, TR76296|c0_g1_i2, TR76296|c0_g1_i1, TR62098|c0_g1_i1, TR6…	TR64620|c0_g1_i1, TR84787|c0_g1_i4, TR48014|c0_g1_i1, TR78817|c2_g3_i1, TR86293|c1_g1_i1, TR76633|c1_g1_i2, TR76633|c1_g1_i1, TR80740|c5_g1_i4, TR80740|c5_g1_i3, TR73637|c1_g1_i1, TR78806|c2_g3_i1, TR86125|c1_g1_i3, TR83427|c0_g1_i4, TR83427|c0_g1_i3, TR55599|c1_g1_i1, TR91022|c6_g3_i2, TR91022|c6_g3_i1, TR76875|c0_g1_i8, TR76875|c0_g1_i5, TR76875|c0_g1_i4, TR76875|c0_g1_i3, TR76875|c0_g1_i1, TR7…
GO:0009644	response to high light intensity	P	0.00111457	8.66898e-05	18	5	5215	8965	over	TR77873|c1_g1_i1, TR75988|c1_g2_i1, TR74864|c0_g1_i1, TR70756|c0_g1_i8, TR70756|c0_g1_i6, TR71156|c0_g1_i1, TR71036|c0_g1_i1, TR50663|c0_g1_i1, TR79161|c0_g1_i1, TR40830|c0_g1_i1, TR78787|c0_g1_i1, TR69878|c0_g1_i1, TR80366|c6_g1_i1, TR64596|c0_g2_i1, TR72053|c1_g1_i2, TR72053|c1_g1_i1, TR53655|c0_g1_i2, TR86620|c0_g1_i1	TR48014|c0_g1_i1, TR59973|c0_g1_i1, TR77935|c3_g1_i1, TR78703|c5_g1_i2, TR78703|c5_g1_i1
GO:0019915	lipid storage	P	0.00113716	8.87669e-05	56	43	5177	8927	over	TR83924|c0_g1_i2, TR83924|c0_g1_i1, TR79658|c8_g1_i1, TR72436|c0_g5_i1, TR70266|c0_g2_i3, TR70266|c0_g2_i2, TR70266|c0_g2_i1, TR77604|c1_g1_i1, TR59157|c0_g1_i1, TR49888|c1_g1_i1, TR73531|c0_g1_i2, TR73531|c0_g1_i1, TR55118|c0_g1_i2, TR55118|c0_g1_i1, TR59399|c0_g1_i1, TR74246|c0_g4_i3, TR74246|c0_g4_i2, TR74246|c0_g4_i1, TR60745|c0_g1_i1, TR83442|c1_g1_i4, TR83442|c1_g1_i3, TR83442|c1_g1_i2, TR8…	TR83446|c0_g1_i1, TR89629|c0_g1_i1, TR72361|c0_g1_i3, TR75903|c2_g1_i1, TR79085|c0_g1_i2, TR79085|c0_g1_i1, TR84434|c2_g4_i1, TR84434|c3_g1_i4, TR84434|c3_g1_i2, TR84434|c3_g1_i1, TR84376|c3_g1_i3, TR84376|c3_g1_i2, TR84376|c3_g1_i1, TR75938|c0_g1_i1, TR86678|c0_g1_i2, TR86678|c0_g1_i1, TR84167|c1_g5_i10, TR90243|c1_g2_i4, TR84167|c1_g5_i9, TR84167|c1_g5_i8, TR84167|c1_g5_i7, TR84167|c1_g5_i6, TR…
GO:0051250	negative regulation of lymphocyte activation	P	0.00118435	9.27833e-05	42	28	5191	8942	over	TR59516|c0_g1_i1, TR61497|c0_g1_i1, TR77854|c8_g1_i1, TR79497|c0_g1_i3, TR79497|c0_g1_i2, TR79765|c0_g1_i1, TR80415|c0_g1_i1, TR57815|c0_g1_i1, TR90872|c0_g8_i1, TR76075|c1_g1_i2, TR60453|c0_g1_i1, TR58672|c0_g1_i1, TR42611|c0_g1_i1, TR80178|c1_g1_i8, TR80178|c1_g1_i3, TR76205|c3_g2_i1, TR79390|c6_g1_i1, TR84329|c0_g5_i1, TR84448|c0_g1_i3, TR84448|c0_g1_i1, TR80228|c0_g1_i1, TR89609|c4_g4_i2, TR4…	TR54453|c0_g1_i1, TR89604|c2_g1_i1, TR79958|c2_g1_i1, TR75312|c4_g1_i3, TR75312|c4_g1_i2, TR75312|c4_g1_i1, TR71379|c0_g1_i2, TR71379|c0_g1_i1, TR79167|c3_g2_i1, TR81335|c0_g1_i1, TR75636|c3_g1_i1, TR90815|c0_g3_i1, TR49159|c0_g1_i1, TR73029|c0_g2_i4, TR73029|c0_g2_i1, TR86853|c4_g1_i1, TR73029|c0_g2_i11, TR86897|c1_g1_i2, TR86897|c1_g1_i1, TR89500|c5_g1_i1, TR56380|c1_g1_i1, TR73056|c1_g6_i5, TR…
GO:0040039	inductive cell migration	P	0.00128171	0.000101275	16	4	5217	8966	over	TR79248|c0_g2_i5, TR79248|c0_g2_i1, TR38848|c0_g1_i1, TR76535|c2_g2_i1, TR76535|c4_g1_i2, TR76535|c4_g1_i1, TR71452|c0_g10_i1, TR60367|c0_g1_i3, TR60367|c0_g1_i2, TR60367|c0_g1_i1, TR64759|c0_g1_i1, TR74246|c0_g3_i1, TR54400|c0_g1_i1, TR76535|c1_g1_i2, TR76535|c1_g1_i1, TR69980|c3_g1_i1	TR90354|c0_g7_i5, TR90354|c0_g7_i1, TR84561|c0_g2_i2, TR49159|c0_g1_i1
GO:0051496	positive regulation of stress fiber assembly	P	0.00130369	0.000103937	32	18	5201	8952	over	TR67411|c0_g1_i1, TR59521|c1_g1_i1, TR85064|c1_g1_i1, TR89453|c2_g1_i1, TR89518|c4_g8_i1, TR63970|c0_g1_i4, TR76389|c0_g1_i2, TR76389|c0_g1_i1, TR77539|c7_g2_i8, TR77539|c7_g2_i6, TR77539|c7_g2_i5, TR77539|c7_g2_i4, TR77539|c7_g2_i3, TR77539|c7_g2_i1, TR76296|c0_g1_i2, TR76296|c0_g1_i1, TR74246|c0_g4_i3, TR74246|c0_g4_i2, TR74246|c0_g4_i1, TR77832|c1_g1_i3, TR77832|c1_g1_i2, TR77832|c1_g1_i1, TR6…	TR71867|c0_g2_i1, TR91064|c0_g4_i2, TR91064|c0_g4_i1, TR83698|c1_g1_i1, TR90296|c5_g3_i2, TR90296|c5_g3_i1, TR90307|c1_g3_i8, TR90307|c1_g3_i5, TR90307|c1_g3_i4, TR90307|c1_g3_i3, TR90307|c1_g3_i2, TR90307|c1_g3_i1, TR49159|c0_g1_i1, TR74504|c1_g2_i1, TR75489|c1_g2_i2, TR75489|c1_g2_i1, TR77385|c0_g1_i1, TR58917|c0_g1_i1
GO:2000679	positive regulation of transcription regulatory region DNA binding	P	0.00130369	0.00010411	13	2	5220	8968	over	TR80415|c0_g1_i2, TR80415|c0_g1_i1, TR74427|c1_g1_i1, TR74516|c4_g1_i3, TR74516|c4_g1_i2, TR74516|c4_g1_i1, TR70128|c0_g1_i4, TR70128|c0_g1_i1, TR75399|c3_g1_i11, TR75399|c3_g1_i10, TR75399|c3_g1_i8, TR75399|c3_g1_i5, TR75399|c3_g1_i2	TR63911|c0_g1_i1, TR43087|c0_g1_i1
GO:0030502	negative regulation of bone mineralization	P	0.00130369	0.00010411	13	2	5220	8968	over	TR80200|c0_g1_i4, TR84882|c0_g1_i7, TR84882|c0_g1_i5, TR74516|c4_g1_i3, TR74516|c4_g1_i2, TR74516|c4_g1_i1, TR67769|c0_g1_i2, TR67769|c0_g1_i1, TR75399|c3_g1_i11, TR75399|c3_g1_i10, TR75399|c3_g1_i8, TR75399|c3_g1_i5, TR75399|c3_g1_i2	TR89579|c0_g1_i4, TR33263|c0_g1_i1
GO:0019395	fatty acid oxidation	P	0.0014162	0.000114448	29	15	5204	8955	over	TR39942|c0_g1_i1, TR67528|c0_g1_i1, TR87830|c0_g1_i2, TR90345|c0_g4_i1, TR79024|c0_g5_i4, TR79024|c0_g5_i1, TR55118|c0_g1_i2, TR55118|c0_g1_i1, TR87830|c0_g3_i1, TR74427|c1_g1_i1, TR76330|c0_g1_i2, TR76330|c0_g1_i1, TR77315|c4_g1_i2, TR40031|c0_g1_i1, TR76427|c2_g1_i4, TR76427|c2_g1_i1, TR75519|c0_g2_i1, TR68740|c0_g1_i2, TR68740|c0_g1_i1, TR80403|c0_g1_i1, TR65372|c0_g1_i1, TR68479|c1_g1_i6, TR6…	TR37840|c0_g1_i1, TR83844|c0_g1_i2, TR83844|c0_g1_i1, TR63911|c0_g1_i1, TR73334|c0_g1_i2, TR73334|c0_g1_i1, TR83904|c1_g1_i1, TR52945|c0_g1_i1, TR81446|c0_g1_i3, TR81446|c0_g1_i2, TR81446|c0_g1_i1, TR67457|c0_g1_i2, TR67457|c0_g1_i1, TR75110|c0_g1_i1, TR75803|c0_g1_i1
GO:0006919	activation of cysteine-type endopeptidase activity involved in apoptotic process	P	0.00141799	0.000114752	47	34	5186	8936	over	TR84782|c4_g4_i3, TR84782|c4_g4_i2, TR84782|c4_g4_i1, TR89377|c0_g1_i1, TR79497|c0_g1_i3, TR50385|c0_g1_i1, TR84893|c0_g1_i1, TR74192|c0_g1_i2, TR74192|c0_g1_i1, TR67090|c0_g1_i1, TR80062|c0_g1_i1, TR42973|c0_g1_i1, TR79349|c2_g1_i3, TR79349|c2_g1_i2, TR79349|c2_g1_i1, TR59399|c0_g1_i1, TR86091|c0_g1_i3, TR86091|c0_g1_i2, TR86091|c0_g1_i1, TR76798|c0_g1_i2, TR50663|c0_g1_i1, TR83847|c4_g1_i1, TR8…	TR71867|c0_g2_i1, TR54453|c0_g1_i1, TR83606|c1_g2_i6, TR73993|c2_g1_i3, TR73993|c2_g1_i1, TR75150|c0_g5_i1, TR90305|c1_g3_i8, TR90305|c1_g3_i7, TR90305|c1_g3_i6, TR90305|c1_g3_i5, TR90305|c1_g3_i3, TR90305|c1_g3_i2, TR90305|c1_g3_i1, TR89349|c1_g1_i3, TR89349|c1_g1_i2, TR89349|c1_g1_i1, TR74509|c0_g1_i1, TR81099|c0_g1_i1, TR90853|c11_g20_i4, TR90853|c11_g20_i3, TR90853|c11_g20_i1, TR61603|c1_g1_i…
GO:0071641	negative regulation of macrophage inflammatory protein 1 alpha production	P	0.0015029	0.00012458	9	0	5224	8970	over	TR73862|c0_g2_i1, TR73862|c0_g12_i2, TR73862|c0_g12_i1, TR77398|c1_g15_i4, TR77398|c1_g15_i3, TR73862|c0_g1_i2, TR73862|c0_g1_i1, TR73862|c0_g16_i1, TR59923|c0_g1_i1
GO:0051891	positive regulation of cardioblast differentiation	P	0.0015029	0.00012458	9	0	5224	8970	over	TR80415|c0_g1_i1, TR75800|c0_g1_i2, TR75800|c0_g1_i1, TR70128|c0_g1_i4, TR70128|c0_g1_i3, TR70128|c0_g1_i1, TR78045|c0_g1_i2, TR84266|c0_g1_i8, TR84266|c0_g1_i3
GO:0071393	cellular response to progesterone stimulus	P	0.0015029	0.00012458	9	0	5224	8970	over	TR89453|c2_g1_i1, TR76296|c0_g1_i2, TR76296|c0_g1_i1, TR79058|c2_g1_i9, TR79058|c2_g1_i7, TR79058|c2_g1_i4, TR79058|c2_g1_i3, TR79058|c2_g1_i1, TR79058|c2_g1_i10
GO:0045079	negative regulation of chemokine biosynthetic process	P	0.0015029	0.00012458	9	0	5224	8970	over	TR90823|c3_g8_i1, TR68776|c0_g1_i1, TR68776|c2_g2_i1, TR90823|c3_g7_i1, TR90823|c3_g2_i2, TR90823|c3_g4_i5, TR90823|c3_g4_i2, TR68776|c2_g3_i2, TR68776|c2_g3_i1
GO:0090131	mesenchyme migration	P	0.0015029	0.00012458	9	0	5224	8970	over	TR80415|c0_g1_i1, TR70128|c0_g1_i4, TR70128|c0_g1_i3, TR70128|c0_g1_i1, TR56139|c0_g1_i2, TR56139|c0_g1_i1, TR39371|c0_g2_i1, TR70737|c3_g3_i3, TR78045|c0_g1_i2
GO:1901166	neural crest cell migration involved in autonomic nervous system development	P	0.0015029	0.00012458	9	0	5224	8970	over	TR80178|c2_g1_i2, TR80178|c2_g1_i1, TR79627|c4_g1_i1, TR74142|c3_g1_i2, TR79228|c4_g1_i1, TR83730|c0_g2_i4, TR83730|c0_g2_i3, TR83730|c0_g2_i2, TR83730|c0_g2_i1
GO:0000463	maturation of LSU-rRNA from tricistronic rRNA transcript (SSU-rRNA, 5.8S rRNA, LSU-rRNA)	P	0.0015029	0.00012458	9	0	5224	8970	over	TR79667|c0_g10_i1, TR31728|c0_g1_i1, TR74053|c0_g1_i1, TR84567|c2_g1_i1, TR79667|c0_g7_i1, TR65070|c0_g3_i1, TR79667|c0_g12_i1, TR79667|c0_g11_i1, TR79667|c0_g8_i1
GO:0000387	spliceosomal snRNP assembly	P	0.0015029	0.00012458	9	0	5224	8970	over	TR33137|c0_g1_i1, TR76057|c0_g1_i1, TR60631|c0_g3_i1, TR46922|c0_g2_i1, TR71452|c0_g10_i1, TR28656|c0_g1_i1, TR71725|c0_g1_i1, TR86517|c2_g2_i1, TR74673|c0_g1_i1
GO:0043129	surfactant homeostasis	P	0.0015029	0.00012458	9	0	5224	8970	over	TR89377|c0_g1_i1, TR68539|c0_g1_i1, TR70883|c0_g1_i2, TR70883|c0_g1_i1, TR83540|c2_g1_i2, TR83540|c2_g1_i1, TR91130|c0_g1_i1, TR77906|c0_g1_i2, TR77906|c0_g1_i1
GO:0042699	follicle-stimulating hormone signaling pathway	P	0.0015029	0.00012458	9	0	5224	8970	over	TR91090|c1_g1_i4, TR91090|c1_g1_i3, TR91090|c1_g1_i2, TR91090|c1_g1_i1, TR89660|c1_g2_i2, TR89660|c1_g2_i1, TR81281|c0_g1_i5, TR81281|c0_g1_i4, TR81281|c0_g1_i2
GO:0016320	endoplasmic reticulum membrane fusion	P	0.0015029	0.00012458	9	0	5224	8970	over	TR86322|c0_g1_i9, TR86322|c0_g1_i8, TR86322|c0_g1_i7, TR86322|c0_g1_i6, TR86322|c0_g1_i5, TR86322|c0_g1_i4, TR86322|c0_g1_i2, TR86322|c0_g1_i1, TR86322|c0_g1_i10
GO:1900052	regulation of retinoic acid biosynthetic process	P	0.0015029	0.00012458	9	0	5224	8970	over	TR73972|c0_g1_i2, TR73972|c0_g1_i1, TR84006|c0_g1_i1, TR78773|c9_g3_i8, TR78773|c9_g3_i7, TR78773|c9_g3_i5, TR78773|c9_g3_i3, TR78773|c9_g3_i2, TR78773|c9_g3_i1
GO:0042448	progesterone metabolic process	P	0.0015029	0.00012458	9	0	5224	8970	over	TR73972|c0_g1_i2, TR73972|c0_g1_i1, TR90842|c3_g2_i3, TR90842|c3_g2_i2, TR90842|c3_g2_i1, TR84273|c0_g5_i2, TR84273|c0_g5_i1, TR72596|c0_g1_i2, TR52301|c0_g1_i1
GO:1900026	positive regulation of substrate adhesion-dependent cell spreading	P	0.00158017	0.000133992	21	8	5212	8962	over	TR59521|c1_g1_i1, TR89660|c2_g1_i2, TR89660|c2_g1_i1, TR89518|c4_g8_i1, TR75279|c8_g1_i5, TR75279|c8_g1_i1, TR80133|c1_g1_i1, TR74246|c0_g4_i3, TR74246|c0_g4_i2, TR74246|c0_g4_i1, TR1346|c0_g1_i1, TR73389|c2_g1_i3, TR73389|c2_g1_i2, TR73389|c2_g1_i1, TR71962|c1_g1_i5, TR71962|c1_g1_i4, TR71962|c1_g1_i1, TR66869|c0_g1_i1, TR86430|c2_g2_i1, TR74246|c0_g3_i1, TR77586|c1_g4_i1	TR76317|c0_g1_i2, TR91064|c0_g4_i2, TR91064|c0_g4_i1, TR81314|c1_g1_i4, TR81314|c1_g1_i2, TR81314|c1_g1_i1, TR80253|c0_g1_i1, TR77718|c4_g1_i1
GO:0000413	protein peptidyl-prolyl isomerization	P	0.00158017	0.000134183	11	1	5222	8969	over	TR79959|c0_g1_i4, TR79959|c0_g1_i1, TR71537|c2_g1_i2, TR71537|c2_g1_i1, TR64686|c0_g1_i1, TR50349|c0_g1_i1, TR66521|c0_g1_i1, TR84597|c0_g1_i1, TR65783|c0_g1_i1, TR70977|c0_g1_i1, TR66953|c0_g1_i1	TR55058|c0_g1_i1
GO:0035441	cell migration involved in vasculogenesis	P	0.00158017	0.000134183	11	1	5222	8969	over	TR75800|c0_g1_i2, TR75800|c0_g1_i1, TR80178|c2_g1_i2, TR80178|c2_g1_i1, TR79627|c4_g1_i1, TR79228|c4_g1_i1, TR83411|c3_g1_i1, TR83730|c0_g2_i4, TR83730|c0_g2_i3, TR83730|c0_g2_i2, TR83730|c0_g2_i1	TR90247|c2_g1_i1
GO:0048661	positive regulation of smooth muscle cell proliferation	P	0.00175648	0.000150339	55	44	5178	8926	over	TR84783|c3_g1_i1, TR90823|c3_g8_i1, TR68776|c0_g1_i1, TR84783|c3_g3_i6, TR84783|c3_g3_i5, TR84783|c3_g3_i4, TR84783|c3_g3_i3, TR84783|c3_g3_i2, TR84783|c3_g3_i1, TR52632|c1_g1_i1, TR68776|c2_g2_i1, TR42611|c0_g1_i1, TR59399|c0_g1_i1, TR71488|c0_g3_i4, TR71488|c0_g3_i3, TR71488|c0_g3_i2, TR75031|c2_g1_i4, TR75031|c2_g1_i3, TR75031|c2_g1_i1, TR77315|c4_g1_i2, TR77832|c1_g1_i3, TR77832|c1_g1_i2, TR7…	TR79967|c0_g1_i4, TR79967|c0_g1_i3, TR79967|c0_g1_i2, TR79967|c0_g1_i1, TR58986|c0_g1_i1, TR80768|c2_g1_i2, TR80768|c2_g1_i1, TR79695|c3_g1_i1, TR89537|c2_g6_i2, TR81029|c0_g2_i1, TR81421|c3_g2_i8, TR81421|c3_g2_i7, TR81421|c3_g2_i6, TR81421|c3_g2_i5, TR81421|c3_g2_i4, TR81421|c3_g2_i3, TR81421|c3_g2_i2, TR81421|c3_g2_i1, TR74743|c1_g1_i1, TR81189|c1_g1_i2, TR81189|c1_g1_i1, TR76135|c2_g1_i3, TR7…
GO:0014003	oligodendrocyte development	P	0.00203664	0.000178438	23	10	5210	8960	over	TR59516|c0_g1_i1, TR79765|c0_g1_i1, TR67384|c2_g1_i1, TR72821|c1_g2_i1, TR79390|c6_g1_i1, TR84952|c4_g5_i2, TR84952|c4_g5_i1, TR86158|c0_g2_i1, TR79765|c1_g2_i1, TR79426|c0_g1_i3, TR79426|c0_g1_i1, TR80625|c0_g7_i1, TR87807|c0_g1_i2, TR87807|c0_g1_i1, TR72649|c0_g1_i1, TR84952|c4_g2_i3, TR84952|c4_g2_i2, TR84952|c4_g2_i1, TR68128|c0_g1_i1, TR65284|c0_g1_i1, TR52758|c1_g1_i1, TR71672|c0_g1_i1, TR3…	TR76574|c3_g1_i1, TR89537|c2_g6_i2, TR68587|c0_g1_i1, TR86815|c0_g4_i2, TR86815|c0_g4_i1, TR79607|c0_g1_i2, TR79607|c0_g1_i1, TR76574|c1_g5_i1, TR56380|c1_g1_i1, TR84051|c2_g5_i1
GO:0048844	artery morphogenesis	P	0.00218175	0.000193113	44	32	5189	8938	over	TR59516|c0_g1_i1, TR57287|c0_g1_i1, TR74954|c0_g1_i2, TR74954|c0_g1_i1, TR80178|c2_g1_i2, TR80178|c2_g1_i1, TR79627|c4_g1_i1, TR86937|c0_g2_i1, TR59502|c0_g1_i1, TR86249|c2_g1_i1, TR74142|c3_g1_i2, TR74142|c3_g1_i1, TR67255|c1_g2_i1, TR63789|c0_g1_i1, TR70774|c0_g1_i1, TR76130|c1_g1_i1, TR81394|c0_g1_i1, TR80228|c0_g1_i1, TR79228|c4_g1_i1, TR79765|c1_g2_i1, TR88040|c1_g3_i1, TR91090|c1_g1_i4, TR9…	TR89537|c2_g6_i2, TR72169|c1_g1_i2, TR72169|c1_g1_i1, TR90430|c0_g1_i1, TR80839|c1_g1_i2, TR80839|c1_g1_i1, TR77569|c0_g1_i1, TR81272|c2_g2_i1, TR67810|c2_g1_i1, TR77144|c0_g1_i3, TR77144|c0_g1_i2, TR77144|c0_g1_i1, TR89489|c2_g1_i3, TR89489|c2_g1_i2, TR89489|c2_g1_i1, TR74020|c0_g1_i2, TR74020|c0_g1_i1, TR89399|c1_g1_i3, TR56941|c0_g1_i2, TR68155|c0_g1_i2, TR83967|c2_g1_i1, TR67255|c1_g1_i1, TR8…
GO:0048013	ephrin receptor signaling pathway	P	0.00226366	0.000201845	62	53	5171	8917	over	TR77873|c1_g1_i1, TR74864|c0_g1_i1, TR89453|c2_g1_i1, TR89518|c4_g8_i1, TR75279|c8_g1_i5, TR75279|c8_g1_i1, TR79964|c0_g1_i1, TR76389|c0_g1_i2, TR76389|c0_g1_i1, TR80099|c4_g2_i4, TR80099|c4_g2_i3, TR80099|c4_g2_i2, TR80099|c4_g2_i1, TR84868|c1_g1_i1, TR90105|c2_g1_i1, TR76296|c0_g1_i2, TR76296|c0_g1_i1, TR74246|c0_g4_i3, TR74246|c0_g4_i2, TR74246|c0_g4_i1, TR74842|c0_g1_i1, TR50440|c0_g1_i1, TR7…	TR84301|c4_g1_i1, TR78817|c2_g3_i1, TR80353|c2_g10_i2, TR80353|c2_g10_i1, TR79964|c1_g1_i1, TR84640|c4_g2_i2, TR84640|c4_g2_i1, TR80740|c5_g1_i4, TR80740|c5_g1_i3, TR80362|c1_g1_i1, TR77317|c1_g1_i2, TR77317|c1_g1_i1, TR81314|c1_g1_i4, TR81314|c1_g1_i2, TR81314|c1_g1_i1, TR84301|c4_g3_i1, TR87785|c0_g1_i9, TR87785|c0_g1_i7, TR87785|c0_g1_i2, TR87785|c0_g1_i1, TR80253|c0_g1_i1, TR89586|c0_g1_i3, T…
GO:0030220	platelet formation	P	0.00265572	0.00024208	27	14	5206	8956	over	TR87794|c2_g2_i2, TR87794|c2_g2_i1, TR79964|c0_g1_i1, TR74516|c4_g1_i3, TR74516|c4_g1_i2, TR74516|c4_g1_i1, TR80099|c4_g2_i4, TR80099|c4_g2_i3, TR80099|c4_g2_i2, TR80099|c4_g2_i1, TR90105|c2_g1_i1, TR50440|c0_g1_i1, TR54099|c0_g1_i1, TR84329|c0_g5_i1, TR90105|c0_g1_i1, TR75399|c3_g1_i11, TR75399|c3_g1_i10, TR75399|c3_g1_i8, TR75399|c3_g1_i5, TR75399|c3_g1_i2, TR48676|c0_g1_i1, TR90358|c4_g1_i7, T…	TR86944|c0_g1_i4, TR54453|c0_g1_i1, TR79964|c1_g1_i1, TR72169|c1_g1_i2, TR72169|c1_g1_i1, TR63911|c0_g1_i1, TR90105|c1_g1_i1, TR87794|c8_g1_i1, TR75225|c0_g1_i2, TR75225|c0_g1_i1, TR65948|c0_g1_i1, TR80099|c4_g3_i3, TR80099|c4_g3_i2, TR80099|c4_g3_i1
GO:0019497	hexachlorocyclohexane metabolic process	P	0.00269062	0.000246773	12	2	5221	8968	over	TR73302|c2_g1_i6, TR73302|c2_g1_i5, TR73302|c2_g1_i3, TR73302|c2_g1_i2, TR81318|c1_g2_i3, TR81318|c1_g2_i2, TR81318|c1_g2_i1, TR75486|c1_g1_i1, TR71305|c0_g1_i3, TR71305|c0_g1_i2, TR71305|c0_g1_i1, TR72192|c0_g1_i1	TR77724|c1_g1_i14, TR77724|c1_g1_i1
GO:0033630	positive regulation of cell adhesion mediated by integrin	P	0.00269062	0.000246773	12	2	5221	8968	over	TR80415|c0_g1_i1, TR70128|c0_g1_i4, TR70128|c0_g1_i3, TR70128|c0_g1_i1, TR74246|c0_g4_i3, TR74246|c0_g4_i2, TR74246|c0_g4_i1, TR79033|c0_g1_i1, TR74246|c0_g3_i1, TR88124|c0_g1_i2, TR88124|c0_g1_i1, TR78045|c0_g1_i2	TR73868|c0_g1_i1, TR83869|c0_g2_i5
GO:0006566	threonine metabolic process	P	0.00269062	0.000246773	12	2	5221	8968	over	TR62900|c0_g1_i1, TR78833|c0_g1_i1, TR65997|c0_g1_i1, TR74459|c0_g1_i1, TR78862|c0_g1_i1, TR54683|c0_g1_i1, TR70127|c0_g1_i1, TR74458|c1_g1_i1, TR66555|c0_g1_i1, TR68343|c0_g1_i1, TR79179|c0_g3_i1, TR77098|c0_g1_i1	TR75611|c0_g1_i1, TR80889|c0_g1_i3
GO:0050798	activated T cell proliferation	P	0.00269062	0.000246773	12	2	5221	8968	over	TR72022|c2_g1_i1, TR58672|c0_g1_i1, TR54130|c1_g1_i3, TR83894|c1_g1_i1, TR90121|c0_g1_i4, TR77977|c0_g9_i4, TR77977|c0_g9_i1, TR84273|c0_g5_i2, TR84273|c0_g5_i1, TR73179|c0_g1_i1, TR75320|c0_g1_i5, TR75320|c0_g1_i4	TR54453|c0_g1_i1, TR75636|c3_g1_i1
GO:0019530	taurine metabolic process	P	0.00269062	0.000246773	12	2	5221	8968	over	TR79319|c0_g3_i1, TR89342|c0_g1_i2, TR89342|c0_g1_i1, TR79319|c0_g5_i1, TR79627|c1_g2_i1, TR84023|c0_g1_i1, TR64898|c0_g1_i1, TR84208|c0_g1_i1, TR68130|c0_g2_i1, TR84273|c0_g5_i2, TR84273|c0_g5_i1, TR84754|c0_g2_i1	TR81030|c0_g1_i2, TR81030|c0_g1_i1
GO:0006560	proline metabolic process	P	0.00281263	0.000259072	29	16	5204	8954	over	TR68486|c1_g1_i1, TR86322|c0_g1_i9, TR86322|c0_g1_i8, TR86322|c0_g1_i7, TR86322|c0_g1_i6, TR86322|c0_g1_i5, TR86322|c0_g1_i4, TR86322|c0_g1_i2, TR86322|c0_g1_i1, TR68486|c0_g1_i1, TR71937|c5_g1_i4, TR71937|c5_g1_i3, TR71937|c5_g1_i2, TR71937|c5_g1_i1, TR56208|c1_g1_i1, TR72849|c0_g1_i1, TR31510|c0_g1_i1, TR72849|c0_g3_i1, TR54683|c0_g1_i1, TR84657|c0_g1_i2, TR84657|c0_g1_i1, TR38533|c0_g1_i1, TR6…	TR79170|c1_g1_i1, TR77259|c0_g1_i1, TR90830|c1_g2_i2, TR90830|c1_g2_i1, TR69727|c0_g1_i1, TR79388|c1_g2_i1, TR83864|c1_g1_i1, TR90336|c1_g1_i3, TR90336|c1_g1_i1, TR90245|c2_g1_i1, TR77925|c1_g2_i1, TR84640|c2_g1_i2, TR84640|c2_g1_i1, TR86198|c0_g1_i3, TR86198|c0_g1_i2, TR86198|c0_g1_i1
GO:0000154	rRNA modification	P	0.00311995	0.000290709	23	11	5210	8959	over	TR79992|c0_g5_i2, TR79992|c0_g5_i1, TR85184|c0_g1_i3, TR85184|c0_g1_i2, TR85184|c0_g1_i1, TR72112|c0_g2_i1, TR84697|c2_g4_i1, TR78897|c0_g1_i1, TR79600|c1_g2_i1, TR75781|c1_g1_i1, TR79992|c0_g4_i1, TR69802|c0_g5_i2, TR79913|c1_g2_i3, TR79913|c1_g2_i2, TR79913|c1_g2_i1, TR78051|c0_g1_i1, TR73272|c0_g1_i1, TR80541|c0_g1_i2, TR80541|c0_g1_i1, TR79600|c1_g1_i1, TR84551|c0_g3_i1, TR76253|c0_g2_i1, TR8…	TR89690|c2_g1_i2, TR89690|c2_g1_i1, TR57770|c0_g1_i1, TR73431|c0_g1_i3, TR73431|c0_g1_i2, TR73431|c0_g1_i1, TR80771|c0_g2_i8, TR80771|c0_g2_i3, TR76555|c0_g5_i6, TR76555|c0_g5_i5, TR76555|c0_g5_i1
GO:0018996	molting cycle, collagen and cuticulin-based cuticle	P	0.00338726	0.000320645	25	13	5208	8957	over	TR75988|c1_g2_i1, TR58667|c0_g1_i1, TR74514|c0_g2_i1, TR77908|c1_g2_i4, TR68641|c3_g1_i2, TR68641|c3_g1_i1, TR52068|c0_g2_i1, TR76443|c0_g2_i1, TR86547|c10_g1_i1, TR71452|c0_g10_i1, TR77510|c0_g1_i1, TR60367|c0_g1_i3, TR60367|c0_g1_i2, TR60367|c0_g1_i1, TR77539|c1_g1_i1, TR60603|c0_g1_i2, TR60603|c0_g1_i1, TR43135|c0_g1_i1, TR77908|c1_g3_i1, TR17385|c0_g1_i1, TR80164|c0_g1_i3, TR80164|c0_g1_i2, T…	TR83833|c2_g1_i1, TR75489|c0_g2_i1, TR58401|c0_g1_i1, TR74916|c0_g1_i1, TR86438|c0_g1_i6, TR86438|c0_g1_i5, TR86438|c0_g1_i2, TR85183|c3_g2_i2, TR85183|c3_g2_i1, TR71534|c0_g1_i2, TR71534|c0_g1_i1, TR75489|c1_g2_i2, TR75489|c1_g2_i1
GO:0048485	sympathetic nervous system development	P	0.00338726	0.000320645	25	13	5208	8957	over	TR59516|c0_g1_i1, TR79765|c0_g1_i1, TR80178|c2_g1_i2, TR80178|c2_g1_i1, TR79627|c4_g1_i1, TR74516|c4_g1_i3, TR74516|c4_g1_i2, TR74516|c4_g1_i1, TR77067|c0_g4_i3, TR77067|c0_g4_i2, TR77067|c0_g4_i1, TR74142|c3_g1_i2, TR79228|c4_g1_i1, TR79765|c1_g2_i1, TR83730|c0_g2_i4, TR83730|c0_g2_i3, TR83730|c0_g2_i2, TR83730|c0_g2_i1, TR65284|c0_g1_i1, TR75399|c3_g1_i11, TR75399|c3_g1_i10, TR52758|c1_g1_i1, T…	TR91041|c0_g1_i1, TR73923|c1_g1_i4, TR74357|c0_g2_i1, TR75571|c0_g1_i3, TR75571|c0_g1_i2, TR75571|c0_g1_i1, TR74020|c0_g1_i2, TR74020|c0_g1_i1, TR80647|c0_g1_i4, TR80647|c0_g1_i3, TR80647|c0_g1_i2, TR43087|c0_g1_i1, TR90247|c2_g1_i1
GO:0000088	mitotic prophase	P	0.00338726	0.000320779	22	10	5211	8960	over	TR70716|c0_g1_i2, TR70716|c0_g1_i1, TR71708|c0_g1_i1, TR76838|c0_g1_i1, TR84118|c2_g12_i1, TR69037|c0_g1_i1, TR70734|c0_g1_i1, TR77229|c0_g1_i1, TR66078|c0_g1_i1, TR84118|c2_g5_i1, TR67051|c0_g1_i1, TR73599|c0_g1_i2, TR73599|c0_g1_i1, TR84118|c2_g13_i1, TR84118|c2_g9_i1, TR66244|c0_g1_i8, TR66244|c0_g1_i7, TR66244|c0_g1_i6, TR66244|c0_g1_i5, TR66244|c0_g1_i4, TR66244|c0_g1_i2, TR66244|c0_g1_i1	TR87816|c0_g1_i3, TR87816|c0_g1_i2, TR90460|c0_g3_i1, TR74007|c0_g1_i1, TR90826|c0_g3_i1, TR79652|c1_g3_i2, TR79652|c1_g3_i1, TR91022|c6_g2_i1, TR84118|c2_g2_i1, TR75546|c0_g1_i1
GO:0007392	initiation of dorsal closure	P	0.00338726	0.000335628	10	1	5223	8969	over	TR89453|c2_g1_i1, TR78055|c2_g5_i2, TR78055|c2_g5_i1, TR76296|c0_g1_i2, TR76296|c0_g1_i1, TR74246|c0_g4_i3, TR74246|c0_g4_i2, TR74246|c0_g4_i1, TR74246|c0_g3_i1, TR72602|c0_g2_i1	TR71894|c1_g5_i1
GO:0001820	serotonin secretion	P	0.00338726	0.000335628	10	1	5223	8969	over	TR84978|c1_g2_i1, TR76228|c0_g1_i1, TR79545|c1_g1_i4, TR79545|c1_g1_i3, TR79545|c1_g1_i2, TR79545|c1_g1_i1, TR70331|c2_g1_i8, TR70331|c2_g1_i6, TR70331|c2_g1_i4, TR70331|c2_g1_i3	TR64495|c0_g2_i1
GO:0044130	negative regulation of growth of symbiont in host	P	0.00338726	0.000335628	10	1	5223	8969	over	TR90823|c3_g8_i1, TR68776|c0_g1_i1, TR68776|c2_g2_i1, TR90823|c3_g7_i1, TR90823|c3_g4_i5, TR90823|c3_g4_i2, TR75662|c0_g2_i2, TR75662|c0_g2_i1, TR68776|c2_g3_i2, TR68776|c2_g3_i1	TR80090|c0_g1_i1
GO:0051045	negative regulation of membrane protein ectodomain proteolysis	P	0.00338726	0.000335628	10	1	5223	8969	over	TR73336|c1_g1_i9, TR73336|c1_g1_i8, TR73336|c1_g1_i7, TR73336|c1_g1_i6, TR73336|c1_g1_i4, TR73336|c1_g1_i2, TR73336|c1_g1_i13, TR73336|c1_g1_i12, TR73336|c1_g1_i11, TR73336|c1_g1_i10	TR86870|c4_g1_i2
GO:0043312	neutrophil degranulation	P	0.00338726	0.000335628	10	1	5223	8969	over	TR80797|c1_g6_i1, TR72687|c0_g1_i3, TR72687|c0_g1_i2, TR73038|c1_g1_i1, TR83649|c0_g1_i1, TR72829|c0_g1_i1, TR79037|c0_g11_i1, TR75721|c1_g1_i2, TR75721|c1_g1_i1, TR81259|c1_g1_i6	TR86376|c0_g1_i1
GO:0080129	proteasome core complex assembly	P	0.00338726	0.000335628	10	1	5223	8969	over	TR78124|c0_g1_i1, TR71799|c0_g1_i1, TR58853|c0_g1_i1, TR71537|c2_g1_i2, TR71537|c2_g1_i1, TR76798|c0_g1_i2, TR78074|c3_g1_i1, TR68144|c0_g1_i1, TR70071|c1_g1_i1, TR68043|c0_g1_i1	TR83833|c2_g1_i1
GO:0010193	response to ozone	P	0.00338726	0.000338452	8	0	5225	8970	over	TR67528|c0_g1_i1, TR76536|c4_g1_i2, TR76536|c4_g1_i1, TR78974|c1_g1_i1, TR80403|c0_g1_i1, TR84110|c5_g1_i2, TR84110|c5_g1_i1, TR80467|c0_g3_i1
GO:0002572	pro-T cell differentiation	P	0.00338726	0.000338452	8	0	5225	8970	over	TR74516|c4_g1_i3, TR74516|c4_g1_i2, TR74516|c4_g1_i1, TR75399|c3_g1_i11, TR75399|c3_g1_i10, TR75399|c3_g1_i8, TR75399|c3_g1_i5, TR75399|c3_g1_i2
GO:2000734	negative regulation of glial cell-derived neurotrophic factor receptor signaling pathway involved in ureteric bud formation	P	0.00338726	0.000338452	8	0	5225	8970	over	TR74516|c4_g1_i3, TR74516|c4_g1_i2, TR74516|c4_g1_i1, TR75399|c3_g1_i11, TR75399|c3_g1_i10, TR75399|c3_g1_i8, TR75399|c3_g1_i5, TR75399|c3_g1_i2
GO:2000703	negative regulation of fibroblast growth factor receptor signaling pathway involved in ureteric bud formation	P	0.00338726	0.000338452	8	0	5225	8970	over	TR74516|c4_g1_i3, TR74516|c4_g1_i2, TR74516|c4_g1_i1, TR75399|c3_g1_i11, TR75399|c3_g1_i10, TR75399|c3_g1_i8, TR75399|c3_g1_i5, TR75399|c3_g1_i2
GO:0001878	response to yeast	P	0.00338726	0.000338452	8	0	5225	8970	over	TR90823|c3_g8_i1, TR68776|c0_g1_i1, TR68776|c2_g2_i1, TR90823|c3_g7_i1, TR90823|c3_g4_i5, TR90823|c3_g4_i2, TR68776|c2_g3_i2, TR68776|c2_g3_i1
GO:2000683	regulation of cellular response to X-ray	P	0.00338726	0.000338452	8	0	5225	8970	over	TR74516|c4_g1_i3, TR74516|c4_g1_i2, TR74516|c4_g1_i1, TR75399|c3_g1_i11, TR75399|c3_g1_i10, TR75399|c3_g1_i8, TR75399|c3_g1_i5, TR75399|c3_g1_i2
GO:2000667	positive regulation of interleukin-13 secretion	P	0.00338726	0.000338452	8	0	5225	8970	over	TR74516|c4_g1_i3, TR74516|c4_g1_i2, TR74516|c4_g1_i1, TR75399|c3_g1_i11, TR75399|c3_g1_i10, TR75399|c3_g1_i8, TR75399|c3_g1_i5, TR75399|c3_g1_i2
GO:2000664	positive regulation of interleukin-5 secretion	P	0.00338726	0.000338452	8	0	5225	8970	over	TR74516|c4_g1_i3, TR74516|c4_g1_i2, TR74516|c4_g1_i1, TR75399|c3_g1_i11, TR75399|c3_g1_i10, TR75399|c3_g1_i8, TR75399|c3_g1_i5, TR75399|c3_g1_i2
GO:0072107	positive regulation of ureteric bud formation	P	0.00338726	0.000338452	8	0	5225	8970	over	TR74516|c4_g1_i3, TR74516|c4_g1_i2, TR74516|c4_g1_i1, TR75399|c3_g1_i11, TR75399|c3_g1_i10, TR75399|c3_g1_i8, TR75399|c3_g1_i5, TR75399|c3_g1_i2
GO:2000611	positive regulation of thyroid hormone generation	P	0.00338726	0.000338452	8	0	5225	8970	over	TR74516|c4_g1_i3, TR74516|c4_g1_i2, TR74516|c4_g1_i1, TR75399|c3_g1_i11, TR75399|c3_g1_i10, TR75399|c3_g1_i8, TR75399|c3_g1_i5, TR75399|c3_g1_i2
GO:0032933	SREBP signaling pathway	P	0.00338726	0.000338452	8	0	5225	8970	over	TR84782|c4_g4_i3, TR84782|c4_g4_i2, TR84782|c4_g4_i1, TR79819|c1_g3_i4, TR79819|c1_g3_i3, TR79819|c1_g3_i2, TR79819|c1_g3_i1, TR77961|c0_g1_i1
GO:2000607	negative regulation of cell proliferation involved in mesonephros development	P	0.00338726	0.000338452	8	0	5225	8970	over	TR74516|c4_g1_i3, TR74516|c4_g1_i2, TR74516|c4_g1_i1, TR75399|c3_g1_i11, TR75399|c3_g1_i10, TR75399|c3_g1_i8, TR75399|c3_g1_i5, TR75399|c3_g1_i2
GO:0032930	positive regulation of superoxide anion generation	P	0.00338726	0.000338452	8	0	5225	8970	over	TR59043|c0_g1_i1, TR80415|c0_g1_i1, TR67090|c0_g1_i1, TR70128|c0_g1_i4, TR70128|c0_g1_i1, TR76020|c1_g2_i2, TR76020|c1_g2_i1, TR76020|c1_g1_i1
GO:0006627	protein processing involved in protein targeting to mitochondrion	P	0.00338726	0.000338452	8	0	5225	8970	over	TR38485|c0_g1_i1, TR79632|c0_g1_i1, TR58708|c0_g1_i1, TR72303|c0_g3_i5, TR72303|c0_g3_i4, TR72303|c0_g3_i3, TR72303|c0_g3_i2, TR72303|c0_g3_i1
GO:0006564	L-serine biosynthetic process	P	0.00338726	0.000338452	8	0	5225	8970	over	TR81092|c0_g1_i2, TR81092|c0_g1_i1, TR68339|c0_g1_i1, TR69165|c2_g1_i4, TR69165|c2_g1_i3, TR69165|c2_g1_i2, TR69165|c2_g1_i1, TR68343|c0_g1_i1
GO:1902285	semaphorin-plexin signaling pathway involved in neuron projection guidance	P	0.00338726	0.000338452	8	0	5225	8970	over	TR80178|c2_g1_i2, TR80178|c2_g1_i1, TR79627|c4_g1_i1, TR79228|c4_g1_i1, TR83730|c0_g2_i4, TR83730|c0_g2_i3, TR83730|c0_g2_i2, TR83730|c0_g2_i1
GO:1902237	positive regulation of endoplasmic reticulum stress-induced intrinsic apoptotic signaling pathway	P	0.00338726	0.000338452	8	0	5225	8970	over	TR84782|c4_g4_i3, TR84782|c4_g4_i2, TR84782|c4_g4_i1, TR38356|c0_g1_i1, TR79819|c1_g3_i4, TR79819|c1_g3_i3, TR79819|c1_g3_i2, TR79819|c1_g3_i1
GO:1901724	positive regulation of cell proliferation involved in kidney development	P	0.00338726	0.000338452	8	0	5225	8970	over	TR86301|c1_g5_i1, TR86301|c1_g7_i1, TR86301|c1_g2_i1, TR81083|c0_g1_i1, TR86301|c1_g4_i2, TR86429|c1_g1_i1, TR85134|c0_g1_i2, TR86301|c1_g1_i1
GO:0070947	neutrophil mediated killing of fungus	P	0.00338726	0.000338452	8	0	5225	8970	over	TR90823|c3_g8_i1, TR68776|c0_g1_i1, TR68776|c2_g2_i1, TR90823|c3_g7_i1, TR90823|c3_g4_i5, TR90823|c3_g4_i2, TR68776|c2_g3_i2, TR68776|c2_g3_i1
GO:0045076	regulation of interleukin-2 biosynthetic process	P	0.00338726	0.000338452	8	0	5225	8970	over	TR89347|c0_g1_i3, TR89347|c0_g1_i2, TR42611|c0_g1_i1, TR84273|c0_g5_i2, TR84273|c0_g5_i1, TR84899|c0_g1_i4, TR84899|c0_g1_i3, TR84899|c0_g1_i2
GO:0070345	negative regulation of fat cell proliferation	P	0.00338726	0.000338452	8	0	5225	8970	over	TR74516|c4_g1_i3, TR74516|c4_g1_i2, TR74516|c4_g1_i1, TR75399|c3_g1_i11, TR75399|c3_g1_i10, TR75399|c3_g1_i8, TR75399|c3_g1_i5, TR75399|c3_g1_i2
GO:0035898	parathyroid hormone secretion	P	0.00338726	0.000338452	8	0	5225	8970	over	TR74516|c4_g1_i3, TR74516|c4_g1_i2, TR74516|c4_g1_i1, TR75399|c3_g1_i11, TR75399|c3_g1_i10, TR75399|c3_g1_i8, TR75399|c3_g1_i5, TR75399|c3_g1_i2
GO:0035854	eosinophil fate commitment	P	0.00338726	0.000338452	8	0	5225	8970	over	TR74516|c4_g1_i3, TR74516|c4_g1_i2, TR74516|c4_g1_i1, TR75399|c3_g1_i11, TR75399|c3_g1_i10, TR75399|c3_g1_i8, TR75399|c3_g1_i5, TR75399|c3_g1_i2
GO:0035799	ureter maturation	P	0.00338726	0.000338452	8	0	5225	8970	over	TR74516|c4_g1_i3, TR74516|c4_g1_i2, TR74516|c4_g1_i1, TR75399|c3_g1_i11, TR75399|c3_g1_i10, TR75399|c3_g1_i8, TR75399|c3_g1_i5, TR75399|c3_g1_i2
GO:0042701	progesterone secretion	P	0.00338726	0.000338452	8	0	5225	8970	over	TR80415|c0_g1_i1, TR76075|c1_g1_i2, TR76075|c1_g1_i1, TR66625|c0_g1_i3, TR66625|c0_g1_i2, TR66625|c0_g1_i1, TR80228|c0_g1_i1, TR78045|c0_g1_i2
GO:0031125	rRNA 3'-end processing	P	0.00338726	0.000338452	8	0	5225	8970	over	TR69409|c0_g1_i1, TR16952|c0_g1_i1, TR70438|c0_g2_i1, TR75922|c0_g1_i2, TR75922|c0_g1_i1, TR80756|c3_g6_i1, TR70438|c0_g1_i1, TR74936|c1_g1_i1
GO:0042464	dosage compensation by hypoactivation of X chromosome	P	0.00338726	0.000338452	8	0	5225	8970	over	TR80992|c1_g1_i8, TR80992|c1_g1_i7, TR80992|c1_g1_i3, TR80992|c1_g1_i17, TR80992|c1_g1_i16, TR80992|c1_g1_i15, TR80992|c1_g1_i13, TR80992|c1_g1_i12
GO:0061550	cranial ganglion development	P	0.00338726	0.000338452	8	0	5225	8970	over	TR80178|c2_g1_i2, TR80178|c2_g1_i1, TR79627|c4_g1_i1, TR79228|c4_g1_i1, TR83730|c0_g2_i4, TR83730|c0_g2_i3, TR83730|c0_g2_i2, TR83730|c0_g2_i1
GO:0034769	basement membrane disassembly	P	0.00338726	0.000338452	8	0	5225	8970	over	TR66202|c1_g1_i1, TR62918|c0_g1_i1, TR83856|c0_g4_i3, TR83856|c0_g4_i2, TR83856|c0_g4_i1, TR83646|c13_g1_i1, TR79078|c0_g1_i1, TR83856|c0_g3_i1
GO:0060744	mammary gland branching involved in thelarche	P	0.00338726	0.000338452	8	0	5225	8970	over	TR80415|c0_g1_i1, TR74246|c0_g4_i3, TR74246|c0_g4_i2, TR74246|c0_g4_i1, TR85026|c0_g1_i2, TR85026|c0_g1_i1, TR74246|c0_g3_i1, TR78045|c0_g1_i2
GO:0042095	interferon-gamma biosynthetic process	P	0.00338726	0.000338452	8	0	5225	8970	over	TR76075|c1_g1_i2, TR77752|c0_g1_i5, TR77752|c0_g1_i4, TR77752|c0_g1_i2, TR77752|c0_g1_i1, TR65841|c0_g1_i3, TR65841|c0_g1_i2, TR65841|c0_g1_i1
GO:0061026	cardiac muscle tissue regeneration	P	0.00338726	0.000338452	8	0	5225	8970	over	TR74516|c4_g1_i3, TR74516|c4_g1_i2, TR74516|c4_g1_i1, TR75399|c3_g1_i11, TR75399|c3_g1_i10, TR75399|c3_g1_i8, TR75399|c3_g1_i5, TR75399|c3_g1_i2
GO:0032689	negative regulation of interferon-gamma production	P	0.0034239	0.000343083	16	5	5217	8965	over	TR90872|c0_g8_i1, TR74516|c4_g1_i3, TR74516|c4_g1_i2, TR74516|c4_g1_i1, TR76075|c1_g1_i2, TR58672|c0_g1_i1, TR42611|c0_g1_i1, TR76427|c2_g1_i3, TR73179|c0_g1_i1, TR75399|c3_g1_i11, TR75399|c3_g1_i10, TR71908|c0_g1_i1, TR75399|c3_g1_i8, TR75399|c3_g1_i5, TR75399|c3_g1_i2, TR71743|c1_g1_i1	TR90815|c0_g3_i1, TR73029|c0_g2_i4, TR73029|c0_g2_i1, TR73029|c0_g2_i11, TR89500|c5_g1_i1
GO:0010595	positive regulation of endothelial cell migration	P	0.00342395	0.00034328	52	42	5181	8928	over	TR70716|c0_g1_i2, TR70716|c0_g1_i1, TR85064|c1_g1_i1, TR80415|c0_g1_i1, TR52632|c1_g1_i1, TR84882|c0_g1_i7, TR90427|c2_g1_i2, TR90427|c2_g1_i1, TR76516|c0_g1_i1, TR84115|c0_g2_i1, TR74516|c4_g1_i3, TR74516|c4_g1_i2, TR74516|c4_g1_i1, TR74212|c0_g1_i1, TR42611|c0_g1_i1, TR70128|c0_g1_i4, TR70128|c0_g1_i1, TR77315|c4_g1_i2, TR67106|c0_g2_i1, TR77415|c0_g1_i1, TR90397|c0_g7_i2, TR90397|c0_g7_i1, TR7…	TR55203|c0_g1_i1, TR79695|c3_g1_i1, TR81421|c3_g2_i8, TR81421|c3_g2_i7, TR81421|c3_g2_i6, TR81421|c3_g2_i5, TR81421|c3_g2_i4, TR81421|c3_g2_i3, TR81421|c3_g2_i2, TR81421|c3_g2_i1, TR71819|c1_g1_i1, TR76607|c4_g1_i2, TR76607|c4_g1_i1, TR86815|c0_g4_i2, TR86815|c0_g4_i1, TR86615|c3_g1_i3, TR86615|c3_g1_i2, TR86615|c3_g1_i1, TR74634|c4_g2_i3, TR74634|c4_g2_i2, TR74634|c4_g2_i1, TR84738|c2_g2_i4, TR8…
GO:0005985	sucrose metabolic process	P	0.00352419	0.000356205	17	6	5216	8964	over	TR85154|c2_g1_i4, TR85154|c2_g1_i3, TR85154|c2_g1_i2, TR85154|c2_g1_i1, TR84826|c1_g3_i4, TR84826|c1_g3_i3, TR84826|c1_g3_i2, TR84826|c1_g3_i1, TR67836|c0_g1_i1, TR81158|c0_g1_i1, TR80614|c0_g1_i2, TR80614|c0_g1_i1, TR75428|c0_g1_i1, TR88088|c2_g1_i5, TR88088|c2_g1_i2, TR88088|c2_g1_i1, TR81072|c0_g1_i8	TR78703|c5_g1_i2, TR78703|c5_g1_i1, TR86810|c0_g1_i1, TR77569|c0_g1_i1, TR71720|c0_g1_i3, TR71720|c0_g1_i2
GO:0019471	4-hydroxyproline metabolic process	P	0.00359212	0.000366601	13	3	5220	8967	over	TR56882|c0_g1_i1, TR63779|c0_g1_i1, TR71937|c5_g1_i4, TR71937|c5_g1_i3, TR71937|c5_g1_i2, TR71937|c5_g1_i1, TR54675|c0_g1_i1, TR71853|c0_g1_i2, TR71853|c0_g1_i1, TR78787|c0_g1_i1, TR84657|c0_g1_i2, TR84657|c0_g1_i1, TR38533|c0_g1_i1	TR86198|c0_g1_i3, TR86198|c0_g1_i2, TR86198|c0_g1_i1
GO:0000027	ribosomal large subunit assembly	P	0.00359212	0.000366601	13	3	5220	8967	over	TR54955|c0_g1_i1, TR54469|c0_g1_i1, TR48992|c0_g1_i1, TR74053|c0_g1_i1, TR38848|c0_g1_i1, TR84281|c0_g1_i1, TR65075|c0_g1_i1, TR73437|c0_g1_i1, TR40830|c0_g1_i1, TR67237|c0_g1_i1, TR74137|c0_g1_i2, TR74137|c0_g1_i1, TR65082|c0_g3_i1	TR90172|c0_g6_i4, TR90172|c0_g6_i3, TR90172|c0_g6_i2
GO:0015976	carbon utilization	P	0.00359212	0.000366601	13	3	5220	8967	over	TR66552|c0_g1_i1, TR88088|c2_g1_i5, TR88088|c2_g1_i2, TR88088|c2_g1_i1, TR74175|c0_g1_i1, TR79333|c0_g1_i4, TR79333|c0_g1_i3, TR79333|c0_g1_i1, TR70664|c0_g1_i2, TR70664|c0_g1_i1, TR71098|c2_g1_i1, TR69633|c0_g1_i1, TR71284|c0_g1_i1	TR71393|c0_g1_i1, TR90830|c1_g2_i2, TR90830|c1_g2_i1
GO:0010640	regulation of platelet-derived growth factor receptor signaling pathway	P	0.00359212	0.000366601	13	3	5220	8967	over	TR61846|c0_g1_i2, TR61846|c0_g1_i1, TR65372|c0_g1_i1, TR87768|c1_g7_i2, TR79058|c2_g1_i9, TR79058|c2_g1_i7, TR79058|c2_g1_i4, TR79058|c2_g1_i3, TR79058|c2_g1_i1, TR79058|c2_g1_i10, TR81281|c0_g1_i5, TR81281|c0_g1_i4, TR81281|c0_g1_i2	TR75321|c0_g1_i4, TR68155|c0_g1_i2, TR85127|c0_g2_i1
GO:0003215	cardiac right ventricle morphogenesis	P	0.00370881	0.00038247	15	4	5218	8966	over	TR59516|c0_g1_i1, TR74954|c0_g1_i2, TR74954|c0_g1_i1, TR74516|c4_g1_i3, TR74516|c4_g1_i2, TR74516|c4_g1_i1, TR79765|c1_g2_i1, TR91090|c1_g1_i4, TR91090|c1_g1_i1, TR75399|c3_g1_i11, TR75399|c3_g1_i10, TR52758|c1_g1_i1, TR75399|c3_g1_i8, TR75399|c3_g1_i5, TR75399|c3_g1_i2	TR85150|c0_g1_i1, TR90955|c0_g1_i2, TR90955|c0_g1_i1, TR43087|c0_g1_i1
GO:2001237	negative regulation of extrinsic apoptotic signaling pathway	P	0.00379265	0.000391755	52	43	5181	8927	over	TR74970|c1_g1_i2, TR74970|c1_g1_i1, TR83924|c0_g1_i2, TR83924|c0_g1_i1, TR65126|c0_g1_i1, TR72458|c0_g2_i2, TR72458|c0_g2_i1, TR76516|c0_g1_i1, TR74970|c0_g1_i1, TR74516|c4_g1_i3, TR74516|c4_g1_i2, TR74516|c4_g1_i1, TR59399|c0_g1_i1, TR70883|c0_g1_i2, TR70883|c0_g1_i1, TR86091|c0_g1_i3, TR86091|c0_g1_i2, TR86091|c0_g1_i1, TR85026|c0_g1_i2, TR85026|c0_g1_i1, TR61099|c0_g2_i2, TR61099|c0_g2_i1, TR7…	TR84787|c0_g1_i4, TR75704|c0_g4_i1, TR86482|c4_g2_i3, TR86482|c4_g2_i1, TR70185|c0_g1_i3, TR70185|c0_g1_i2, TR70185|c0_g1_i1, TR64296|c0_g1_i1, TR80420|c1_g1_i2, TR80420|c1_g1_i1, TR55203|c0_g1_i1, TR77844|c0_g3_i3, TR71658|c0_g1_i1, TR71819|c1_g1_i1, TR76492|c1_g1_i9, TR76492|c1_g1_i6, TR76492|c1_g1_i1, TR73437|c1_g1_i1, TR75704|c0_g3_i2, TR84738|c2_g2_i4, TR84738|c2_g2_i3, TR84738|c2_g2_i1, TR7…
GO:0031101	fin regeneration	P	0.00384227	0.000398176	21	9	5212	8961	over	TR73709|c0_g1_i1, TR80178|c2_g1_i2, TR80178|c2_g1_i1, TR79627|c4_g1_i1, TR74516|c4_g1_i3, TR74516|c4_g1_i2, TR74516|c4_g1_i1, TR69218|c2_g2_i1, TR84262|c1_g1_i1, TR60745|c0_g1_i1, TR79228|c4_g1_i1, TR79961|c3_g2_i1, TR83730|c0_g2_i4, TR83730|c0_g2_i3, TR83730|c0_g2_i2, TR83730|c0_g2_i1, TR75399|c3_g1_i11, TR75399|c3_g1_i10, TR75399|c3_g1_i8, TR75399|c3_g1_i5, TR75399|c3_g1_i2	TR77844|c0_g3_i2, TR77844|c0_g3_i1, TR73201|c0_g1_i1, TR40781|c0_g1_i1, TR86192|c0_g1_i2, TR86192|c0_g1_i1, TR68064|c3_g1_i1, TR89489|c2_g1_i3, TR90247|c2_g1_i1
GO:0042572	retinol metabolic process	P	0.00384227	0.000398176	21	9	5212	8961	over	TR87845|c0_g2_i2, TR71036|c0_g1_i1, TR73972|c0_g1_i2, TR73972|c0_g1_i1, TR90842|c3_g2_i3, TR90842|c3_g2_i2, TR90842|c3_g2_i1, TR80228|c0_g1_i1, TR76656|c1_g1_i3, TR76656|c1_g1_i2, TR76656|c1_g1_i1, TR81189|c0_g1_i1, TR74378|c0_g2_i2, TR74378|c0_g2_i1, TR74546|c0_g1_i1, TR69878|c0_g1_i1, TR80366|c6_g1_i1, TR76581|c1_g1_i2, TR76581|c1_g1_i1, TR65070|c0_g2_i1, TR78932|c0_g1_i3	TR90226|c1_g3_i1, TR64202|c0_g1_i2, TR64202|c0_g1_i1, TR66909|c1_g1_i2, TR66909|c1_g1_i1, TR81189|c1_g1_i2, TR81189|c1_g1_i1, TR83864|c1_g1_i1, TR73301|c0_g1_i1
GO:0042537	benzene-containing compound metabolic process	P	0.00389589	0.000405162	26	14	5207	8956	over	TR83398|c1_g1_i4, TR83398|c1_g1_i3, TR83398|c1_g1_i2, TR83398|c1_g1_i1, TR81092|c0_g1_i2, TR81092|c0_g1_i1, TR76330|c0_g1_i2, TR76330|c0_g1_i1, TR75519|c0_g2_i1, TR48326|c0_g1_i1, TR74301|c2_g1_i1, TR76994|c0_g1_i1, TR71305|c0_g1_i3, TR71305|c0_g1_i2, TR71305|c0_g1_i1, TR52301|c0_g1_i1, TR69165|c2_g1_i4, TR69165|c2_g1_i3, TR69165|c2_g1_i2, TR69165|c2_g1_i1, TR88077|c1_g5_i1, TR34154|c0_g1_i1, TR7…	TR79170|c1_g1_i1, TR72380|c3_g2_i1, TR77259|c0_g1_i1, TR83948|c5_g3_i2, TR83948|c5_g3_i1, TR86312|c2_g1_i4, TR86312|c2_g1_i3, TR86312|c2_g1_i1, TR72380|c4_g3_i2, TR72380|c4_g3_i1, TR89643|c1_g1_i1, TR87806|c2_g1_i1, TR80661|c0_g1_i1, TR75058|c0_g3_i7
GO:0055003	cardiac myofibril assembly	P	0.00389589	0.000405484	34	22	5199	8948	over	TR79964|c0_g1_i1, TR86937|c0_g2_i1, TR80099|c4_g2_i4, TR80099|c4_g2_i3, TR80099|c4_g2_i2, TR80099|c4_g2_i1, TR90105|c2_g1_i1, TR72403|c1_g1_i15, TR72403|c1_g1_i14, TR72403|c1_g1_i11, TR50440|c0_g1_i1, TR56139|c0_g1_i2, TR56139|c0_g1_i1, TR81072|c0_g1_i6, TR83411|c3_g1_i1, TR90105|c0_g1_i1, TR68718|c0_g1_i2, TR39371|c0_g2_i1, TR86937|c0_g1_i1, TR71237|c2_g2_i1, TR70737|c3_g3_i3, TR86937|c0_g3_i1, …	TR65304|c0_g1_i1, TR79964|c1_g1_i1, TR87997|c2_g1_i4, TR90105|c1_g1_i1, TR74760|c2_g2_i3, TR89343|c0_g1_i11, TR77144|c0_g1_i3, TR77144|c0_g1_i2, TR77144|c0_g1_i1, TR80966|c0_g4_i4, TR80966|c0_g4_i2, TR80966|c0_g4_i1, TR75225|c0_g1_i2, TR75225|c0_g1_i1, TR65948|c0_g1_i1, TR89343|c0_g1_i2, TR84752|c1_g1_i1, TR76857|c1_g1_i1, TR80099|c4_g3_i3, TR80099|c4_g3_i2, TR80099|c4_g3_i1, TR80966|c0_g1_i1
GO:0035019	somatic stem cell population maintenance	P	0.00389589	0.000405484	34	22	5199	8948	over	TR59516|c0_g1_i1, TR86301|c1_g5_i1, TR74516|c4_g1_i3, TR74516|c4_g1_i2, TR74516|c4_g1_i1, TR86301|c1_g7_i1, TR69218|c2_g2_i1, TR84262|c1_g1_i1, TR70883|c0_g1_i2, TR70883|c0_g1_i1, TR71145|c0_g3_i1, TR81245|c0_g1_i2, TR81245|c0_g1_i1, TR86301|c1_g2_i1, TR66686|c1_g1_i1, TR64964|c1_g1_i1, TR72881|c0_g1_i7, TR72881|c0_g1_i2, TR71816|c0_g1_i2, TR71816|c0_g1_i1, TR79961|c3_g2_i1, TR79411|c4_g1_i1, TR7…	TR70347|c0_g1_i2, TR70347|c0_g1_i1, TR71867|c0_g2_i1, TR76574|c3_g1_i1, TR64296|c0_g1_i1, TR72066|c0_g1_i2, TR72066|c0_g1_i1, TR89537|c2_g6_i2, TR77296|c5_g2_i4, TR80826|c0_g1_i2, TR81272|c2_g2_i1, TR83967|c2_g1_i1, TR76574|c1_g5_i1, TR66792|c0_g1_i1, TR74504|c1_g2_i1, TR73431|c0_g1_i3, TR73431|c0_g1_i2, TR73431|c0_g1_i1, TR76666|c0_g1_i1, TR80647|c0_g1_i4, TR80647|c0_g1_i3, TR80647|c0_g1_i2
GO:0003382	epithelial cell morphogenesis	P	0.00402835	0.00041995	32	20	5201	8950	over	TR75835|c0_g1_i2, TR75835|c0_g1_i1, TR89518|c4_g8_i1, TR70057|c0_g1_i1, TR80133|c1_g1_i1, TR65385|c3_g1_i1, TR74516|c4_g1_i3, TR74516|c4_g1_i2, TR74516|c4_g1_i1, TR77511|c0_g1_i1, TR73217|c0_g1_i1, TR74246|c0_g4_i3, TR74246|c0_g4_i2, TR74246|c0_g4_i1, TR85026|c0_g1_i2, TR85026|c0_g1_i1, TR67106|c0_g2_i1, TR66686|c1_g1_i1, TR55487|c0_g1_i1, TR80228|c0_g1_i1, TR73796|c0_g1_i1, TR89665|c3_g2_i1, TR7…	TR91041|c0_g1_i1, TR75108|c3_g1_i1, TR77309|c6_g1_i2, TR77309|c6_g1_i1, TR90296|c5_g3_i2, TR90296|c5_g3_i1, TR70504|c1_g4_i1, TR75260|c0_g1_i1, TR75108|c3_g2_i3, TR75108|c3_g2_i2, TR75108|c3_g2_i1, TR79239|c1_g1_i2, TR79239|c1_g1_i1, TR70504|c1_g12_i1, TR76666|c0_g1_i1, TR80647|c0_g1_i4, TR80647|c0_g1_i3, TR80647|c0_g1_i2, TR77385|c0_g1_i1, TR65787|c0_g2_i1
GO:0032469	endoplasmic reticulum calcium ion homeostasis	P	0.00456332	0.000479823	19	8	5214	8962	over	TR84783|c3_g1_i1, TR84783|c3_g3_i6, TR84783|c3_g3_i5, TR84783|c3_g3_i4, TR84783|c3_g3_i3, TR84783|c3_g3_i2, TR84783|c3_g3_i1, TR77854|c6_g17_i2, TR77854|c6_g17_i1, TR79452|c1_g1_i3, TR79452|c1_g1_i2, TR79452|c1_g1_i1, TR84151|c3_g1_i4, TR84151|c3_g1_i3, TR84151|c3_g1_i2, TR84151|c3_g1_i1, TR76796|c1_g1_i3, TR76796|c1_g1_i2, TR76796|c1_g1_i1	TR84787|c0_g1_i4, TR81029|c0_g2_i1, TR75502|c1_g3_i1, TR76135|c2_g1_i3, TR76135|c2_g1_i2, TR76135|c2_g1_i1, TR70768|c1_g1_i1, TR84151|c5_g1_i1
GO:2000678	negative regulation of transcription regulatory region DNA binding	P	0.00530826	0.000577183	21	10	5212	8960	over	TR73302|c2_g1_i6, TR73302|c2_g1_i5, TR73302|c2_g1_i3, TR73302|c2_g1_i2, TR59516|c0_g1_i1, TR79765|c0_g1_i1, TR70057|c0_g1_i1, TR65385|c3_g1_i1, TR74516|c4_g1_i3, TR74516|c4_g1_i2, TR74516|c4_g1_i1, TR79390|c6_g1_i1, TR79765|c1_g2_i1, TR65284|c0_g1_i1, TR75399|c3_g1_i11, TR75399|c3_g1_i10, TR52758|c1_g1_i1, TR75399|c3_g1_i8, TR75399|c3_g1_i5, TR75399|c3_g1_i2, TR32783|c0_g1_i1	TR87936|c1_g1_i1, TR89537|c2_g6_i2, TR72292|c0_g1_i3, TR72292|c0_g1_i1, TR79048|c4_g1_i1, TR83392|c1_g1_i1, TR76911|c0_g1_i2, TR76911|c0_g1_i1, TR43087|c0_g1_i1, TR83392|c1_g2_i1
GO:0007479	leg disc proximal/distal pattern formation	P	0.00530826	0.000579035	11	2	5222	8968	over	TR73302|c2_g1_i6, TR73302|c2_g1_i5, TR73302|c2_g1_i3, TR73302|c2_g1_i2, TR89453|c2_g1_i1, TR78055|c2_g5_i2, TR78055|c2_g5_i1, TR76296|c0_g1_i2, TR76296|c0_g1_i1, TR72602|c0_g2_i1, TR68170|c2_g1_i1	TR71894|c1_g5_i1, TR86519|c1_g1_i3
GO:0070208	protein heterotrimerization	P	0.00530826	0.000579035	11	2	5222	8968	over	TR83610|c0_g1_i3, TR83610|c0_g1_i2, TR83610|c0_g1_i1, TR81054|c0_g1_i1, TR84339|c0_g1_i1, TR61466|c0_g1_i1, TR65372|c0_g1_i1, TR87768|c1_g7_i2, TR80976|c2_g1_i1, TR84943|c0_g4_i2, TR84943|c0_g4_i1	TR73955|c0_g1_i1, TR64570|c0_g1_i1
GO:0016203	muscle attachment	P	0.00530826	0.000579035	11	2	5222	8968	over	TR89453|c2_g1_i1, TR78055|c2_g5_i2, TR78055|c2_g5_i1, TR76296|c0_g1_i2, TR76296|c0_g1_i1, TR74246|c0_g4_i3, TR74246|c0_g4_i2, TR74246|c0_g4_i1, TR74103|c0_g1_i2, TR74246|c0_g3_i1, TR72602|c0_g2_i1	TR71894|c1_g5_i1, TR89485|c3_g1_i1
GO:0042416	dopamine biosynthetic process	P	0.00530826	0.000579035	11	2	5222	8968	over	TR80415|c0_g1_i1, TR79023|c0_g1_i2, TR70128|c0_g1_i4, TR70128|c0_g1_i3, TR70128|c0_g1_i1, TR76427|c2_g1_i4, TR76427|c2_g1_i3, TR76427|c2_g1_i2, TR76427|c2_g1_i1, TR74301|c2_g1_i1, TR78045|c0_g1_i2	TR72645|c0_g1_i2, TR70451|c0_g1_i1
GO:0072520	seminiferous tubule development	P	0.00530826	0.000579035	11	2	5222	8968	over	TR10208|c0_g1_i1, TR85026|c0_g1_i2, TR85026|c0_g1_i1, TR72237|c0_g1_i1, TR66356|c0_g1_i1, TR62840|c0_g1_i1, TR89660|c1_g2_i2, TR89660|c1_g2_i1, TR81281|c0_g1_i5, TR81281|c0_g1_i4, TR81281|c0_g1_i2	TR40630|c0_g1_i1, TR87835|c8_g1_i1
GO:0044003	modification by symbiont of host morphology or physiology	P	0.00551147	0.000603988	39	29	5194	8941	over	TR77873|c1_g1_i1, TR74864|c0_g1_i1, TR80415|c0_g1_i1, TR73427|c1_g1_i1, TR52436|c0_g1_i1, TR90404|c0_g1_i3, TR90404|c0_g1_i2, TR86404|c0_g1_i1, TR60905|c0_g3_i1, TR84882|c0_g1_i7, TR84042|c0_g1_i4, TR84042|c0_g1_i3, TR84042|c0_g1_i2, TR84042|c0_g1_i1, TR76330|c0_g1_i2, TR76330|c0_g1_i1, TR70128|c0_g1_i4, TR70128|c0_g1_i1, TR84260|c0_g1_i1, TR76020|c1_g2_i2, TR76020|c1_g2_i1, TR84042|c0_g3_i1, TR6…	TR89535|c0_g2_i1, TR48014|c0_g1_i1, TR79170|c1_g1_i1, TR71867|c0_g2_i1, TR76899|c1_g1_i7, TR76899|c1_g1_i5, TR84711|c1_g1_i1, TR80971|c2_g2_i1, TR61650|c3_g2_i2, TR61650|c3_g2_i1, TR76899|c3_g2_i7, TR76899|c3_g2_i6, TR76899|c3_g2_i5, TR86688|c3_g5_i2, TR75218|c5_g1_i1, TR90102|c2_g1_i1, TR84483|c0_g5_i1, TR84959|c2_g1_i1, TR86688|c2_g2_i1, TR74504|c1_g2_i1, TR84531|c2_g1_i8, TR84531|c2_g1_i7, TR8…
GO:0030521	androgen receptor signaling pathway	P	0.00603771	0.000666747	37	27	5196	8943	over	TR89453|c2_g1_i1, TR77012|c0_g1_i7, TR77012|c0_g1_i2, TR71799|c0_g1_i1, TR74954|c0_g1_i2, TR74954|c0_g1_i1, TR76389|c0_g1_i2, TR76389|c0_g1_i1, TR42611|c0_g1_i1, TR76296|c0_g1_i2, TR76296|c0_g1_i1, TR74246|c0_g4_i3, TR74246|c0_g4_i2, TR74246|c0_g4_i1, TR66800|c1_g1_i1, TR74636|c0_g2_i5, TR74636|c0_g2_i4, TR74636|c0_g2_i3, TR74636|c0_g2_i2, TR74636|c0_g2_i1, TR85026|c0_g1_i2, TR85026|c0_g1_i1, TR7…	TR76317|c0_g1_i2, TR76317|c0_g1_i1, TR79695|c3_g1_i1, TR69851|c2_g9_i6, TR86815|c0_g4_i2, TR86815|c0_g4_i1, TR72540|c2_g1_i1, TR61650|c3_g2_i2, TR61650|c3_g2_i1, TR90467|c1_g1_i3, TR90467|c1_g1_i1, TR84051|c2_g6_i2, TR84051|c2_g6_i1, TR77569|c0_g1_i1, TR86781|c2_g5_i1, TR86443|c0_g1_i3, TR86443|c0_g1_i1, TR77351|c0_g1_i1, TR77661|c1_g6_i1, TR64909|c0_g2_i1, TR68474|c0_g1_i1, TR80697|c3_g1_i4, TR8…
GO:0071549	cellular response to dexamethasone stimulus	P	0.00617619	0.000686205	15	5	5218	8965	over	TR70128|c0_g1_i4, TR70128|c0_g1_i3, TR70128|c0_g1_i1, TR78865|c0_g1_i1, TR84329|c0_g5_i2, TR84329|c0_g5_i1, TR80228|c0_g1_i1, TR52301|c0_g1_i1, TR72303|c0_g3_i5, TR72303|c0_g3_i4, TR72303|c0_g3_i3, TR72303|c0_g3_i2, TR72303|c0_g3_i1, TR78045|c0_g1_i2, TR50959|c0_g1_i1	TR74364|c0_g1_i2, TR74364|c0_g1_i1, TR86214|c0_g1_i3, TR86214|c0_g1_i2, TR86214|c0_g1_i1
GO:0071493	cellular response to UV-B	P	0.00617619	0.000686205	15	5	5218	8965	over	TR54469|c0_g1_i1, TR72403|c1_g1_i15, TR72403|c1_g1_i14, TR72403|c1_g1_i11, TR72403|c1_g1_i10, TR67671|c0_g1_i2, TR67671|c0_g1_i1, TR72403|c1_g1_i9, TR72403|c1_g1_i7, TR72403|c1_g1_i6, TR72403|c1_g1_i4, TR72403|c1_g1_i3, TR72403|c1_g1_i2, TR72403|c1_g1_i1, TR52213|c0_g1_i1	TR70565|c0_g1_i6, TR70565|c0_g1_i5, TR70565|c0_g1_i4, TR70565|c0_g1_i3, TR70565|c0_g1_i2
GO:0045943	positive regulation of transcription from RNA polymerase I promoter	P	0.00617619	0.000686205	15	5	5218	8965	over	TR84782|c4_g4_i3, TR84782|c4_g4_i2, TR84782|c4_g4_i1, TR84300|c0_g1_i1, TR80870|c0_g1_i1, TR69838|c1_g1_i2, TR69838|c1_g1_i1, TR79819|c1_g3_i4, TR79819|c1_g3_i3, TR79819|c1_g3_i2, TR79819|c1_g3_i1, TR73761|c0_g1_i1, TR77711|c0_g1_i4, TR77711|c0_g1_i1, TR78719|c1_g1_i1	TR74007|c0_g1_i1, TR78898|c0_g2_i1, TR71768|c0_g1_i1, TR91022|c6_g2_i1, TR74660|c0_g1_i1
GO:0002686	negative regulation of leukocyte migration	P	0.00617619	0.000686205	15	5	5218	8965	over	TR67411|c0_g1_i1, TR60905|c0_g3_i1, TR85026|c0_g1_i2, TR85026|c0_g1_i1, TR61846|c0_g1_i2, TR61846|c0_g1_i1, TR72881|c0_g1_i7, TR72881|c0_g1_i2, TR91090|c1_g1_i4, TR91090|c1_g1_i3, TR91090|c1_g1_i2, TR91090|c1_g1_i1, TR72019|c0_g1_i1, TR73504|c0_g2_i1, TR79274|c0_g1_i1	TR64296|c0_g1_i1, TR62430|c0_g1_i1, TR84085|c0_g1_i3, TR88138|c2_g1_i1, TR90361|c0_g1_i1
GO:0016601	Rac protein signal transduction	P	0.00619372	0.000691285	27	16	5206	8954	over	TR84783|c3_g1_i1, TR84783|c3_g3_i6, TR84783|c3_g3_i5, TR84783|c3_g3_i4, TR84783|c3_g3_i3, TR84783|c3_g3_i2, TR84783|c3_g3_i1, TR89518|c4_g8_i1, TR62765|c0_g1_i1, TR75279|c8_g1_i5, TR75279|c8_g1_i1, TR71488|c0_g3_i4, TR71488|c0_g3_i3, TR71488|c0_g3_i2, TR74246|c0_g4_i3, TR74246|c0_g4_i2, TR74246|c0_g4_i1, TR74246|c0_g3_i1, TR77586|c1_g4_i1, TR76796|c1_g1_i3, TR76796|c1_g1_i2, TR76796|c1_g1_i1, TR7…	TR81029|c0_g2_i1, TR48813|c0_g1_i1, TR76686|c1_g1_i1, TR80253|c0_g1_i1, TR48813|c0_g3_i1, TR74743|c1_g1_i1, TR76135|c2_g1_i3, TR76135|c2_g1_i2, TR76135|c2_g1_i1, TR70768|c1_g1_i1, TR91153|c0_g2_i2, TR91153|c0_g2_i1, TR88120|c0_g12_i1, TR84769|c0_g1_i4, TR91153|c0_g1_i2, TR91153|c0_g1_i1
GO:0006367	transcription initiation from RNA polymerase II promoter	P	0.00621797	0.00069539	98	104	5135	8866	over	TR67411|c0_g1_i1, TR74970|c1_g1_i2, TR74970|c1_g1_i1, TR56882|c0_g1_i1, TR78777|c0_g2_i1, TR83626|c1_g1_i1, TR63779|c0_g1_i1, TR71339|c0_g1_i1, TR67812|c0_g1_i1, TR10208|c0_g1_i1, TR75800|c0_g1_i2, TR75800|c0_g1_i1, TR52436|c0_g1_i1, TR66522|c0_g1_i3, TR74553|c0_g1_i3, TR74553|c0_g1_i2, TR74553|c0_g1_i1, TR57287|c0_g1_i1, TR80636|c0_g3_i1, TR61435|c0_g1_i1, TR74970|c0_g1_i1, TR8838|c0_g1_i1, TR69…	TR71867|c0_g2_i1, TR86656|c1_g4_i1, TR86288|c0_g1_i5, TR86288|c0_g1_i4, TR86288|c0_g1_i3, TR86288|c0_g1_i2, TR88099|c3_g1_i2, TR88099|c3_g1_i1, TR72361|c0_g1_i3, TR86330|c0_g1_i1, TR72066|c0_g1_i2, TR72066|c0_g1_i1, TR86827|c0_g3_i1, TR72292|c0_g1_i3, TR72292|c0_g1_i1, TR71379|c0_g1_i2, TR71379|c0_g1_i1, TR86678|c0_g1_i2, TR86678|c0_g1_i1, TR72540|c2_g1_i1, TR73315|c0_g1_i1, TR80971|c2_g2_i1, TR6…
GO:0061029	eyelid development in camera-type eye	P	0.00652231	0.000735656	14	4	5219	8966	over	TR59516|c0_g1_i1, TR79765|c0_g1_i1, TR74427|c1_g1_i1, TR76075|c1_g1_i2, TR76075|c1_g1_i1, TR66800|c1_g1_i1, TR53212|c0_g1_i1, TR79765|c1_g2_i1, TR65284|c0_g1_i1, TR52758|c1_g1_i1, TR86270|c0_g1_i2, TR86270|c0_g1_i1, TR66800|c1_g2_i2, TR66800|c1_g2_i1	TR63911|c0_g1_i1, TR86781|c2_g5_i1, TR74020|c0_g1_i2, TR74020|c0_g1_i1
GO:0032753	positive regulation of interleukin-4 production	P	0.00714053	0.000817425	12	3	5221	8967	over	TR77854|c8_g1_i1, TR74516|c4_g1_i3, TR74516|c4_g1_i2, TR74516|c4_g1_i1, TR58672|c0_g1_i1, TR76427|c2_g1_i3, TR73179|c0_g1_i1, TR75399|c3_g1_i11, TR75399|c3_g1_i10, TR75399|c3_g1_i8, TR75399|c3_g1_i5, TR75399|c3_g1_i2	TR75600|c0_g10_i11, TR75600|c0_g10_i8, TR75600|c0_g10_i5
GO:0033133	positive regulation of glucokinase activity	P	0.00714053	0.000817425	12	3	5221	8967	over	TR89677|c4_g1_i1, TR84606|c1_g1_i7, TR84606|c1_g1_i6, TR84606|c1_g1_i5, TR84606|c1_g1_i4, TR84606|c1_g1_i3, TR84606|c1_g1_i2, TR84606|c1_g1_i1, TR78930|c1_g5_i5, TR78930|c1_g5_i3, TR78930|c1_g5_i2, TR78930|c1_g5_i1	TR83706|c0_g1_i5, TR83706|c0_g1_i3, TR83706|c0_g1_i2
GO:0043049	otic placode formation	P	0.00714053	0.000817425	12	3	5221	8967	over	TR74516|c4_g1_i3, TR74516|c4_g1_i2, TR74516|c4_g1_i1, TR69218|c2_g2_i1, TR84262|c1_g1_i1, TR70883|c0_g1_i2, TR79411|c4_g1_i1, TR75399|c3_g1_i11, TR75399|c3_g1_i10, TR75399|c3_g1_i8, TR75399|c3_g1_i5, TR75399|c3_g1_i2	TR76283|c0_g1_i1, TR68064|c3_g1_i1, TR74504|c1_g2_i1
GO:0030449	regulation of complement activation	P	0.00714053	0.000817425	12	3	5221	8967	over	TR72225|c0_g1_i1, TR71799|c0_g1_i1, TR83601|c1_g1_i3, TR83601|c1_g1_i2, TR83601|c1_g1_i1, TR76825|c0_g2_i4, TR76825|c0_g2_i1, TR84511|c1_g1_i1, TR84511|c1_g3_i2, TR84511|c1_g3_i1, TR83596|c0_g1_i2, TR61853|c0_g1_i1	TR79749|c2_g2_i1, TR90186|c1_g2_i2, TR90186|c1_g2_i1
GO:0002002	regulation of angiotensin levels in blood	P	0.00723167	0.000833141	9	1	5224	8969	over	TR70169|c0_g1_i1, TR90823|c3_g3_i4, TR90823|c3_g3_i2, TR60543|c0_g1_i2, TR79155|c0_g1_i3, TR79155|c0_g1_i1, TR90823|c3_g4_i4, TR45106|c0_g1_i1, TR49472|c0_g1_i1	TR90977|c0_g1_i5
GO:0042421	norepinephrine biosynthetic process	P	0.00723167	0.000833141	9	1	5224	8969	over	TR74516|c4_g1_i3, TR74516|c4_g1_i2, TR74516|c4_g1_i1, TR74301|c2_g1_i1, TR75399|c3_g1_i11, TR75399|c3_g1_i10, TR75399|c3_g1_i8, TR75399|c3_g1_i5, TR75399|c3_g1_i2	TR43087|c0_g1_i1
GO:0046664	dorsal closure, amnioserosa morphology change	P	0.00723167	0.000833141	9	1	5224	8969	over	TR89453|c2_g1_i1, TR89518|c4_g8_i1, TR78055|c2_g5_i2, TR78055|c2_g5_i1, TR75279|c8_g1_i5, TR75279|c8_g1_i1, TR76296|c0_g1_i2, TR76296|c0_g1_i1, TR72602|c0_g2_i1	TR71894|c1_g5_i1
GO:0051014	actin filament severing	P	0.00757936	0.00087618	24	13	5209	8957	over	TR79964|c0_g1_i1, TR80099|c4_g2_i4, TR80099|c4_g2_i3, TR80099|c4_g2_i2, TR80099|c4_g2_i1, TR90105|c2_g1_i1, TR50440|c0_g1_i1, TR76536|c1_g1_i1, TR72649|c0_g1_i1, TR90105|c0_g1_i1, TR74791|c0_g1_i1, TR80775|c1_g1_i2, TR80775|c1_g1_i1, TR90358|c4_g1_i7, TR90358|c4_g1_i6, TR90358|c4_g1_i5, TR90358|c4_g1_i3, TR90358|c4_g1_i2, TR90358|c4_g1_i1, TR70196|c0_g1_i8, TR70196|c0_g1_i5, TR70196|c0_g1_i4, TR7…	TR79964|c1_g1_i1, TR68587|c0_g1_i1, TR80775|c3_g1_i1, TR86910|c2_g1_i3, TR86910|c2_g1_i2, TR86910|c2_g1_i1, TR90105|c1_g1_i1, TR75225|c0_g1_i2, TR75225|c0_g1_i1, TR65948|c0_g1_i1, TR80099|c4_g3_i3, TR80099|c4_g3_i2, TR80099|c4_g3_i1
GO:0045726	positive regulation of integrin biosynthetic process	P	0.00765888	0.000919376	7	0	5226	8970	over	TR80415|c0_g1_i1, TR70128|c0_g1_i4, TR70128|c0_g1_i3, TR70128|c0_g1_i1, TR85026|c0_g1_i2, TR85026|c0_g1_i1, TR78045|c0_g1_i2
GO:0019464	glycine decarboxylation via glycine cleavage system	P	0.00765888	0.000919376	7	0	5226	8970	over	TR81092|c0_g1_i2, TR81092|c0_g1_i1, TR66555|c0_g1_i1, TR69165|c2_g1_i4, TR69165|c2_g1_i3, TR69165|c2_g1_i2, TR69165|c2_g1_i1
GO:0007161	calcium-independent cell-matrix adhesion	P	0.00765888	0.000919376	7	0	5226	8970	over	TR90397|c0_g7_i2, TR90397|c0_g7_i1, TR79161|c0_g1_i1, TR87977|c0_g8_i2, TR87977|c0_g8_i1, TR69980|c3_g1_i2, TR69980|c3_g1_i1
GO:0072144	glomerular mesangial cell development	P	0.00765888	0.000919376	7	0	5226	8970	over	TR75590|c0_g1_i3, TR75590|c0_g1_i2, TR56139|c0_g1_i2, TR56139|c0_g1_i1, TR39371|c0_g2_i1, TR86429|c1_g1_i1, TR70737|c3_g3_i3
GO:0006565	L-serine catabolic process	P	0.00765888	0.000919376	7	0	5226	8970	over	TR81092|c0_g1_i2, TR81092|c0_g1_i1, TR73338|c0_g2_i1, TR69165|c2_g1_i4, TR69165|c2_g1_i3, TR69165|c2_g1_i2, TR69165|c2_g1_i1
GO:0006559	L-phenylalanine catabolic process	P	0.00765888	0.000919376	7	0	5226	8970	over	TR83398|c1_g1_i4, TR83398|c1_g1_i3, TR83398|c1_g1_i2, TR83398|c1_g1_i1, TR74301|c2_g1_i1, TR73851|c0_g1_i1, TR88077|c1_g5_i1
GO:0051902	negative regulation of mitochondrial depolarization	P	0.00765888	0.000919376	7	0	5226	8970	over	TR79058|c2_g1_i9, TR79058|c2_g1_i7, TR79058|c2_g1_i4, TR79058|c2_g1_i3, TR79058|c2_g1_i1, TR63518|c1_g6_i1, TR79058|c2_g1_i10
GO:0038001	paracrine signaling	P	0.00765888	0.000919376	7	0	5226	8970	over	TR83847|c4_g1_i1, TR75590|c0_g1_i3, TR75590|c0_g1_i2, TR90142|c0_g4_i3, TR90142|c0_g4_i1, TR86429|c1_g1_i1, TR75073|c1_g1_i3
GO:2000386	positive regulation of ovarian follicle development	P	0.00765888	0.000919376	7	0	5226	8970	over	TR74637|c1_g1_i1, TR74637|c0_g1_i1, TR73325|c0_g1_i1, TR47881|c0_g1_i1, TR64676|c1_g1_i2, TR64676|c1_g1_i1, TR68642|c0_g2_i1
GO:0071288	cellular response to mercury ion	P	0.00765888	0.000919376	7	0	5226	8970	over	TR81415|c0_g1_i1, TR75032|c0_g1_i1, TR72303|c0_g3_i5, TR72303|c0_g3_i4, TR72303|c0_g3_i3, TR72303|c0_g3_i2, TR72303|c0_g3_i1
GO:1902010	negative regulation of translation in response to endoplasmic reticulum stress	P	0.00765888	0.000919376	7	0	5226	8970	over	TR84782|c4_g4_i3, TR84782|c4_g4_i2, TR84782|c4_g4_i1, TR79819|c1_g3_i4, TR79819|c1_g3_i3, TR79819|c1_g3_i2, TR79819|c1_g3_i1
GO:0006207	'de novo' pyrimidine nucleobase biosynthetic process	P	0.00765888	0.000919376	7	0	5226	8970	over	TR84042|c0_g1_i4, TR84042|c0_g1_i3, TR84042|c0_g1_i2, TR84042|c0_g1_i1, TR76503|c1_g2_i1, TR78960|c0_g1_i2, TR78960|c0_g1_i1
GO:0048680	positive regulation of axon regeneration	P	0.00765888	0.000919376	7	0	5226	8970	over	TR83524|c2_g1_i2, TR83524|c2_g1_i1, TR83959|c0_g1_i6, TR83959|c0_g1_i5, TR83959|c0_g1_i3, TR83959|c0_g1_i2, TR83959|c0_g1_i1
GO:0032071	regulation of endodeoxyribonuclease activity	P	0.00765888	0.000919376	7	0	5226	8970	over	TR73761|c2_g3_i1, TR90823|c2_g2_i1, TR73761|c0_g1_i1, TR61011|c0_g1_i2, TR70789|c0_g1_i1, TR45106|c0_g1_i1, TR49472|c0_g1_i1
GO:0035999	tetrahydrofolate interconversion	P	0.00765888	0.000919376	7	0	5226	8970	over	TR81092|c0_g1_i2, TR81092|c0_g1_i1, TR76452|c0_g1_i1, TR69165|c2_g1_i4, TR69165|c2_g1_i3, TR69165|c2_g1_i2, TR69165|c2_g1_i1
GO:0030717	karyosome formation	P	0.00765888	0.000919376	7	0	5226	8970	over	TR66244|c0_g1_i8, TR66244|c0_g1_i7, TR66244|c0_g1_i6, TR66244|c0_g1_i5, TR66244|c0_g1_i4, TR66244|c0_g1_i2, TR66244|c0_g1_i1
GO:0015855	pyrimidine nucleobase transport	P	0.00765888	0.000919376	7	0	5226	8970	over	TR81415|c0_g1_i1, TR75032|c0_g1_i1, TR85112|c1_g2_i8, TR85112|c1_g2_i6, TR85112|c1_g2_i2, TR86882|c1_g2_i2, TR86882|c1_g2_i1
GO:0008612	peptidyl-lysine modification to peptidyl-hypusine	P	0.00765888	0.000919376	7	0	5226	8970	over	TR75918|c1_g2_i5, TR75918|c1_g2_i4, TR75918|c1_g2_i3, TR75918|c1_g2_i2, TR75918|c1_g2_i1, TR81016|c0_g1_i1, TR31262|c0_g1_i1
GO:0030488	tRNA methylation	P	0.00765888	0.000919376	7	0	5226	8970	over	TR75901|c0_g1_i2, TR75901|c0_g1_i1, TR74753|c1_g2_i1, TR78897|c0_g1_i1, TR76515|c0_g1_i1, TR86154|c3_g1_i4, TR86154|c3_g1_i2
GO:1903788	positive regulation of glutathione biosynthetic process	P	0.00765888	0.000919376	7	0	5226	8970	over	TR84782|c4_g4_i3, TR84782|c4_g4_i2, TR84782|c4_g4_i1, TR79819|c1_g3_i4, TR79819|c1_g3_i3, TR79819|c1_g3_i2, TR79819|c1_g3_i1
GO:0030207	chondroitin sulfate catabolic process	P	0.00765888	0.000919376	7	0	5226	8970	over	TR73531|c0_g1_i2, TR73531|c0_g1_i1, TR90139|c0_g5_i2, TR90139|c0_g5_i1, TR79322|c0_g2_i1, TR90139|c0_g2_i1, TR76897|c1_g1_i1
GO:0035025	positive regulation of Rho protein signal transduction	P	0.00765888	0.000919376	7	0	5226	8970	over	TR72879|c0_g1_i1, TR67090|c0_g1_i1, TR74246|c0_g4_i3, TR74246|c0_g4_i2, TR74246|c0_g4_i1, TR74639|c0_g1_i1, TR74246|c0_g3_i1
GO:0035011	melanotic encapsulation of foreign target	P	0.00765888	0.000919376	7	0	5226	8970	over	TR89518|c4_g8_i1, TR75279|c8_g1_i5, TR75279|c8_g1_i1, TR74246|c0_g4_i3, TR74246|c0_g4_i2, TR74246|c0_g4_i1, TR74246|c0_g3_i1
GO:0046544	development of secondary male sexual characteristics	P	0.00765888	0.000919376	7	0	5226	8970	over	TR84273|c0_g5_i2, TR84273|c0_g5_i1, TR89660|c1_g2_i2, TR89660|c1_g2_i1, TR81281|c0_g1_i5, TR81281|c0_g1_i4, TR81281|c0_g1_i2
GO:0019684	photosynthesis, light reaction	P	0.00765888	0.000919376	7	0	5226	8970	over	TR81092|c0_g1_i2, TR81092|c0_g1_i1, TR78787|c0_g1_i1, TR69165|c2_g1_i4, TR69165|c2_g1_i3, TR69165|c2_g1_i2, TR69165|c2_g1_i1
GO:0019511	peptidyl-proline hydroxylation	P	0.00765888	0.000919376	7	0	5226	8970	over	TR81014|c0_g1_i1, TR78787|c0_g1_i1, TR84657|c0_g1_i2, TR84657|c0_g1_i1, TR72973|c0_g1_i1, TR80363|c0_g1_i1, TR38533|c0_g1_i1
GO:0042136	neurotransmitter biosynthetic process	P	0.00816119	0.000985635	17	7	5216	8963	over	TR70705|c0_g1_i3, TR59760|c1_g1_i3, TR59760|c1_g1_i1, TR85143|c1_g1_i1, TR79023|c0_g1_i2, TR79627|c1_g2_i1, TR84023|c0_g1_i1, TR73238|c0_g1_i2, TR79491|c0_g1_i2, TR85143|c6_g1_i1, TR74301|c2_g1_i1, TR58491|c0_g1_i1, TR87792|c0_g3_i3, TR87792|c0_g3_i1, TR68808|c0_g1_i1, TR85143|c3_g1_i2, TR85143|c3_g1_i1	TR64202|c0_g1_i2, TR64202|c0_g1_i1, TR90174|c0_g5_i7, TR90174|c0_g5_i6, TR90174|c0_g5_i5, TR90174|c0_g5_i3, TR90174|c0_g5_i1
GO:0030308	negative regulation of cell growth	P	0.00847173	0.00103256	84	87	5149	8883	over	TR75234|c2_g1_i1, TR40300|c0_g1_i1, TR79674|c2_g1_i2, TR79674|c2_g1_i1, TR90217|c0_g2_i2, TR90217|c0_g2_i1, TR80415|c0_g1_i1, TR34225|c0_g1_i1, TR71799|c0_g1_i1, TR70057|c0_g1_i1, TR84882|c0_g1_i7, TR80470|c3_g1_i1, TR80178|c2_g1_i2, TR80178|c2_g1_i1, TR79627|c4_g1_i1, TR42973|c0_g1_i1, TR80133|c1_g1_i1, TR65385|c3_g1_i1, TR67071|c0_g1_i1, TR76075|c1_g1_i2, TR76075|c1_g1_i1, TR86644|c2_g2_i2, TR8…	TR80121|c0_g3_i1, TR83446|c0_g1_i1, TR84301|c4_g1_i1, TR71867|c0_g2_i1, TR65304|c0_g1_i1, TR84012|c0_g2_i2, TR84012|c0_g2_i1, TR88096|c3_g1_i12, TR76317|c0_g1_i2, TR84967|c0_g16_i2, TR84967|c0_g16_i1, TR86162|c2_g1_i4, TR86162|c2_g1_i3, TR86162|c2_g1_i2, TR80768|c2_g1_i2, TR80768|c2_g1_i1, TR77844|c0_g3_i3, TR79958|c2_g1_i1, TR62430|c0_g1_i1, TR88096|c3_g1_i9, TR88096|c3_g1_i6, TR88096|c3_g1_i5, …
GO:0031295	T cell costimulation	P	0.0090733	0.00111211	22	12	5211	8958	over	TR89518|c4_g8_i1, TR75279|c8_g1_i5, TR75279|c8_g1_i1, TR58672|c0_g1_i1, TR74246|c0_g4_i3, TR74246|c0_g4_i2, TR74246|c0_g4_i1, TR60745|c0_g1_i1, TR73556|c3_g1_i4, TR73556|c3_g1_i3, TR73556|c3_g1_i1, TR79426|c0_g1_i3, TR79426|c0_g1_i1, TR74246|c0_g3_i1, TR73179|c0_g1_i1, TR79058|c2_g1_i9, TR79058|c2_g1_i7, TR79058|c2_g1_i4, TR79058|c2_g1_i3, TR79058|c2_g1_i1, TR79058|c2_g1_i10, TR81055|c0_g1_i1	TR84167|c1_g5_i10, TR73334|c0_g1_i2, TR73334|c0_g1_i1, TR84167|c1_g5_i9, TR84167|c1_g5_i8, TR84167|c1_g5_i7, TR84167|c1_g5_i6, TR84167|c1_g5_i5, TR84167|c1_g5_i3, TR84167|c1_g5_i2, TR84167|c1_g5_i1, TR49159|c0_g1_i1
GO:0002718	regulation of cytokine production involved in immune response	P	0.00926708	0.00114029	24	14	5209	8956	over	TR80415|c0_g1_i1, TR78007|c0_g1_i1, TR67090|c0_g1_i1, TR72551|c2_g1_i2, TR72551|c2_g1_i1, TR80280|c0_g1_i2, TR80280|c0_g1_i1, TR42611|c0_g1_i1, TR59399|c0_g1_i1, TR70128|c0_g1_i4, TR70128|c0_g1_i3, TR70128|c0_g1_i1, TR67106|c0_g2_i1, TR76427|c2_g1_i4, TR76427|c2_g1_i3, TR76427|c2_g1_i2, TR76427|c2_g1_i1, TR79033|c0_g1_i1, TR75025|c2_g1_i1, TR71908|c0_g1_i1, TR78045|c0_g1_i2, TR79274|c0_g1_i1, TR7…	TR79958|c2_g1_i1, TR79571|c0_g1_i1, TR52945|c0_g1_i1, TR80844|c1_g1_i6, TR80844|c1_g1_i5, TR80844|c1_g1_i4, TR80844|c1_g1_i3, TR80844|c1_g1_i1, TR73029|c0_g2_i4, TR73029|c0_g2_i1, TR73029|c0_g2_i11, TR75108|c3_g2_i3, TR75108|c3_g2_i2, TR75108|c3_g2_i1
GO:0050764	regulation of phagocytosis	P	0.00948479	0.00117214	42	34	5191	8936	over	TR70716|c0_g1_i2, TR70716|c0_g1_i1, TR79210|c0_g3_i1, TR68776|c0_g1_i1, TR67090|c0_g1_i1, TR42973|c0_g1_i1, TR73579|c0_g1_i2, TR73579|c0_g1_i1, TR74516|c4_g1_i3, TR74516|c4_g1_i2, TR74516|c4_g1_i1, TR68776|c2_g2_i1, TR59399|c0_g1_i1, TR70128|c0_g1_i4, TR70128|c0_g1_i3, TR70128|c0_g1_i1, TR74246|c0_g4_i3, TR74246|c0_g4_i2, TR74246|c0_g4_i1, TR80797|c1_g6_i1, TR83601|c1_g1_i3, TR83601|c1_g1_i2, TR8…	TR75319|c2_g3_i5, TR75319|c2_g3_i4, TR75319|c2_g3_i3, TR75319|c2_g3_i2, TR75319|c2_g3_i1, TR90339|c1_g2_i8, TR79735|c1_g1_i3, TR79735|c1_g1_i1, TR89432|c0_g1_i4, TR80253|c0_g1_i1, TR77848|c1_g1_i2, TR75319|c2_g2_i3, TR75319|c2_g2_i2, TR75319|c2_g2_i1, TR89477|c0_g1_i2, TR89477|c0_g1_i1, TR81364|c1_g1_i2, TR81364|c1_g1_i1, TR75738|c0_g1_i1, TR78022|c0_g1_i2, TR90354|c0_g7_i5, TR90354|c0_g7_i1, TR7…
GO:0032967	positive regulation of collagen biosynthetic process	P	0.00989822	0.00123137	16	6	5217	8964	over	TR67411|c0_g1_i1, TR80415|c0_g1_i1, TR67090|c0_g1_i1, TR70128|c0_g1_i4, TR70128|c0_g1_i3, TR70128|c0_g1_i1, TR66800|c1_g1_i1, TR77832|c1_g1_i3, TR77832|c1_g1_i2, TR77832|c1_g1_i1, TR67106|c0_g2_i1, TR80228|c0_g1_i1, TR71646|c0_g1_i1, TR66800|c1_g2_i2, TR66800|c1_g2_i1, TR78045|c0_g1_i2	TR76291|c0_g1_i1, TR90296|c5_g3_i2, TR90296|c5_g3_i1, TR86781|c2_g5_i1, TR77385|c0_g1_i1, TR43087|c0_g1_i1
GO:0050852	T cell receptor signaling pathway	P	0.00989822	0.00123158	50	44	5183	8926	over	TR77690|c1_g1_i5, TR77690|c1_g1_i4, TR77690|c1_g1_i3, TR77690|c1_g1_i2, TR77690|c1_g1_i1, TR78730|c0_g1_i1, TR88056|c1_g2_i1, TR10208|c0_g1_i1, TR78007|c0_g1_i1, TR86404|c0_g1_i1, TR84788|c0_g2_i1, TR72551|c2_g1_i2, TR72551|c2_g1_i1, TR90427|c2_g1_i2, TR90427|c2_g1_i1, TR72022|c2_g1_i1, TR74516|c4_g1_i3, TR74516|c4_g1_i2, TR74516|c4_g1_i1, TR58823|c0_g1_i2, TR58823|c0_g1_i1, TR59522|c0_g2_i3, TR5…	TR60467|c0_g1_i2, TR78696|c0_g1_i1, TR84320|c3_g1_i6, TR84320|c3_g1_i2, TR80999|c0_g2_i5, TR80999|c0_g2_i4, TR80999|c0_g2_i3, TR80999|c0_g2_i2, TR80999|c0_g2_i1, TR77679|c4_g2_i4, TR77679|c4_g2_i3, TR77679|c4_g2_i2, TR77679|c4_g2_i1, TR84167|c1_g5_i10, TR55599|c1_g1_i1, TR79099|c4_g1_i2, TR79099|c4_g1_i1, TR73334|c0_g1_i2, TR73334|c0_g1_i1, TR86283|c1_g2_i5, TR86283|c1_g2_i3, TR84167|c1_g5_i7, TR…
GO:0019430	removal of superoxide radicals	P	0.0106625	0.00134286	10	2	5223	8968	over	TR56882|c0_g1_i1, TR63779|c0_g1_i1, TR59043|c0_g1_i1, TR50663|c0_g1_i1, TR72881|c0_g1_i7, TR72881|c0_g1_i2, TR76776|c0_g1_i1, TR54675|c0_g1_i1, TR59043|c0_g2_i1, TR66754|c0_g1_i1	TR64296|c0_g1_i1, TR79656|c2_g1_i8
GO:0071280	cellular response to copper ion	P	0.0106625	0.00134286	10	2	5223	8968	over	TR90325|c2_g1_i6, TR90325|c2_g1_i5, TR90325|c2_g1_i3, TR90325|c2_g1_i2, TR90325|c2_g1_i1, TR72303|c0_g3_i5, TR72303|c0_g3_i4, TR72303|c0_g3_i3, TR72303|c0_g3_i2, TR72303|c0_g3_i1	TR77569|c0_g1_i1, TR84906|c0_g1_i1
GO:0000055	ribosomal large subunit export from nucleus	P	0.0106625	0.00134286	10	2	5223	8968	over	TR72849|c0_g1_i1, TR80263|c0_g1_i1, TR72849|c0_g3_i1, TR73761|c2_g3_i1, TR73761|c0_g1_i1, TR70789|c0_g1_i1, TR75963|c0_g1_i4, TR75963|c0_g1_i3, TR75963|c0_g1_i2, TR75963|c0_g1_i1	TR72712|c0_g3_i2, TR72712|c0_g3_i1
GO:0016226	iron-sulfur cluster assembly	P	0.0106625	0.00134286	10	2	5223	8968	over	TR76543|c0_g1_i1, TR79196|c0_g1_i1, TR90892|c4_g21_i1, TR90892|c4_g9_i1, TR76557|c0_g1_i7, TR76557|c0_g1_i6, TR76557|c0_g1_i4, TR76557|c0_g1_i3, TR76557|c0_g1_i1, TR75570|c0_g1_i1	TR78703|c5_g1_i2, TR78703|c5_g1_i1
GO:0002479	antigen processing and presentation of exogenous peptide antigen via MHC class I, TAP-dependent	P	0.0107542	0.00135742	21	11	5212	8959	over	TR62709|c0_g1_i1, TR65126|c0_g1_i1, TR78124|c0_g1_i1, TR10208|c0_g1_i1, TR72458|c0_g2_i2, TR72458|c0_g2_i1, TR58853|c0_g1_i1, TR52401|c0_g1_i1, TR59522|c0_g2_i3, TR59522|c0_g2_i1, TR90397|c0_g7_i2, TR90397|c0_g7_i1, TR55960|c0_g1_i1, TR80002|c0_g1_i1, TR72237|c0_g1_i1, TR71420|c0_g1_i3, TR71420|c0_g1_i2, TR71420|c0_g1_i1, TR72237|c6_g1_i1, TR50903|c0_g1_i1, TR73101|c1_g3_i1	TR89647|c0_g1_i1, TR61650|c3_g2_i2, TR61650|c3_g2_i1, TR89641|c0_g1_i2, TR89641|c0_g1_i1, TR72163|c0_g1_i3, TR72163|c0_g1_i2, TR72163|c0_g1_i1, TR40630|c0_g1_i1, TR89647|c0_g2_i1, TR74490|c0_g1_i1
GO:0032060	bleb assembly	P	0.0107542	0.00135742	21	11	5212	8959	over	TR83691|c0_g1_i1, TR74885|c0_g1_i2, TR74885|c0_g1_i1, TR86937|c0_g2_i1, TR90320|c3_g1_i6, TR90320|c3_g1_i4, TR90320|c3_g1_i3, TR90320|c3_g1_i2, TR90320|c3_g1_i1, TR84978|c1_g2_i1, TR77952|c0_g1_i2, TR77952|c0_g1_i1, TR74639|c0_g1_i1, TR79545|c1_g1_i4, TR79545|c1_g1_i3, TR79545|c1_g1_i2, TR79545|c1_g1_i1, TR86937|c0_g1_i1, TR86937|c0_g3_i1, TR73269|c0_g1_i1, TR86937|c0_g5_i1	TR79735|c1_g1_i3, TR79735|c1_g1_i1, TR89477|c0_g1_i2, TR89477|c0_g1_i1, TR77144|c0_g1_i3, TR77144|c0_g1_i2, TR77144|c0_g1_i1, TR64495|c0_g2_i1, TR80830|c1_g1_i3, TR80830|c1_g1_i2, TR80830|c1_g1_i1
GO:0007343	egg activation	P	0.0108237	0.00136862	14	5	5219	8965	over	TR84783|c3_g1_i1, TR84679|c0_g2_i1, TR84783|c3_g3_i6, TR84783|c3_g3_i5, TR84783|c3_g3_i4, TR84783|c3_g3_i3, TR84783|c3_g3_i2, TR84783|c3_g3_i1, TR84164|c0_g1_i4, TR60603|c0_g1_i2, TR60603|c0_g1_i1, TR76796|c1_g1_i3, TR76796|c1_g1_i2, TR76796|c1_g1_i1	TR76135|c2_g1_i3, TR76135|c2_g1_i2, TR76135|c2_g1_i1, TR70768|c1_g1_i1, TR65924|c0_g1_i1
GO:0045064	T-helper 2 cell differentiation	P	0.0108237	0.00136862	14	5	5219	8965	over	TR74516|c4_g1_i3, TR74516|c4_g1_i2, TR74516|c4_g1_i1, TR76205|c3_g2_i1, TR76427|c2_g1_i3, TR78709|c0_g1_i4, TR78709|c0_g1_i3, TR78709|c0_g1_i2, TR78709|c0_g1_i1, TR75399|c3_g1_i11, TR75399|c3_g1_i10, TR75399|c3_g1_i8, TR75399|c3_g1_i5, TR75399|c3_g1_i2	TR79958|c2_g1_i1, TR79167|c3_g2_i1, TR86853|c4_g1_i1, TR85125|c3_g3_i1, TR89410|c0_g7_i1
[truncated: 510 more rows]

## Sheet: Supplementary_Table_SET4.
Supplementary Excel Table SET4. Red porgy gonads enrichment analysis
GO-ID	Term	Category	FDR	P-Value	#Test	#Ref	#notAnnotTest	#notAnnotRef	Over/Under	TestSeqs	RefSeqs
[truncated: 655 more rows]
