# Supplementary material for: The transcriptomic signature of different sexes in two protogynous hermaphrodites: Insights into the molecular network underlying sex phenotype in fish
Source: Sci Rep. 2018 Feb 23;8:3564. doi: 10.1038/s41598-018-21992-9 (PMC5824801; doi:10.1038/s41598-018-21992-9)
Supplement: Supplementary file 4 — Supplementary Dataset 3 [file 41598_2018_21992_MOESM4_ESM.xlsx]

## Sheet: Title_page
The transcriptomic signature of different sexes in two protogynous hermaphrodites: Insights into the molecular network underlying sex phenotype in fish
Tsakogiannis, A.1,2, Manousaki, T.1 , Lagnel, J. 1, Sterioti, A.1, Pavlidis, M.2, Papandroulakis, N.1, Mylonas, C.C.1 and Tsigenopoulos, C.S.1*
1Institute of Marine Biology, Biotechnology and Aquaculture (IMBBC), Hellenic Centre for Marine Research (H.C.M.R.), Heraklion, Greece
2 Department of Biology, University of Crete, Greece
*Corresponding author

## Sheet: Supplementary_Table_SET5.
Supplementary Table SET5. Summary of the targeted search (GO terms related with "reproduction", "reproductive process", "sex differentiation" and "sex determination" ) in Annotated DE genes
	Common pandora				Red porgy
	Brain		Gonads		Brains		Gonads
	Male	Female	Male	Female	Male	Female	Male	Female
"reproduction"	153	93	717	492	22	3	430	467
"reproductive process"	4	(-)	11	13	(-)	(-)	12	9
"sex differentiation"	1	1	10	4	(-)	(-)	15	7
"sex determination"	(-)	1	5	4	(-)	(-)	2	3

## Sheet: Supplementary_Table_SET6.
Supplementary Table SET6. Common pandora results of the targeted search. Genes found under the terms: "sex determination", "sex differentiation", "reproductive process" and "reproduction"
Common pandora
Brains						Gonads
"sex determination"						"sex determination"
Annotation	gene_id	log2FoldChange	pvalue	padj		Annotation	gene_id	log2FoldChange	pvalue	padj
transcription factor sox-19b os=danio rerio gn=sox19b pe=1 sv=1	TR84262|c1_g1	-1.11574	0.000137228	0.00536405		transcription factor sox-19b os=danio rerio gn=sox19b pe=1 sv=1	TR84262|c1_g1	-7.89938	3.29e-77	8.73e-75
						transcription factor sox-3 os=danio rerio gn=sox3 pe=1 sv=1	TR69218|c2_g2	-6.91292	9.23e-67	1.67e-64
"sex differentiation"						mediator of rna polymerase ii transcription subunit 29 os=danio rerio gn=med29 pe=2 sv=1	TR72187|c0_g1	-2.18105	1.87e-26	5.84e-25
14 kda phosphohistidine phosphatase os=oryctolagus cuniculus gn=phpt1 pe=1 sv=1	TR86283|c1_g2	-0.888379	1.59456e-05	0.00147357		signal transducer and activator of transcription 5b os=sus scrofa gn=stat5b pe=2 sv=1	TR84273|c0_g5	-2.02421	1.09e-15	1.64e-14
cyclin-dependent kinase-like 5 os=homo sapiens gn=cdkl5 pe=1 sv=1	TR84033|c0_g1	0.917604	0.000639202	0.0124405		transcription factor sox-6 os=xenopus tropicalis gn=sox6 pe=2 sv=1	TR55910|c0_g1	2.7233	0.000225385	0.000873086
						protein fem-1 homolog a os=danio rerio gn=fem1a pe=2 sv=1	TR86935|c0_g5	2.743	1.72e-24	4.83e-23
"reproductive process"						mcm domain-containing protein 2 os=rattus norvegicus gn=mcmdc2 pe=2 sv=1	TR86443|c0_g1	3.50533	4.68e-31	1.89e-29
cytoskeleton-associated protein 5 os=homo sapiens gn=ckap5 pe=1 sv=3	TR74607|c1_g1	0.503946	0.0069081	0.0480049		transcription factor sox-21-b os=danio rerio gn=sox21b pe=2 sv=1	TR68064|c3_g1	5.55619	0.00286847	0.00840477
netrin-4 os=homo sapiens gn=ntn4 pe=2 sv=2	TR89332|c1_g1	0.528696	0.00429555	0.0367006		doublesex- and mab-3-related transcription factor b1 os=mus musculus gn=dmrtb1 pe=2 sv=1	TR75167|c1_g1	8.14664	1.01e-69	2.08e-67
neuronal pas domain-containing protein 4 os=homo sapiens gn=npas4 pe=1 sv=1	TR76064|c1_g1	0.758365	0.00569578	0.0431786
neurabin-2 os=mus musculus gn=ppp1r9b pe=1 sv=1	TR84656|c0_g1	1.06556	0.0068128	0.0476788		"sex differentiation"
						netrin-g1 os=homo sapiens gn=ntng1 pe=1 sv=3	TR76328|c0_g1	-6.24934	6.91e-26	2.09e-24
"reproduction"						14 kda phosphohistidine phosphatase os=oryctolagus cuniculus gn=phpt1 pe=1 sv=1	TR74961|c1_g1	-4.24265	1e-43	7.2e-42
coiled-coil domain-containing protein 146 os=rattus norvegicus gn=ccdc146 pe=2 sv=1	TR83243|c0_g5	-1.44126	0.00187707	0.0226632		transcription factor 23 os=bos taurus gn=tcf23 pe=2 sv=1	TR67824|c0_g1	-1.25358	0.0230835	0.0495127
g1 s-specific cyclin-e1 os=danio rerio gn=ccne1 pe=2 sv=1	TR87322|c2_g3	-1.39893	4.82811e-05	0.00279219		cell differentiation protein rcd1 homolog os=rattus norvegicus gn=rqcd1 pe=1 sv=1	TR67295|c1_g1	-1.05892	0.0159813	0.0364999
golgin subfamily a member 6-like protein 2 os=homo sapiens gn=golga6l2 pe=2 sv=2	TR88494|c4_g2	-1.36928	0.00245214	0.0261208		transformer-2 protein homolog beta os=rattus norvegicus gn=tra2b pe=1 sv=1	TR79788|c0_g4	1.88482	6.59e-10	5.9e-09
lrr and pyd domains-containing protein 12 os=homo sapiens gn=nlrp12 pe=1 sv=2	TR91978|c1_g1	-1.26931	0.00315288	0.0304251		14 kda phosphohistidine phosphatase os=oryctolagus cuniculus gn=phpt1 pe=1 sv=1	TR86283|c1_g2	2.06125	4.12e-08	2.98e-07
5-aminolevulinate erythroid- mitochondrial os=opsanus tau gn=alas2 pe=2 sv=1	TR91255|c1_g2	-1.25464	0.00417078	0.0361438		serine threonine-protein kinase tao2 os=xenopus laevis gn=taok2 pe=2 sv=1	TR90102|c0_g1	2.32846	0.00236829	0.00710333
ubiquitin-conjugating enzyme e2 t os=danio rerio gn=ube2t pe=2 sv=1	TR85407|c0_g2	-1.19437	0.000111629	0.00470039		cyclin-dependent kinase-like 5 os=homo sapiens gn=cdkl5 pe=1 sv=1	TR84033|c0_g1	2.38819	0.0159396	0.0364286
dual specificity protein phosphatase 3 os=mus musculus gn=dusp3 pe=1 sv=1	TR89607|c0_g2	-1.12094	2.38497e-06	0.000416701		serine arginine-rich splicing factor 10 os=mus musculus gn=srsf10 pe=1 sv=2	TR85035|c0_g2	2.53839	1.97e-25	5.84e-24
rims-binding protein 2 os=homo sapiens gn=rimbp2 pe=1 sv=3	TR88896|c1_g4	-1.09374	0.00183281	0.0223332		transcription factor sox-6 os=xenopus tropicalis gn=sox6 pe=2 sv=1	TR55910|c0_g1	2.7233	0.000225385	0.000873086
cyclin-g1 os=homo sapiens gn=ccng1 pe=1 sv=2	TR74036|c1_g4	-1.03339	0.000163053	0.00586291		nk1 transcription factor-related protein 2 os=mus musculus gn=nkx1-2 pe=1 sv=1	TR65401|c0_g1	3.39247	0.0226691	0.0487622
septin-2 os=gallus gallus gn=sept2 pe=2 sv=1	TR89846|c3_g1	-1.02613	6.99225e-05	0.00357443		mcm domain-containing protein 2 os=rattus norvegicus gn=mcmdc2 pe=2 sv=1	TR86443|c0_g1	3.50533	4.68e-31	1.89e-29
lens fiber major intrinsic protein os=lithobates pipiens pe=1 sv=1	TR89821|c5_g1	-1.00545	0.00324386	0.0308877		netrin-g1 os=homo sapiens gn=ntng1 pe=1 sv=3	TR88067|c0_g1	5.08041	0.000105735	0.000438372
succinate dehydrogenase iron-sulfur mitochondrial os=danio rerio gn=sdhb pe=2 sv=1	TR80959|c0_g2	-0.994294	4.79832e-05	0.00278738		doublesex- and mab-3-related transcription factor b1 os=mus musculus gn=dmrtb1 pe=2 sv=1	TR75167|c1_g1	8.14664	1.01e-69	2.08e-67
replication factor c subunit 4 os=homo sapiens gn=rfc4 pe=1 sv=2	TR90736|c0_g4	-0.994102	0.000908769	0.0150719
transitional endoplasmic reticulum atpase os=rattus norvegicus gn=vcp pe=1 sv=3	TR85686|c2_g2	-0.993742	0.00126318	0.0182101		"reproductive process"
60s ribosomal protein l24 os=pagrus major gn=rpl24 pe=2 sv=1	TR54955|c0_g1	-0.961027	0.000231528	0.00701445		homeobox expressed in es cells 1 os=oryctolagus cuniculus gn=hesx1 pe=2 sv=1	TR75335|c2_g11	-6.42775	7.84534e-22	1.5663e-20
activin receptor type-1 os=rattus norvegicus gn=acvr1 pe=2 sv=1	TR82541|c0_g2	-0.949495	0.00413209	0.0359267		catechol o-methyltransferase os=mus musculus gn=comt pe=1 sv=2	TR68808|c0_g1	-4.77729	1.90527e-12	1.89584e-11
transcription factor btf3 os=mus musculus gn=btf3 pe=1 sv=3	TR76535|c2_g2	-0.944513	0.000212873	0.00668202		homeobox protein tgif1 os=mus musculus gn=tgif1 pe=2 sv=2	TR72809|c0_g1	-3.03603	2.63545e-18	4.15241e-17
60s ribosomal protein l31 os=paralichthys olivaceus gn=rpl31 pe=2 sv=1	TR38698|c0_g1	-0.940317	0.000475894	0.0105047		netrin-4 os=homo sapiens gn=ntn4 pe=2 sv=2	TR89332|c1_g1	-2.87477	1.1727e-39	5.88736e-38
60s ribosomal protein l10a os=ictalurus punctatus gn=rpl10a pe=2 sv=1	TR38614|c0_g1	-0.938155	0.000398341	0.00947785		kunitz and ntr domain-containing protein 2 os=bos taurus gn=wfikkn2 pe=2 sv=1	TR78840|c0_g1	-2.78893	0.00532171	0.0129534
replication factor c subunit 2 os=rattus norvegicus gn=rfc2 pe=2 sv=1	TR85307|c0_g7	-0.913504	0.00219809	0.024613		collagen alpha-3 chain os=gallus gallus gn=col6a3 pe=2 sv=2	TR79248|c0_g2	-2.75277	3.25769e-05	0.000133445
histone h2ax os=danio rerio gn=h2afx pe=2 sv=3	TR190187|c0_g1	-0.893852	0.00231086	0.0252691		tyrosine-protein phosphatase non-receptor type 7 os=homo sapiens gn=ptpn7 pe=1 sv=3	TR81049|c2_g3	-2.2188	3.95732e-05	0.000159663
fizzy-related protein homolog os=mus musculus gn=fzr1 pe=1 sv=1	TR82290|c1_g2	-0.888408	9.80681e-05	0.00437095		vascular endothelial growth factor a-a os=danio rerio gn=vegfaa pe=1 sv=1	TR76594|c4_g1	-1.81134	0.0111628	0.0245031
40s ribosomal protein s14 os=mus musculus gn=rps14 pe=2 sv=3	TR68641|c3_g1	-0.885022	0.000651742	0.0124286		traf2 and nck-interacting protein kinase os=homo sapiens gn=tnik pe=1 sv=1	TR74187|c1_g1	-1.80163	7.11241e-07	3.82449e-06
cysteine dioxygenase type 1 os=danio rerio gn=cdo1 pe=2 sv=1	TR90479|c4_g1	-0.863073	0.000453428	0.0102081		nucleolin os=xenopus laevis gn=ncl pe=2 sv=3	TR74990|c0_g1	-1.77196	1.02356e-14	1.23971e-13
regulating synaptic membrane exocytosis protein 2 os=rattus norvegicus gn=rims2 pe=1 sv=1	TR87236|c0_g1	-0.858328	3.9028e-06	0.000596659		spectrin beta non-erythrocytic 1 os=mus musculus gn=sptbn1 pe=1 sv=2	TR76727|c2_g2	-1.76184	5.69727e-08	3.57078e-07
60s ribosomal protein l9 os=ictalurus punctatus gn=rpl9 pe=2 sv=1	TR67959|c0_g1	-0.854329	0.000576365	0.0117269		adm os=bos taurus gn=adm pe=2 sv=2	TR64666|c0_g1	-1.61969	0.005028	0.0123379
60s ribosomal protein l26 os=mus musculus gn=rpl26 pe=1 sv=1	TR33971|c0_g1	-0.852003	0.00310577	0.0301175		anthrax toxin receptor 1 os=mus musculus gn=antxr1 pe=2 sv=2	TR76805|c0_g1	-1.52259	0.0229139	0.0449407
60s ribosomal protein l23 os=danio rerio gn=rpl23 pe=2 sv=1	TR52068|c0_g2	-0.851336	0.00136554	0.0190425		arginine-glutamic acid dipeptide repeats protein os=homo sapiens gn=rere pe=1 sv=2	TR77774|c0_g1	0.633332	0.000309976	0.00104055
prefoldin subunit 1 os=danio rerio gn=pfdn1 pe=2 sv=1	TR49214|c0_g1	-0.850033	0.00561092	0.0427699		e3 ubiquitin-protein ligase trim71 os=danio rerio gn=trim71 pe=2 sv=1	TR77646|c1_g1	0.79194	0.0175744	0.0359691
60s ribosomal protein l5 os=homo sapiens gn=rpl5 pe=1 sv=3	TR48992|c0_g1	-0.847191	0.000544689	0.0113488		guanine nucleotide-binding 1 os=homo sapiens gn=gnl1 pe=1 sv=2	TR87971|c2_g1	0.796554	0.000264882	0.000901911
60s ribosomal protein l12 os=mus musculus gn=rpl12 pe=1 sv=2	TR73437|c0_g1	-0.842609	6.27924e-05	0.00330369		serine threonine-protein kinase ulk2 os=mus musculus gn=ulk2 pe=1 sv=1	TR73090|c3_g1	0.990416	0.000816823	0.00247766
60s ribosomal protein l3 os=bos taurus gn=rpl3 pe=2 sv=2	TR85577|c3_g2	-0.841096	0.00395933	0.034996		probable atp-dependent dna helicase hfm1 os=homo sapiens gn=hfm1 pe=1 sv=2	TR86635|c1_g1	1.03548	0.00084629	0.00255879
40s ribosomal protein s7 os=takifugu rubripes gn=rps7 pe=3 sv=1	TR17211|c0_g1	-0.839456	0.0019419	0.023075		tyrosine-protein phosphatase non-receptor type 21 os=homo sapiens gn=ptpn21 pe=1 sv=2	TR87821|c4_g1	1.24035	7.94743e-06	3.63616e-05
60s ribosomal protein l23a os=rattus norvegicus gn=rpl23a pe=2 sv=1	TR40830|c0_g1	-0.838205	0.00284919	0.0286498		pogo transposable element with znf domain os=mus musculus gn=pogz pe=2 sv=2	TR76638|c5_g2	1.24513	0.000709398	0.00218221
thymosin beta-12 os=lateolabrax japonicus pe=1 sv=2	TR150935|c0_g1	-0.825186	0.000301835	0.00813649		transmembrane anterior posterior transformation protein 1 homolog os=danio rerio gn=tapt1 pe=3 sv=1	TR79135|c3_g1	2.52317	4.49458e-08	2.85541e-07
3-hydroxyacyl- dehydrogenase type-2 os=rattus norvegicus gn=hsd17b10 pe=1 sv=3	TR78524|c0_g2	-0.813912	0.00493608	0.0397365		cytoskeleton-associated protein 5 os=homo sapiens gn=ckap5 pe=1 sv=3	TR74607|c1_g1	2.57165	1.25534e-09	9.57044e-09
guanine nucleotide-binding protein subunit beta-5 os=homo sapiens gn=gnb5 pe=1 sv=2	TR78622|c0_g1	-0.809843	0.00104201	0.0161674		cytochrome p450 mitochondrial os=lithobates catesbeiana gn=cyp11b pe=2 sv=1	TR72664|c0_g1	5.33773	1.39723e-08	9.45957e-08
smoothened homolog os=gallus gallus gn=smo pe=2 sv=1	TR82140|c1_g2	-0.802668	0.00309945	0.0300764		cytoplasmic dynein 2 heavy chain 1 os=mus musculus gn=dync2h1 pe=1 sv=1	TR90222|c0_g1	5.62633	2.62336e-48	1.88172e-46
protein mms22-like os=danio rerio gn=mms22l pe=2 sv=1	TR89998|c0_g1	-0.798837	0.00192013	0.0229484
40s ribosomal protein s28 os=ictalurus punctatus gn=rps28 pe=3 sv=1	TR39852|c0_g1	-0.797657	0.000643119	0.01234		"reproduction"
stanniocalcin-2 os=mus musculus gn=stc2 pe=1 sv=1	TR81999|c0_g2	-0.79355	0.00613663	0.0450786		zona pellucida sperm-binding protein 3 os=gallus gallus gn=zp3 pe=1 sv=4	TR87027|c0_g1	-12.7785	7.75e-148	1.38e-144
small nuclear ribonucleoprotein g os=mus musculus gn=snrpg pe=1 sv=1	TR43295|c0_g1	-0.789686	0.000567526	0.0116258		zona pellucida sperm-binding protein 3 os=gallus gallus gn=zp3 pe=1 sv=4	TR81959|c0_g1	-11.2676	8.77e-44	5.25e-42
protein wnt-7b os=gallus gallus gn=wnt7b pe=2 sv=1	TR90026|c0_g1	-0.781163	0.00227137	0.0250602		pancreatic secretory granule membrane major glycoprotein gp2 os=canis familiaris gn=gp2 pe=1 sv=1	TR89216|c0_g2	-9.07473	2.09e-94	7.32e-92
protein mago nashi homolog os=salmo salar gn=magoh pe=2 sv=1	TR89087|c0_g1	-0.777312	0.00283214	0.0285392		zygote arrest protein 1 os=takifugu rubripes gn=zar1 pe=2 sv=1	TR72070|c0_g1	-8.87818	1.98e-59	2.13e-57
60s ribosomal protein l35 os=hippocampus comes gn=rpl35 pe=2 sv=3	TR31728|c0_g1	-0.763154	0.00028165	0.00787523		doublesex- and mab-3-related transcription factor 2 os=homo sapiens gn=dmrt2 pe=2 sv=2	TR78139|c0_g1	-8.05065	2.51e-05	0.000104687
60s ribosomal protein l27 os=danio rerio gn=rpl27 pe=2 sv=3	TR112734|c0_g1	-0.753942	0.000822869	0.014309		zona pellucida sperm-binding protein 3 os=gallus gallus gn=zp3 pe=1 sv=4	TR87592|c0_g4	-7.61737	3.43e-62	4.21e-60
60s ribosomal protein l19 os=xenopus laevis gn=rpl19 pe=2 sv=1	TR171633|c0_g1	-0.752993	0.00116182	0.0172895		60s ribosomal protein l10a os=danio rerio gn=rpl10a pe=2 sv=1	TR38614|c0_g2	-7.38748	0.0012284	0.00356285
60s ribosomal protein l8 os=danio rerio gn=rpl8 pe=2 sv=3	TR50347|c0_g1	-0.752684	0.000678805	0.0127		iron-sulfur cluster assembly enzyme mitochondrial os=mus musculus gn=iscu pe=1 sv=1	TR81529|c1_g12	-7.20395	0.000929541	0.00278115
u6 snrna-associated sm-like protein lsm7 os=homo sapiens gn=lsm7 pe=1 sv=1	TR62243|c0_g1	-0.750765	0.00196598	0.0231961		very-long-chain 3-oxoacyl- reductase-a os=danio rerio gn=hsd17b12a pe=2 sv=1	TR86547|c10_g1	-7.18849	7.36e-103	3.28e-100
ubiquinone biosynthesis protein coq7 homolog os=mus musculus gn=coq7 pe=2 sv=3	TR69813|c0_g1	-0.7429	0.00283152	0.0285392		atp synthase subunit mitochondrial os=rattus norvegicus gn=atp5a1 pe=1 sv=2	TR80436|c1_g3	-7.11456	0.00102683	0.00303904
ensconsin os=homo sapiens gn=map7 pe=1 sv=1	TR87676|c4_g1	-0.741747	3.72254e-05	0.00235942		iron-sulfur cluster assembly enzyme mitochondrial os=mus musculus gn=iscu pe=1 sv=1	TR81529|c1_g9	-7.10413	0.00109208	0.00320966
40s ribosomal protein s5 os=homo sapiens gn=rps5 pe=1 sv=4	TR51070|c0_g1	-0.728355	0.000318764	0.00838074		zona pellucida sperm-binding protein 3 os=callithrix gn=zp3 pe=2 sv=1	TR88999|c1_g3	-6.55173	0.00240471	0.00646355
elongation factor 1-gamma os=danio rerio gn=eef1g pe=2 sv=1	TR75341|c1_g1	-0.721828	0.000311332	0.00825769		small nuclear ribonucleoprotein f os=xenopus laevis gn=snrpf pe=3 sv=1	TR71452|c0_g10	-6.1953	0.00817794	0.0187356
pou class transcription factor 2 os=mus musculus gn=pou4f2 pe=2 sv=1	TR88515|c3_g5	-0.708722	1.17206e-05	0.0011693		zinc transporter 8 os=xenopus tropicalis gn=slc30a8 pe=2 sv=1	TR82632|c0_g1	-6.18158	2.3e-29	7.18e-28
40s ribosomal protein s26 os=rattus norvegicus gn=rps26 pe=3 sv=3	TR48640|c0_g1	-0.708546	0.00583822	0.0438358		proepiregulin os=homo sapiens gn=ereg pe=1 sv=1	TR83120|c0_g1	-5.83384	4.1e-25	1.02e-23
u3 small nucleolar ribonucleoprotein protein imp4 os=rattus norvegicus gn=imp4 pe=2 sv=1	TR50583|c0_g1	-0.701143	0.000133676	0.00523017		selenoprotein pb os=danio rerio gn=sepp1b pe=2 sv=3	TR78462|c0_g1	-5.61447	8.71e-05	0.000328303
vacuolar atpase assembly integral membrane protein vma21 os=xenopus laevis gn=vma21 pe=3 sv=1	TR66556|c0_g1	-0.695	0.0016801	0.0213632		cyclin-dependent kinase inhibitor 1c os=mus musculus gn=cdkn1c pe=2 sv=2	TR71264|c0_g7	-5.51674	7.45e-20	1.31e-18
40s ribosomal protein s8 os=rattus norvegicus gn=rps8 pe=1 sv=2	TR59157|c0_g1	-0.691873	7.64412e-05	0.00379278		frizzled-1 os=mus musculus gn=fzd1 pe=2 sv=3	TR81644|c0_g1	-5.2587	1.64e-09	1.24e-08
a-kinase anchor protein 9 os=homo sapiens gn=akap9 pe=1 sv=3	TR89033|c0_g1	-0.691662	0.00457633	0.0381484		inverted formin-2 os=xenopus laevis gn=inf2 pe=2 sv=1	TR84727|c1_g3	-5.22499	4.35e-08	2.77e-07
anthrax toxin receptor 1 os=homo sapiens gn=antxr1 pe=1 sv=2	TR81759|c0_g4	-0.691188	0.00723586	0.0492069		phospholipid-transporting atpase ic os=xenopus tropicalis gn=atp8b1 pe=2 sv=1	TR91344|c0_g1	-5.19995	4.78e-85	1.21e-82
probable u3 small nucleolar rna-associated protein 11 os=homo sapiens gn=utp11l pe=1 sv=2	TR75050|c0_g13	-0.686248	0.000639682	0.012317		dachshund homolog 2 os=homo sapiens gn=dach2 pe=2 sv=1	TR82808|c0_g5	-5.19192	5.09e-24	1.17e-22
40s ribosomal protein s23 os=ictalurus punctatus gn=rps23 pe=2 sv=1	TR17385|c0_g1	-0.673374	0.00350323	0.0323682		mitochondrial import receptor subunit tom40 homolog os=xenopus tropicalis gn=tomm40 pe=2 sv=1	TR54417|c0_g1	-4.97486	4.52e-38	2.13e-36
protein dek os=mus musculus gn=dek pe=1 sv=1	TR87030|c3_g1	-0.667933	0.00189008	0.022754		glycogenin-1 os=oryctolagus cuniculus gn=gyg1 pe=1 sv=3	TR75842|c0_g1	-4.89017	5.32e-44	3.24e-42
ubiquitin-conjugating enzyme e2 2 os=caenorhabditis elegans gn=let-70 pe=1 sv=1	TR82936|c2_g1	-0.661973	0.00146794	0.0197855		tudor domain-containing protein 6 os=homo sapiens gn=tdrd6 pe=2 sv=2	TR91698|c2_g2	-4.87604	1.38e-27	3.91e-26
nadh dehydrogenase iron-sulfur protein mitochondrial os=bos taurus gn=ndufs7 pe=1 sv=1	TR68144|c0_g1	-0.656204	0.00409757	0.0357541		cyclin-a2 os=homo sapiens gn=ccna2 pe=1 sv=2	TR82358|c0_g1	-4.81836	2.02e-39	1e-37
zinc finger protein 593 os=xenopus tropicalis gn=znf593 pe=2 sv=1	TR75963|c0_g1	-0.655814	0.00163584	0.0210354		histone h2ax os=danio rerio gn=h2afx pe=2 sv=3	TR190187|c0_g1	-4.78332	1.08e-35	4.55e-34
60s ribosomal protein l3 os=homo sapiens gn=rpl3 pe=1 sv=2	TR65075|c0_g1	-0.649234	2.36768e-05	0.00178914		lamin-l os=xenopus laevis pe=2 sv=1	TR85821|c6_g1	-4.73802	2.01e-46	1.35e-44
n6-adenosine-methyltransferase subunit mettl3 os=danio rerio gn=mettl3 pe=2 sv=1	TR89110|c1_g1	-0.649095	0.00557051	0.0425907		digestive cysteine proteinase 2 os=homarus americanus gn=lcp2 pe=2 sv=1	TR85560|c4_g1	-4.70876	2.63e-72	4.53e-70
40s ribosomal protein s9 os=rattus norvegicus gn=rps9 pe=1 sv=4	TR43021|c0_g1	-0.621489	0.00110412	0.016771		dystroglycan os=homo sapiens gn=dag1 pe=1 sv=2	TR82698|c2_g1	-4.69631	7.48e-13	7.75e-12
hmg box-containing protein 1 os=mus musculus gn=hbp1 pe=1 sv=1	TR92085|c0_g1	-0.619747	2.7634e-06	0.000460874		u6 snrna-associated sm-like protein lsm1 os=mus musculus gn=lsm1 pe=2 sv=1	TR78138|c2_g1	-4.69591	5.41e-66	7.46e-64
40s ribosomal protein s3 os=ictalurus punctatus gn=rps3 pe=2 sv=1	TR43135|c0_g1	-0.619446	0.00151351	0.0200938		glycerol-3-phosphate acyltransferase 3-like os=danio rerio gn=agpat9l pe=3 sv=1	TR85817|c4_g4	-4.61665	1.16e-27	3.31e-26
u3 small nucleolar ribonucleoprotein protein imp3 os=homo sapiens gn=imp3 pe=1 sv=1	TR81706|c0_g2	-0.611791	0.00653392	0.0466973		frizzled-10-a os=xenopus laevis gn=fzd10-a pe=2 sv=1	TR78238|c0_g2	-4.60862	1.96e-21	3.83e-20
atp synthase subunit mitochondrial os=mus musculus gn=atp5d pe=1 sv=1	TR54221|c0_g1	-0.611384	0.0032862	0.0311383		tudor domain-containing protein 6 os=mus musculus gn=tdrd6 pe=1 sv=1	TR91698|c2_g1	-4.57644	4.11e-22	8.35e-21
60s ribosomal protein l7 os=gallus gallus gn=rpl7 pe=2 sv=1	TR65070|c0_g3	-0.608815	0.000406799	0.00962272		tumor necrosis factor receptor superfamily member 26 os=mus musculus gn=tnfrsf26 pe=2 sv=1	TR91539|c0_g1	-4.5537	1.45e-25	3.68e-24
mediator of rna polymerase ii transcription subunit 19-a os=danio rerio gn=med19a pe=2 sv=1	TR82529|c0_g1	-0.607481	0.00316798	0.0304658		40s ribosomal protein s2 os=rattus norvegicus gn=rps2 pe=1 sv=1	TR66854|c0_g1	-4.51008	5.68e-27	1.55e-25
adenosylhomocysteinase 3 os=pongo abelii gn=ahcyl2 pe=2 sv=1	TR81852|c7_g2	-0.604957	0.000807662	0.0141264		kinesin-like protein kif16b os=mus musculus gn=kif16b pe=1 sv=1	TR88769|c0_g1	-4.43693	1.8e-54	1.59e-52
28s ribosomal protein mitochondrial os=mus musculus gn=mrps12 pe=2 sv=1	TR87528|c2_g7	-0.594094	0.0040619	0.0355444		tudor domain-containing protein 6 os=homo sapiens gn=tdrd6 pe=2 sv=2	TR91698|c1_g1	-4.43541	1.12e-27	3.18e-26
protein dpy-30 homolog os=homo sapiens gn=dpy30 pe=1 sv=1	TR50651|c0_g1	-0.581323	0.00286365	0.0286904		mitochondrial import receptor subunit tom20 homolog os=pongo abelii gn=tomm20 pe=2 sv=1	TR64463|c0_g2	-4.33959	9.78e-30	3.09e-28
nhp2-like protein 1 os=xenopus laevis gn=nhp2l1 pe=2 sv=1	TR68055|c0_g1	-0.548173	0.000683614	0.0127512		netrin receptor unc5d os=homo sapiens gn=unc5d pe=2 sv=1	TR91795|c2_g3	-4.30702	9.5e-38	4.42e-36
mitochondrial import inner membrane translocase subunit tim9 os=homo sapiens gn=timm9 pe=1 sv=1	TR86623|c1_g3	-0.537384	0.00575271	0.0433415		occludin os=homo sapiens gn=ocln pe=1 sv=1	TR87303|c0_g2	-4.22265	2.68e-20	4.85e-19
mitochondrial import receptor subunit tom40 homolog os=xenopus tropicalis gn=tomm40 pe=2 sv=1	TR66997|c0_g1	-0.531149	0.00250099	0.0264213		membrane progestin receptor beta os=sus scrofa gn=paqr8 pe=2 sv=1	TR82750|c0_g1	-4.18799	3.51e-16	4.76e-15
60s ribosomal protein l5 os=homo sapiens gn=rpl5 pe=1 sv=3	TR67237|c0_g1	-0.505939	0.00149549	0.0199774		elongation factor 1-gamma os=danio rerio gn=eef1g pe=2 sv=1	TR75341|c1_g1	-4.11353	1.19e-25	3.03e-24
inositol-3-phosphate synthase 1-a os=xenopus laevis gn=isyna1-a pe=2 sv=1	TR90646|c0_g1	-0.494173	0.0051014	0.0405046		60s ribosomal protein l26 os=mus musculus gn=rpl26 pe=1 sv=1	TR33971|c0_g1	-4.00132	3.62e-29	1.12e-27
general transcription factor iie subunit 1 os=pongo abelii gn=gtf2e1 pe=2 sv=1	TR88458|c1_g1	-0.462313	0.00138244	0.0191664		60s ribosomal protein l5 os=homo sapiens gn=rpl5 pe=1 sv=3	TR48992|c0_g1	-3.96309	1.52e-34	6.1e-33
utrophin os=homo sapiens gn=utrn pe=1 sv=2	TR91587|c0_g2	-0.455928	0.00093675	0.0153287		mitochondrial import inner membrane translocase subunit tim22 os=rattus norvegicus gn=timm22 pe=2 sv=2	TR72883|c0_g1	-3.77568	3.01e-25	7.54e-24
eukaryotic translation initiation factor 4e type 2 os=homo sapiens gn=eif4e2 pe=1 sv=1	TR82460|c3_g1	-0.431622	0.00236382	0.0255976		probable 28s ribosomal protein mitochondrial os=danio rerio gn=mrps10 pe=3 sv=1	TR70996|c1_g1	-3.77233	5.16e-25	1.27e-23
60s ribosomal protein l13 os=danio rerio gn=rpl13 pe=2 sv=3	TR33562|c0_g1	-0.430454	0.000483	0.0106189		60s ribosomal protein l12 os=mus musculus gn=rpl12 pe=1 sv=2	TR73437|c0_g1	-3.71884	5.91e-16	7.87e-15
proline-rich nuclear receptor coactivator 2 os=salmo salar gn=pnrc2 pe=2 sv=1	TR78429|c1_g1	-0.408336	0.000129472	0.00511414		forkhead box protein h1 os=danio rerio gn=foxh1 pe=1 sv=1	TR90012|c0_g2	-3.70201	3.7e-21	7.09e-20
serine threonine-protein kinase ulk1 os=mus musculus gn=ulk1 pe=1 sv=1	TR87417|c1_g1	-0.399024	0.00435746	0.0370478		ribosome biogenesis regulatory protein homolog os=mus musculus gn=rrs1 pe=1 sv=1	TR72849|c0_g3	-3.68195	0.00403014	0.0101758
atp-dependent rna helicase ddx39a os=homo sapiens gn=ddx39a pe=1 sv=2	TR65119|c0_g1	-0.360283	0.00236877	0.0256213		elongation factor 1-alpha os=caenorhabditis elegans gn=eft-3 pe=3 sv=1	TR38914|c0_g1	-3.67437	0.000749396	0.00229181
dual specificity protein phosphatase cdc14a os=homo sapiens gn=cdc14a pe=1 sv=1	TR82191|c0_g4	-0.284023	0.00407894	0.0356335		nucleolar transcription factor 1-b os=xenopus laevis gn=ubtf-b pe=2 sv=1	TR88681|c0_g12	-3.66723	0.00458433	0.011387
protein cornichon homolog 1 os=mus musculus gn=cnih1 pe=2 sv=2	TR82041|c3_g1	-0.28085	0.0031609	0.0304576		gata-type zinc finger protein 1 os=homo sapiens gn=zglp1 pe=2 sv=1	TR89988|c0_g1	-3.62433	2.37e-13	2.56e-12
histone lysine demethylase phf8 os=danio rerio gn=phf8 pe=1 sv=1	TR82616|c2_g1	-0.225831	0.00375266	0.0338673		60s ribosomal protein l10a os=ictalurus punctatus gn=rpl10a pe=2 sv=1	TR38614|c0_g1	-3.58666	1.54e-22	3.2e-21
myosin-10 os=homo sapiens gn=myh10 pe=1 sv=3	TR82582|c3_g3	0.266985	0.00731772	0.0495887		protein eyes shut homolog os=homo sapiens gn=eys pe=1 sv=5	TR80888|c0_g1	-3.56683	1.57e-23	3.48e-22
serine threonine-protein kinase tao1 os=mus musculus gn=taok1 pe=1 sv=1	TR74172|c3_g1	0.307576	0.000909187	0.0150719		gata-binding factor 6-b os=xenopus laevis gn=gata6-b pe=2 sv=1	TR81782|c0_g1	-3.56239	7.89e-16	1.04e-14
nck-associated protein 1 os=danio rerio gn=nckap1 pe=3 sv=1	TR85289|c4_g5	0.403364	0.00534899	0.0414514		dual specificity testis-specific protein kinase 1 os=rattus norvegicus gn=tesk1 pe=1 sv=1	TR88631|c3_g2	-3.52738	8.21e-25	1.99e-23
glycylpeptide n-tetradecanoyltransferase 1 os=homo sapiens gn=nmt1 pe=1 sv=2	TR90479|c5_g1	0.42658	0.00556392	0.0425541		probable u3 small nucleolar rna-associated protein 11 os=homo sapiens gn=utp11l pe=1 sv=2	TR75050|c0_g13	-3.52668	7.74e-15	9.46e-14
liprin-alpha-3 os=homo sapiens gn=ppfia3 pe=1 sv=3	TR82698|c3_g1	0.426784	0.0039716	0.0350482		60s ribosomal protein l7 os=gallus gallus gn=rpl7 pe=2 sv=1	TR65070|c0_g3	-3.49499	2.69e-21	5.21e-20
serine threonine-protein kinase mark2 os=homo sapiens gn=mark2 pe=1 sv=2	TR78136|c2_g6	0.440763	0.00711168	0.0488242		protein mago nashi homolog os=salmo salar gn=magoh pe=2 sv=1	TR89087|c0_g1	-3.47744	2.24e-14	2.64e-13
superkiller viralicidic activity 2-like 2 os=homo sapiens gn=skiv2l2 pe=1 sv=3	TR91412|c2_g7	0.444193	0.00490359	0.0396054		wilms tumor protein homolog a os=xenopus laevis gn=wt1-a pe=2 sv=1	TR89074|c1_g1	-3.40262	1.54e-12	1.55e-11
protein kinase c zeta type os=rattus norvegicus gn=prkcz pe=1 sv=2	TR89838|c4_g1	0.452697	0.00168529	0.021388		transcription factor btf3 os=mus musculus gn=btf3 pe=1 sv=3	TR76535|c1_g1	-3.38701	2.09e-29	6.53e-28
synaptotagmin-1 os=homo sapiens gn=syt1 pe=1 sv=1	TR78584|c0_g4	0.470735	0.00240038	0.0258026		neurogenic locus notch homolog protein 2 os=homo sapiens gn=notch2 pe=1 sv=3	TR87009|c0_g2	-3.37656	3.87e-20	6.94e-19
amyloid beta a4 protein os=tetraodon fluviatilis gn=app pe=2 sv=1	TR85435|c3_g3	0.481005	0.00632409	0.0458674		signal peptidase complex subunit 1 os=sus scrofa gn=spcs1 pe=3 sv=1	TR86951|c0_g1	-3.37155	9.55e-19	1.56e-17
transient receptor potential cation channel subfamily m member 7 os=homo sapiens gn=trpm7 pe=1 sv=1	TR87722|c1_g1	0.493004	0.00137475	0.0191247		hepatocyte growth factor os=felis catus gn=hgf pe=2 sv=1	TR81587|c0_g1	-3.35239	4.44e-14	5.09e-13
prkca-binding protein os=rattus norvegicus gn=pick1 pe=1 sv=1	TR86047|c1_g2	0.504982	0.0023207	0.0253085		neurogenic locus notch homolog protein 3 os=homo sapiens gn=notch3 pe=1 sv=2	TR91847|c0_g5	-3.34456	2.89e-10	2.35e-09
disks large homolog 3 os=homo sapiens gn=dlg3 pe=1 sv=2	TR82455|c7_g2	0.50541	0.00671318	0.0473782		60s ribosomal protein l31 os=paralichthys olivaceus gn=rpl31 pe=2 sv=1	TR38698|c0_g1	-3.30872	4.83e-22	9.75e-21
adenomatous polyposis coli protein 2 os=homo sapiens gn=apc2 pe=1 sv=1	TR90775|c0_g1	0.511122	0.0058829	0.0440055		60s ribosomal protein l24 os=pagrus major gn=rpl24 pe=2 sv=1	TR54955|c0_g1	-3.25747	3.26e-27	8.99e-26
dna ligase 1 os=dictyostelium discoideum gn=lig1 pe=3 sv=1	TR92091|c7_g3	0.511258	0.0010595	0.0163184		erythropoietin receptor os=sus scrofa gn=epor pe=2 sv=1	TR91576|c0_g1	-3.23633	1.42e-12	1.43e-11
kinesin-like protein kif1b os=homo sapiens gn=kif1b pe=1 sv=5	TR84774|c2_g1	0.515376	0.00336666	0.0315834		platelet-derived growth factor receptor beta os=takifugu rubripes gn=pdgfrb pe=3 sv=1	TR82260|c0_g6	-3.2226	4.72e-14	5.41e-13
at-rich interactive domain-containing protein 5b os=homo sapiens gn=arid5b pe=1 sv=3	TR82598|c0_g1	0.521082	0.00438332	0.0371544		mediator of rna polymerase ii transcription subunit 1 os=mus musculus gn=med1 pe=1 sv=2	TR90601|c0_g1	-3.18445	2.21e-32	8e-31
arrestin red cell isoform 1 os=oncorhynchus mykiss pe=2 sv=1	TR83191|c0_g1	0.522941	0.00059067	0.0118604		28s ribosomal protein mitochondrial os=mus musculus gn=mrps12 pe=2 sv=1	TR87528|c2_g7	-3.17601	3.57e-15	4.48e-14
e3 ubiquitin-protein ligase traf7 os=homo sapiens gn=traf7 pe=1 sv=1	TR87080|c0_g1	0.525408	0.00317766	0.0305125		ninein os=homo sapiens gn=nin pe=1 sv=4	TR91905|c1_g5	-3.16847	1.53e-12	1.54e-11
e3 ubiquitin-protein ligase cbl-b os=homo sapiens gn=cblb pe=1 sv=2	TR82249|c3_g2	0.538299	0.00637984	0.0461097		60s ribosomal protein l3 os=homo sapiens gn=rpl3 pe=1 sv=2	TR65075|c0_g1	-3.09739	1.06e-18	1.73e-17
solute carrier family facilitated glucose transporter member 3 os=gallus gallus gn=slc2a3 pe=2 sv=1	TR85837|c1_g5	0.538494	0.0014494	0.0196316		u3 small nucleolar ribonucleoprotein protein imp4 os=rattus norvegicus gn=imp4 pe=2 sv=1	TR50583|c0_g1	-3.07424	2.64e-19	4.47e-18
ena vasp-like protein os=rattus norvegicus gn=evl pe=2 sv=1	TR75977|c6_g1	0.54073	8.76828e-05	0.00408491		protein cornichon homolog 1 os=mus musculus gn=cnih1 pe=2 sv=2	TR82041|c3_g1	-3.07243	6.95e-21	1.31e-19
amino-terminal enhancer of split os=homo sapiens gn=aes pe=1 sv=4	TR89312|c4_g2	0.550385	0.000519399	0.011065		60s ribosomal protein l5 os=homo sapiens gn=rpl5 pe=1 sv=3	TR67237|c0_g1	-3.07126	1.23e-12	1.25e-11
ubiquitin-conjugating enzyme e2 q2 os=homo sapiens gn=ube2q2 pe=1 sv=1	TR82367|c1_g1	0.55339	0.00268269	0.0275975		p protein os=sus scrofa gn=oca2 pe=2 sv=3	TR81707|c0_g1	-3.05888	3.37e-08	2.17e-07
bcl-6 corepressor-like protein 1 os=mus musculus gn=bcorl1 pe=2 sv=1	TR89491|c4_g1	0.556923	0.00228341	0.0251008		protein wnt-5a os=oryctolagus cuniculus gn=wnt5a pe=2 sv=1	TR88598|c1_g7	-3.04254	2.41e-09	1.78e-08
protein ndrg3 os=homo sapiens gn=ndrg3 pe=1 sv=2	TR89087|c2_g6	0.560488	0.0018372	0.0223702		syntaxin-2 os=homo sapiens gn=stx2 pe=1 sv=3	TR82869|c0_g5	-3.02445	1.56e-13	1.72e-12
c-jun-amino-terminal kinase-interacting protein 4 os=homo sapiens gn=spag9 pe=1 sv=4	TR91647|c0_g1	0.566989	0.000190439	0.00638444		60s ribosomal protein l19 os=xenopus laevis gn=rpl19 pe=2 sv=1	TR59779|c0_g1	-3.02168	4.41e-13	4.67e-12
serine arginine-rich splicing factor 4 os=mus musculus gn=srsf4 pe=2 sv=1	TR134716|c0_g1	0.571102	0.00114109	0.0171512		kn motif and ankyrin repeat domain-containing protein 2 os=homo sapiens gn=kank2 pe=1 sv=1	TR88464|c0_g2	-3.00914	1.04e-14	1.26e-13
tyrosine-protein phosphatase auxilin os=homo sapiens gn=dnajc6 pe=1 sv=3	TR81814|c2_g2	0.571351	0.00191033	0.0228727		40s ribosomal protein s26 os=rattus norvegicus gn=rps26 pe=3 sv=3	TR48640|c0_g1	-3.00153	3.36e-17	4.88e-16
mitogen-activated protein kinase kinase kinase kinase 3 os=mus musculus gn=map4k3 pe=1 sv=4	TR84640|c2_g1	0.576188	0.00530777	0.0412746		ubiquitin-like protein 5 os=psammomys obesus gn=ubl5 pe=3 sv=1	TR71137|c1_g3	-2.99925	0.000416321	0.0013549
striatin-4 os=mus musculus gn=strn4 pe=1 sv=2	TR83536|c2_g1	0.583827	0.00697376	0.0482581		sal-like protein 3 os=mus musculus gn=sall3 pe=2 sv=2	TR89881|c0_g2	-2.99873	5.5e-05	0.000215545
exportin-t os=danio rerio gn=xpot pe=3 sv=1	TR88912|c4_g1	0.586858	0.00456478	0.0380845		40s ribosomal protein s23 os=ictalurus punctatus gn=rps23 pe=2 sv=1	TR17385|c0_g1	-2.98852	1.67e-20	3.05e-19
map microtubule affinity-regulating kinase 3 os=homo sapiens gn=mark3 pe=1 sv=4	TR84607|c1_g1	0.588894	0.0047462	0.0388424		prolactin receptor os=oreochromis niloticus gn=prlr pe=2 sv=1	TR85856|c0_g1	-2.97554	0.00557716	0.0134791
swi snf complex subunit smarcc2 os=homo sapiens gn=smarcc2 pe=1 sv=1	TR80037|c2_g2	0.595685	0.00382086	0.0342953		bone morphogenetic protein 15 os=ovis aries gn=bmp15 pe=3 sv=1	TR85221|c0_g1	-2.94704	3.43e-20	6.19e-19
sun domain-containing ossification factor os=rattus norvegicus gn=suco pe=2 sv=1	TR88908|c1_g1	0.612213	0.00280613	0.0283723		60s ribosomal protein l19 os=xenopus laevis gn=rpl19 pe=2 sv=1	TR171633|c0_g1	-2.94413	3.81e-18	5.94e-17
ras-related protein rab-44 os=homo sapiens gn=rab44 pe=3 sv=3	TR90805|c0_g1	0.616701	0.00434805	0.0370055		a disintegrin and metalloproteinase with thrombospondin motifs 5 os=homo sapiens gn=adamts5 pe=1 sv=2	TR91375|c0_g1	-2.93881	0.00534429	0.0130001
receptor-type tyrosine-protein phosphatase f os=danio rerio gn=ptprf pe=2 sv=1	TR75268|c0_g8	0.617209	0.00276692	0.0280704		glucose-6-phosphate 1-dehydrogenase os=takifugu rubripes gn=g6pd pe=3 sv=1	TR66522|c0_g1	-2.93838	1.01e-09	7.76e-09
anion exchange protein 2 os=pongo abelii gn=slc4a2 pe=2 sv=2	TR88682|c0_g2	0.61954	0.00534671	0.0414514		beta- -n-acetylglucosaminyltransferase lunatic fringe os=danio rerio gn=lfng pe=2 sv=2	TR91830|c1_g13	-2.93253	2.07e-14	2.45e-13
junctophilin-3 os=mus musculus gn=jph3 pe=2 sv=1	TR82093|c1_g1	0.620871	0.00325815	0.0309791		zinc finger protein zfpm2 os=homo sapiens gn=zfpm2 pe=1 sv=3	TR81845|c3_g1	-2.93195	1.5e-17	2.23e-16
neuroligin-3 os=mus musculus gn=nlgn3 pe=1 sv=2	TR91792|c0_g1	0.623573	0.00423484	0.0364174		60s ribosomal protein l9 os=ictalurus punctatus gn=rpl9 pe=2 sv=1	TR67959|c0_g1	-2.91023	1.45e-20	2.68e-19
rho gtpase-activating protein syde2 os=homo sapiens gn=syde2 pe=1 sv=2	TR88448|c1_g1	0.62377	0.00697166	0.0482581		transcription factor btf3 homolog 4 os=xenopus tropicalis gn=btf3l4 pe=2 sv=1	TR76535|c4_g1	-2.87342	1.28e-26	3.42e-25
ribosomal protein s6 kinase alpha-3 os=mus musculus gn=rps6ka3 pe=1 sv=2	TR91880|c2_g2	0.623787	0.00153634	0.0202583		mitochondrial import inner membrane translocase subunit tim9 os=homo sapiens gn=timm9 pe=1 sv=1	TR86623|c1_g3	-2.87278	4.79e-16	6.42e-15
cadherin-24 os=mus musculus gn=cdh24 pe=2 sv=1	TR87444|c0_g1	0.627674	0.00103402	0.0161063		40s ribosomal protein s7 os=takifugu rubripes gn=rps7 pe=3 sv=1	TR17211|c0_g1	-2.84126	1.94e-15	2.49e-14
adenylate cyclase type 8 os=homo sapiens gn=adcy8 pe=1 sv=1	TR89075|c6_g4	0.632208	0.00351556	0.0324458		mismatch repair endonuclease pms2 os=mus musculus gn=pms2 pe=2 sv=1	TR89109|c0_g1	-2.8287	2.78e-16	3.8e-15
galactosylgalactosylxylosylprotein 3-beta-glucuronosyltransferase 1 os=homo sapiens gn=b3gat1 pe=1 sv=2	TR83077|c8_g3	0.644693	0.0036635	0.0333182		mitochondrial import inner membrane translocase subunit tim17-a os=homo sapiens gn=timm17a pe=1 sv=1	TR75682|c0_g1	-2.80169	1.26e-31	4.38e-30
vacuolar protein sorting-associated protein 53 homolog os=mus musculus gn=vps53 pe=2 sv=1	TR87481|c0_g1	0.646587	0.00129369	0.0184122		wilms tumor protein homolog os=xenopus tropicalis gn=wt1 pe=2 sv=1	TR89074|c0_g1	-2.79125	1.59e-07	9.36e-07
spindlin-z os=gallus gallus gn=spinz pe=2 sv=1	TR87081|c2_g6	0.655442	0.0031944	0.0306455		60s ribosomal protein l8 os=danio rerio gn=rpl8 pe=2 sv=3	TR50347|c0_g1	-2.79032	7.04e-17	1e-15
gtp-binding protein di-ras1 os=homo sapiens gn=diras1 pe=1 sv=1	TR78212|c3_g1	0.658501	0.00191956	0.0229484		kunitz and ntr domain-containing protein 2 os=bos taurus gn=wfikkn2 pe=2 sv=1	TR78840|c0_g1	-2.78893	0.00532171	0.0129534
insulin receptor substrate 2 os=homo sapiens gn=irs2 pe=1 sv=2	TR78147|c2_g1	0.658612	5.03069e-05	0.00287411		mediator of rna polymerase ii transcription subunit 19-a os=danio rerio gn=med19a pe=2 sv=1	TR82529|c0_g1	-2.78739	8.52e-15	1.04e-13
adenomatous polyposis coli protein os=homo sapiens gn=apc pe=1 sv=2	TR82868|c1_g2	0.665948	0.000197256	0.0064685		calcium release-activated calcium channel protein 1 os=danio rerio gn=orai1 pe=2 sv=2	TR82491|c0_g1	-2.77728	1.91e-12	1.9e-11
kinesin-like protein kif21a os=mus musculus gn=kif21a pe=1 sv=2	TR89812|c0_g1	0.666139	0.0046851	0.0386199		nuak family snf1-like kinase 1 os=homo sapiens gn=nuak1 pe=1 sv=1	TR77375|c1_g1	-2.77039	3.63e-09	2.64e-08
dystrobrevin beta os=homo sapiens gn=dtnb pe=1 sv=1	TR85637|c1_g2	0.670313	0.00607847	0.0447447		dna mismatch repair protein msh3 os=mus musculus gn=msh3 pe=2 sv=3	TR90740|c0_g1	-2.7626	8.03e-12	7.56e-11
misshapen-like kinase 1 os=mus musculus gn=mink1 pe=1 sv=3	TR88478|c2_g9	0.671427	2.35636e-05	0.00178877		collagen alpha-3 chain os=gallus gallus gn=col6a3 pe=2 sv=2	TR79248|c0_g2	-2.75277	3.26e-05	0.000133445
transcription factor hivep3 os=mus musculus gn=hivep3 pe=1 sv=1	TR86457|c3_g1	0.672118	0.00154382	0.020297		g1 s-specific cyclin-e1 os=danio rerio gn=ccne1 pe=2 sv=1	TR87322|c2_g3	-2.72164	9.42e-21	1.76e-19
ribosomal protein s6 kinase alpha-5 os=gallus gallus gn=rps6ka5 pe=2 sv=1	TR85852|c2_g1	0.672145	0.000775733	0.0138019		40s ribosomal protein s14 os=mus musculus gn=rps14 pe=2 sv=3	TR68641|c3_g1	-2.72151	3.88e-20	6.96e-19
ceramide kinase os=homo sapiens gn=cerk pe=1 sv=1	TR90025|c0_g3	0.672375	0.00520212	0.0408524		60s ribosomal protein l35 os=hippocampus comes gn=rpl35 pe=2 sv=3	TR31728|c0_g1	-2.71966	1.18e-11	1.1e-10
septin-4 os=mus musculus gn=sept4 pe=1 sv=1	TR78559|c0_g1	0.674295	0.000610601	0.0120158		specifically androgen-regulated gene protein os=homo sapiens gn=sarg pe=1 sv=2	TR88251|c0_g1	-2.71654	3.38e-15	4.25e-14
serine threonine-protein kinase tao2 os=xenopus laevis gn=taok2 pe=2 sv=1	TR84142|c1_g1	0.674957	0.00101222	0.0159778		tyrosine-protein kinase receptor ufo os=mus musculus gn=axl pe=1 sv=2	TR91778|c0_g3	-2.68898	1.32e-07	7.84e-07
solute carrier family facilitated glucose transporter member 1 os=bos taurus gn=slc2a1 pe=1 sv=1	TR92114|c5_g1	0.67632	0.00020431	0.00660148		hepatocyte nuclear factor 1-alpha os=salmo salar gn=hnf1a pe=2 sv=1	TR87607|c6_g1	-2.67848	9.55e-08	5.81e-07
kinesin-like protein kif1a os=homo sapiens gn=kif1a pe=1 sv=2	TR91243|c3_g3	0.67693	0.00159639	0.0207242		mucin-5ac os=homo sapiens gn=muc5ac pe=1 sv=4	TR91797|c0_g2	-2.67391	0.00113326	0.00331643
f-box lrr-repeat protein 17 os=homo sapiens gn=fbxl17 pe=2 sv=3	TR79919|c0_g6	0.679571	0.000996361	0.0158262		histone-lysine n-methyltransferase setdb1-b os=danio rerio gn=setdb1b pe=2 sv=2	TR81736|c2_g1	-2.67352	5.56e-12	5.32e-11
protein capicua homolog os=homo sapiens gn=cic pe=1 sv=2	TR88573|c7_g1	0.684105	0.00012984	0.00511643		glycoprotein gp2 os=equine herpesvirus 1 (strain v592) gn=71 pe=3 sv=1	TR89787|c0_g1	-2.66782	7.24e-07	3.89e-06
serine threonine-protein kinase lmtk1 os=mus musculus gn=aatk pe=1 sv=1	TR91873|c1_g1	0.687681	0.00304883	0.0297601		ena vasp-like protein os=rattus norvegicus gn=evl pe=2 sv=1	TR75977|c6_g1	-2.65064	2.71e-10	2.22e-09
storkhead-box protein 2 os=macaca fascicularis gn=stox2 pe=2 sv=1	TR83364|c2_g1	0.690918	0.00623257	0.0455941		nuclear-pore anchor os=arabidopsis thaliana gn=nua pe=1 sv=1	TR88494|c4_g2	-2.64385	0.0015174	0.00429828
phosphatidylinositol-binding clathrin assembly protein os=rattus norvegicus gn=picalm pe=1 sv=1	TR65194|c0_g1	0.691252	0.000597638	0.0119082		cadherin-11 os=gallus gallus gn=cdh11 pe=2 sv=1	TR85904|c1_g1	-2.64066	2.97e-05	0.000122608
pr domain-containing protein 11 os=mus musculus gn=prdm11 pe=3 sv=1	TR90051|c0_g3	0.693145	0.0062947	0.0457412		40s ribosomal protein s28 os=ictalurus punctatus gn=rps28 pe=3 sv=1	TR39852|c0_g1	-2.63543	5.5e-12	5.26e-11
ets domain-containing protein elk-4 os=mus musculus gn=elk4 pe=2 sv=2	TR83018|c0_g1	0.696231	5.46806e-06	0.000734009		proline-rich extensin-like protein epr1 os=arabidopsis thaliana gn=epr1 pe=2 sv=1	TR89669|c0_g1	-2.63003	5.15e-12	4.94e-11
chromodomain-helicase-dna-binding protein 4 os=mus musculus gn=chd4 pe=1 sv=1	TR78682|c2_g1	0.702688	4.2552e-07	0.000135571		methyl- -binding domain protein 3 os=homo sapiens gn=mbd3 pe=1 sv=1	TR86036|c2_g2	-2.62936	1.4e-24	3.36e-23
lamin-l os=xenopus laevis pe=2 sv=1	TR78199|c1_g1	0.719746	0.00442579	0.0373582		60s ribosomal protein l23a os=rattus norvegicus gn=rpl23a pe=2 sv=1	TR40830|c0_g1	-2.62627	8.33e-11	7.15e-10
activin receptor type-2a os=gallus gallus gn=acvr2a pe=2 sv=1	TR91531|c1_g7	0.72164	0.00241595	0.0259024		kunitz-type protease inhibitor 1 os=homo sapiens gn=spint1 pe=1 sv=2	TR69482|c1_g1	-2.6021	2.51e-12	2.47e-11
unconventional myosin-vi os=homo sapiens gn=myo6 pe=1 sv=4	TR87200|c0_g1	0.722608	0.000464287	0.0103426		transcription factor btf3 os=mus musculus gn=btf3 pe=1 sv=3	TR76535|c2_g2	-2.60158	3.25e-12	3.17e-11
aryl hydrocarbon receptor nuclear translocator 2 os=danio rerio gn=arnt2 pe=1 sv=2	TR90015|c1_g1	0.726614	7.81867e-05	0.00383548		pre-rrna-processing protein tsr1 homolog os=xenopus laevis gn=tsr1 pe=2 sv=1	TR85090|c2_g1	-2.5845	1.2e-11	1.11e-10
c-jun-amino-terminal kinase-interacting protein 2 os=mus musculus gn=mapk8ip2 pe=1 sv=1	TR91714|c1_g1	0.728176	0.00124928	0.0180891		upstream stimulatory factor 2 os=homo sapiens gn=usf2 pe=2 sv=1	TR78264|c0_g1	-2.57962	3.16e-17	4.6e-16
membrane progestin receptor alpha os=cynoscion nebulosus gn=mpra pe=1 sv=1	TR88868|c2_g4	0.728779	0.00103116	0.0160846		complement component 1 q subcomponent-binding mitochondrial os=rattus norvegicus gn=c1qbp pe=1 sv=2	TR83291|c0_g1	-2.57123	2.66e-26	7.01e-25
leucine-rich repeat-containing protein 7 os=homo sapiens gn=lrrc7 pe=1 sv=1	TR87175|c3_g8	0.731298	0.000901425	0.0150378		zinc finger protein 593 os=xenopus tropicalis gn=znf593 pe=2 sv=1	TR75963|c0_g1	-2.56616	2.93e-29	9.12e-28
bifunctional heparan sulfate n-deacetylase n-sulfotransferase 1 os=xenopus tropicalis gn=ndst1 pe=2 sv=1	TR92007|c3_g1	0.733073	0.00345557	0.0321165		transcription factor gata-3 os=danio rerio gn=gata3 pe=2 sv=1	TR75399|c3_g1	-2.56479	0.000412285	0.0013436
mitogen-activated protein kinase 1 os=xenopus laevis gn=mapk1 pe=1 sv=3	TR89124|c4_g1	0.733931	1.07796e-05	0.00111239		sh2 domain-containing adapter protein d os=homo sapiens gn=shd pe=1 sv=1	TR78434|c2_g2	-2.5466	6.85e-23	1.45e-21
asparagine--trna cytoplasmic os=mus musculus gn=nars pe=1 sv=2	TR90618|c1_g9	0.737646	0.00072905	0.0133156		cd9 antigen os=felis catus gn=cd9 pe=2 sv=2	TR78191|c1_g2	-2.54627	1.39e-15	1.81e-14
oxysterol-binding protein 2 os=homo sapiens gn=osbp2 pe=2 sv=2	TR89827|c5_g3	0.738095	0.000370728	0.00907862		thymosin beta-12 os=lateolabrax japonicus pe=1 sv=2	TR150935|c0_g1	-2.53801	1.21e-11	1.12e-10
guanine nucleotide-binding protein g subunit alpha os=mus musculus gn=gnaq pe=1 sv=4	TR78137|c6_g1	0.744756	1.24768e-05	0.00121179		ribosome production factor 2 homolog os=bos taurus gn=rpf2 pe=2 sv=1	TR74053|c0_g1	-2.53796	8.83e-18	1.34e-16
protein phosphatase slingshot homolog 1 os=homo sapiens gn=ssh1 pe=1 sv=2	TR91495|c2_g1	0.750772	0.00274919	0.0279765		phenylalanine--trna mitochondrial os=homo sapiens gn=fars2 pe=1 sv=1	TR91474|c1_g11	-2.53123	3.95e-41	2.11e-39
serine threonine-protein kinase lmtk1 os=homo sapiens gn=aatk pe=1 sv=2	TR81831|c0_g2	0.756986	0.00235019	0.0255121		dna mismatch repair protein msh3 os=homo sapiens gn=msh3 pe=1 sv=4	TR90740|c0_g5	-2.52862	4.93e-17	7.1e-16
ras-related protein rab-3b os=mus musculus gn=rab3b pe=1 sv=1	TR91799|c1_g8	0.760462	0.00126811	0.0182306		serine threonine-protein kinase chk2 os=mus musculus gn=chek2 pe=1 sv=1	TR78260|c5_g1	-2.52361	2.47e-09	1.83e-08
low-density lipoprotein receptor-related protein 1 os=gallus gallus gn=lrp1 pe=2 sv=1	TR82166|c0_g2	0.760958	0.0050575	0.0402874		40s ribosomal protein s8 os=rattus norvegicus gn=rps8 pe=1 sv=2	TR59157|c0_g1	-2.52193	1.31e-13	1.45e-12
serine threonine-protein kinase tao1 os=rattus norvegicus gn=taok1 pe=1 sv=1	TR76150|c0_g2	0.767554	0.00485469	0.039408		dual specificity protein phosphatase 8 os=homo sapiens gn=dusp8 pe=1 sv=2	TR90622|c1_g1	-2.50547	1.32e-08	8.97e-08
1-phosphatidylinositol -bisphosphate phosphodiesterase beta-1 os=rattus norvegicus gn=plcb1 pe=1 sv=1	TR81837|c1_g1	0.768776	0.00479764	0.039121		aspartate--trna cytoplasmic os=pongo abelii gn=dars pe=2 sv=1	TR79729|c0_g1	-2.4865	5.84e-14	6.64e-13
map microtubule affinity-regulating kinase 4 os=mus musculus gn=mark4 pe=1 sv=1	TR56981|c0_g2	0.773643	0.00316287	0.0304591		unconventional myosin-ib os=mus musculus gn=myo1b pe=2 sv=3	TR85884|c0_g6	-2.4792	9.5e-13	9.72e-12
scm-like with four mbt domains protein 2 os=homo sapiens gn=sfmbt2 pe=1 sv=1	TR89740|c4_g3	0.776151	1.4101e-07	6.84767e-05		insulin-like growth factor i os=homo sapiens gn=igf1 pe=1 sv=1	TR90537|c0_g1	-2.47886	0.00090765	0.00272333
map7 domain-containing protein 2 os=homo sapiens gn=map7d2 pe=1 sv=2	TR88655|c1_g1	0.778507	6.5123e-05	0.00340268		transcription factor btf3 homolog 4 os=danio rerio gn=btf3l4 pe=2 sv=1	TR64759|c0_g1	-2.46218	3.33e-09	2.43e-08
map7 domain-containing protein 1 os=mus musculus gn=map7d1 pe=1 sv=1	TR82209|c0_g5	0.786304	0.00204367	0.0236153		mediator of rna polymerase ii transcription subunit 31 os=danio rerio gn=med31 pe=2 sv=2	TR88762|c0_g1	-2.45635	2.36e-10	1.94e-09
neuroligin-2 os=mus musculus gn=nlgn2 pe=1 sv=2	TR82743|c1_g1	0.790294	0.00236536	0.0256011		40s ribosomal protein s9 os=rattus norvegicus gn=rps9 pe=1 sv=4	TR43021|c0_g1	-2.43359	7.84e-17	1.11e-15
kinesin-like protein kif1a os=mus musculus gn=kif1a pe=1 sv=2	TR79282|c2_g2	0.792568	0.000356029	0.00889991		protein jagged-1 os=homo sapiens gn=jag1 pe=1 sv=3	TR91459|c1_g2	-2.42319	2.73e-13	2.94e-12
telomerase protein component 1 os=homo sapiens gn=tep1 pe=1 sv=2	TR88930|c4_g1	0.796997	0.00701988	0.0484452		protein spire homolog 1 os=danio rerio gn=spire1 pe=2 sv=1	TR88357|c1_g1	-2.40834	1.63e-09	1.23e-08
dolichyl-diphosphooligosaccharide--protein glycosyltransferase subunit stt3b os=mus musculus gn=stt3b pe=1 sv=2	TR85709|c1_g2	0.806695	0.000546097	0.0113631		nidogen-1 os=homo sapiens gn=nid1 pe=1 sv=3	TR78190|c0_g1	-2.39744	4.47e-08	2.84e-07
pituitary adenylate cyclase-activating polypeptide type i receptor os=homo sapiens gn=adcyap1r1 pe=1 sv=1	TR90746|c1_g10	0.80815	0.000244363	0.00724358		60s ribosomal protein l13 os=danio rerio gn=rpl13 pe=2 sv=3	TR33562|c0_g1	-2.37509	2.8e-12	2.75e-11
microtubule-associated protein 1b os=mus musculus gn=map1b pe=1 sv=2	TR82910|c0_g1	0.80846	0.000222734	0.00688682		probable threonine--trna ligase cytoplasmic os=xenopus tropicalis gn=tarsl2 pe=2 sv=1	TR89948|c0_g3	-2.37381	3.81e-20	6.84e-19
f-box lrr-repeat protein 20 os=homo sapiens gn=fbxl20 pe=1 sv=2	TR63663|c0_g1	0.814671	0.00188262	0.0227056		nanos homolog 3 os=homo sapiens gn=nanos3 pe=1 sv=1	TR88894|c0_g1	-2.36402	3.54e-15	4.44e-14
ste20-like serine threonine-protein kinase os=mus musculus gn=slk pe=1 sv=2	TR88791|c3_g1	0.827958	0.000116083	0.00480963		60s ribosomal protein l23 os=danio rerio gn=rpl23 pe=2 sv=1	TR52068|c0_g2	-2.35905	1.1e-11	1.02e-10
receptor-type tyrosine-protein phosphatase gamma os=gallus gallus gn=ptprg pe=2 sv=1	TR77199|c3_g3	0.829689	0.000586712	0.0118209		casein kinase ii subunit alpha os=gallus gallus pe=2 sv=1	TR89108|c0_g1	-2.35461	2.11e-10	1.74e-09
receptor-type tyrosine-protein phosphatase o os=homo sapiens gn=ptpro pe=1 sv=2	TR80373|c2_g1	0.829923	0.00360117	0.0329412		ras-related protein rab-15 os=rattus norvegicus gn=rab15 pe=2 sv=1	TR83014|c0_g1	-2.34019	8.02e-07	4.28e-06
receptor-type tyrosine-protein phosphatase o os=homo sapiens gn=ptpro pe=1 sv=2	TR80373|c2_g2	0.831105	0.00451821	0.0378393		cyclin-g1 os=homo sapiens gn=ccng1 pe=1 sv=2	TR74036|c1_g4	-2.3282	6.45e-20	1.14e-18
lim domain kinase 1 os=gallus gallus gn=limk1 pe=1 sv=1	TR91894|c0_g1	0.850178	0.00633466	0.0458936		histone-lysine n-methyltransferase setdb1-b os=danio rerio gn=setdb1b pe=2 sv=2	TR81736|c1_g1	-2.32095	1.32e-16	1.84e-15
uncharacterized protein ddb_g0271670 os=dictyostelium discoideum gn=ddb_g0271670 pe=3 sv=1	TR88227|c0_g1	0.851169	0.000197915	0.00648369		beta- -glucosyltransferase os=homo sapiens gn=b3galtl pe=1 sv=2	TR69472|c2_g1	-2.32088	1.73e-12	1.73e-11
serine threonine-protein kinase pak 1 os=rattus norvegicus gn=pak1 pe=1 sv=3	TR78405|c1_g1	0.868638	0.0018093	0.0222017		proteasome subunit beta type-3 os=oncorhynchus mykiss gn=psmb3 pe=2 sv=1	TR50903|c0_g1	-2.31719	1.62e-32	5.91e-31
cyclin-dependent kinase-like 5 os=homo sapiens gn=cdkl5 pe=1 sv=1	TR85675|c0_g2	0.887243	0.00293049	0.0290701		dynein heavy chain axonemal os=homo sapiens gn=dnah9 pe=1 sv=3	TR89108|c10_g1	-2.31257	2.7e-10	2.21e-09
amyloid beta a4 precursor protein-binding family b member 1-interacting protein os=danio rerio gn=apbb1ip pe=2 sv=1	TR87141|c0_g1	0.887346	0.00736433	0.0497718		ribosome biogenesis regulatory protein homolog os=mus musculus gn=rrs1 pe=1 sv=1	TR72849|c0_g1	-2.29312	6.23e-09	4.4e-08
dual specificity protein phosphatase 5 os=homo sapiens gn=dusp5 pe=1 sv=2	TR78360|c1_g1	0.893077	0.000294738	0.00802379		d dopamine receptor os=xenopus laevis gn=drd1c pe=2 sv=1	TR82678|c0_g1	-2.263	0.000353717	0.00117205
unconventional myosin-if os=homo sapiens gn=myo1f pe=1 sv=3	TR82141|c0_g1	0.89317	0.0026636	0.0274438		atp synthase subunit mitochondrial os=mus musculus gn=atp5d pe=1 sv=1	TR54221|c0_g1	-2.26292	5.16e-16	6.91e-15
amyloid beta a4 protein os=takifugu rubripes gn=app pe=3 sv=1	TR85435|c3_g1	0.898215	0.000794644	0.0140159		kinesin heavy chain isoform 5c os=mus musculus gn=kif5c pe=1 sv=3	TR88750|c1_g1	-2.25653	1.18e-06	6.12e-06
histone acetyltransferase kat7 os=rattus norvegicus gn=kat7 pe=2 sv=1	TR91520|c1_g2	0.900854	0.00242464	0.0259518		hyaluronidase-1 os=homo sapiens gn=hyal1 pe=1 sv=2	TR91745|c1_g3	-2.25564	4.14e-07	2.3e-06
protein efr3 homolog a os=xenopus laevis gn=efr3a pe=2 sv=1	TR87824|c3_g3	0.901826	0.000196358	0.00645047		mitochondrial import receptor subunit tom40 homolog os=xenopus tropicalis gn=tomm40 pe=2 sv=1	TR66997|c0_g1	-2.25064	6.99e-14	7.9e-13
teneurin-1 os=gallus gallus gn=tenm1 pe=1 sv=1	TR88976|c5_g1	0.903848	0.000524038	0.0111142		potassium voltage-gated channel subfamily kqt member 1 os=squalus acanthias gn=kcnq1 pe=2 sv=1	TR82688|c1_g1	-2.24419	7.37e-07	3.95e-06
mitogen-activated protein kinase 4 os=mus musculus gn=mapk4 pe=1 sv=1	TR91887|c1_g4	0.905427	0.000497047	0.0107559		40s ribosomal protein s5 os=homo sapiens gn=rps5 pe=1 sv=4	TR51070|c0_g1	-2.24017	2.64e-14	3.09e-13
s-adenosylmethionine synthase isoform type-2 os=rattus norvegicus gn=mat2a pe=1 sv=1	TR75039|c0_g1	0.907132	0.00014686	0.00553577		26s protease regulatory subunit 4 os=rattus norvegicus gn=psmc1 pe=2 sv=1	TR78519|c1_g1	-2.22674	6.79e-11	5.88e-10
upf0606 protein kiaa1549l os=homo sapiens gn=kiaa1549l pe=2 sv=2	TR85779|c1_g10	0.91401	0.000561422	0.0115582		iroquois-class homeodomain protein irx-5 os=homo sapiens gn=irx5 pe=1 sv=3	TR78373|c1_g1	-2.22043	0.000218261	0.000757344
dual specificity protein phosphatase 8 os=homo sapiens gn=dusp8 pe=1 sv=2	TR90622|c1_g1	0.944593	2.40664e-05	0.00180033		synaptosomal-associated protein 25-a os=danio rerio gn=snap25a pe=2 sv=1	TR68055|c0_g1	-2.21728	1.06e-07	6.39e-07
kinesin-like protein kif1a os=mus musculus gn=kif1a pe=1 sv=2	TR91243|c3_g2	0.946921	0.00104058	0.0161674		pirin os=homo sapiens gn=pir pe=1 sv=1	TR81732|c0_g2	-2.21706	1.94e-05	8.29e-05
receptor-type tyrosine-protein phosphatase s os=homo sapiens gn=ptprs pe=1 sv=3	TR74498|c3_g1	0.953331	0.000290106	0.00796995		mitochondrial import inner membrane translocase subunit tim50 os=danio rerio gn=timm50 pe=2 sv=2	TR76012|c0_g1	-2.20648	6.93e-09	4.87e-08
ras-related protein rab-27b os=homo sapiens gn=rab27b pe=1 sv=4	TR87555|c0_g1	0.960439	0.000141747	0.00543013		mitogen-activated protein kinase 4 os=mus musculus gn=mapk4 pe=1 sv=1	TR91887|c1_g4	-2.18975	0.0161865	0.0335535
map kinase-activating death domain protein os=homo sapiens gn=madd pe=1 sv=2	TR91274|c1_g2	0.962862	1.7279e-05	0.00146681		60s ribosomal protein l27 os=danio rerio gn=rpl27 pe=2 sv=3	TR112734|c0_g1	-2.18462	9.95e-14	1.11e-12
zinc transporter zip6 os=homo sapiens gn=slc39a6 pe=1 sv=3	TR88304|c5_g1	0.971616	0.00158164	0.0205951		cytochrome p450 1b1 os=homo sapiens gn=cyp1b1 pe=1 sv=2	TR87319|c0_g1	-2.18352	1.21e-05	5.37e-05
rho-related gtp-binding protein os=mus musculus gn=rhog pe=2 sv=1	TR89772|c3_g1	0.97345	0.00549881	0.042248		protein sco2 mitochondrial os=danio rerio gn=sco2 pe=3 sv=1	TR85317|c5_g5	-2.17769	2.38e-14	2.8e-13
receptor-type tyrosine-protein phosphatase r os=homo sapiens gn=ptprr pe=1 sv=2	TR91800|c3_g1	0.97808	0.00145957	0.0197281		dna ligase 1 os=dictyostelium discoideum gn=lig1 pe=3 sv=1	TR89705|c1_g7	-2.17261	3.1e-12	3.04e-11
neural-cadherin os=drosophila melanogaster gn= pe=1 sv=2	TR90078|c5_g1	0.984111	0.000590464	0.0118604		septin-9 os=mus musculus gn=sept9 pe=1 sv=1	TR82082|c0_g3	-2.16983	0.0004931	0.00157698
syntaxin-3 os=homo sapiens gn=stx3 pe=1 sv=3	TR81667|c2_g1	0.994395	0.00394526	0.0349558		prefoldin subunit 1 os=danio rerio gn=pfdn1 pe=2 sv=1	TR49214|c0_g1	-2.16979	1.26e-12	1.27e-11
zinc finger and btb domain-containing protein 21 os=homo sapiens gn=zbtb21 pe=1 sv=2	TR88411|c2_g1	1.01893	0.00102645	0.0160698		succinate dehydrogenase cytochrome b560 mitochondrial os=homo sapiens gn=sdhc pe=1 sv=1	TR62140|c0_g1	-2.16934	1.15e-18	1.86e-17
map microtubule affinity-regulating kinase 4 os=mus musculus gn=mark4 pe=1 sv=1	TR75632|c0_g1	1.0347	0.00159547	0.0207242		muscle m-line assembly protein unc-89 os=caenorhabditis elegans gn=unc-89 pe=1 sv=3	TR76172|c1_g2	-2.16865	4.19e-12	4.05e-11
regulating synaptic membrane exocytosis protein 2 os=homo sapiens gn=rims2 pe=1 sv=2	TR83341|c2_g3	1.03957	0.000575157	0.0117095		lysine-specific histone demethylase 1b os=homo sapiens gn=kdm1b pe=1 sv=3	TR88526|c0_g2	-2.16817	4.82e-21	9.18e-20
citron rho-interacting kinase os=mus musculus gn=cit pe=1 sv=3	TR86014|c2_g2	1.0406	5.16296e-05	0.0029294		ribonucleoside-diphosphate reductase large subunit os=danio rerio gn=rrm1 pe=2 sv=1	TR81034|c4_g1	-2.16371	1.74e-08	1.16e-07
receptor-type tyrosine-protein phosphatase delta os=homo sapiens gn=ptprd pe=1 sv=2	TR86892|c3_g1	1.05431	0.00734688	0.0496945		udp- c:beta- -n-acetylgalactosaminyltransferase 2 os=danio rerio gn=b3galnt2 pe=2 sv=1	TR68514|c0_g1	-2.16293	2.92e-22	5.99e-21
gdnf family receptor alpha-2 os=bos taurus gn=gfra2 pe=2 sv=1	TR78309|c1_g1	1.06469	0.000371737	0.00907862		lens fiber major intrinsic protein os=lithobates pipiens pe=1 sv=1	TR89821|c5_g1	-2.15802	0.000125196	0.0004564
phd finger protein 20 os=mus musculus gn=phf20 pe=1 sv=2	TR81735|c2_g1	1.0708	0.000728779	0.0133156		zona pellucida sperm-binding protein 3 os=gallus gallus gn=zp3 pe=1 sv=4	TR88999|c1_g4	-2.14983	0.00214581	0.00584839
spectrin beta non-erythrocytic 4 os=homo sapiens gn=sptbn4 pe=1 sv=2	TR82974|c0_g1	1.07945	0.0070141	0.0484357		scm-like with four mbt domains protein 2 os=homo sapiens gn=sfmbt2 pe=1 sv=1	TR89740|c4_g3	-2.14558	1.45e-07	8.59e-07
solute carrier family 45 member 4 os=homo sapiens gn=slc45a4 pe=1 sv=2	TR91494|c2_g1	1.08709	0.00374427	0.0338351		gpn-loop gtpase 1 os=homo sapiens gn=gpn1 pe=1 sv=1	TR82560|c0_g3	-2.14165	6.98e-07	3.76e-06
cgmp-dependent protein kinase 1 os=bos taurus gn=prkg1 pe=1 sv=2	TR81691|c1_g5	1.09296	0.00630489	0.0457785		zinc finger protein gli2 os=mus musculus gn=gli2 pe=1 sv=2	TR88406|c1_g1	-2.13386	1.67e-07	9.85e-07
teneurin-4 os=danio rerio gn=tenm4 pe=2 sv=1	TR88976|c4_g1	1.0955	0.0012741	0.0182689		inositol-3-phosphate synthase 1-a os=xenopus laevis gn=isyna1-a pe=2 sv=1	TR90646|c0_g1	-2.12841	3.07e-07	1.74e-06
a disintegrin and metalloproteinase with thrombospondin motifs 5 os=homo sapiens gn=adamts5 pe=1 sv=2	TR91375|c0_g2	1.09869	3.86163e-07	0.000135121		nadh dehydrogenase iron-sulfur protein mitochondrial os=bos taurus gn=ndufs7 pe=1 sv=1	TR68144|c0_g1	-2.12691	2.62e-14	3.07e-13
receptor-type tyrosine-protein phosphatase s os=homo sapiens gn=ptprs pe=1 sv=3	TR75787|c0_g1	1.10589	0.00186566	0.0225752		lysine-specific histone demethylase 1b os=homo sapiens gn=kdm1b pe=1 sv=3	TR88526|c0_g1	-2.12593	3.9e-36	1.68e-34
cell wall integrity and stress response component 4 os=saccharomyces cerevisiae (strain atcc 204508 s288c) gn=wsc4 pe=1 sv=1	TR88347|c0_g5	1.15585	0.0064011	0.0461824		disintegrin and metalloproteinase domain-containing protein 22 os=homo sapiens gn=adam22 pe=1 sv=1	TR87747|c0_g1	-2.12453	1.03e-05	4.63e-05
a disintegrin and metalloproteinase with thrombospondin motifs 5 os=homo sapiens gn=adamts5 pe=1 sv=2	TR91375|c0_g1	1.1775	0.000982236	0.0157377		tgf-beta receptor type-2 os=gallus gallus gn=tgfbr2 pe=1 sv=1	TR89034|c0_g1	-2.12345	1.78e-12	1.78e-11
glutamate receptor nmda 2b os=rattus norvegicus gn=grin2b pe=1 sv=1	TR82716|c2_g5	1.18033	0.000144257	0.00547952		timeless-interacting protein os=danio rerio gn=tipin pe=2 sv=1	TR88764|c0_g1	-2.11739	2.77e-06	1.37e-05
rims-binding protein 2 os=gallus gallus gn=rimbp2 pe=1 sv=1	TR85562|c3_g1	1.18453	0.0012958	0.0184122		v-type proton atpase subunit g 1 os=bos taurus gn=atp6v1g1 pe=1 sv=3	TR65059|c0_g1	-2.111	2.27e-45	1.47e-43
receptor-type tyrosine-protein phosphatase delta os=homo sapiens gn=ptprd pe=1 sv=2	TR86108|c9_g1	1.20432	0.00401699	0.0353166		sepiapterin reductase os=xenopus laevis gn=spr pe=2 sv=1	TR87710|c2_g2	-2.10759	2.6e-06	1.29e-05
ryanodine receptor 1 os=mus musculus gn=ryr1 pe=1 sv=1	TR91177|c4_g1	1.2222	0.000112484	0.00471376		interleukin-6 receptor subunit alpha os=sus scrofa gn=il6r pe=2 sv=2	TR82930|c2_g2	-2.10052	6.74e-08	4.19e-07
phospholipid-transporting atpase id os=homo sapiens gn=atp8b2 pe=1 sv=2	TR90728|c3_g3	1.39898	0.00186908	0.0226035		gamma-parvin os=homo sapiens gn=parvg pe=2 sv=1	TR80595|c1_g1	-2.0919	0.00480347	0.0118663
cyclic amp-dependent transcription factor atf-3 os=homo sapiens gn=atf3 pe=1 sv=2	TR82544|c0_g2	1.45349	2.87566e-07	0.000113048		probable signal peptidase complex subunit 2 os=danio rerio gn=spcs2 pe=2 sv=1	TR74514|c0_g2	-2.09094	3.31e-15	4.17e-14
protein unc-13 homolog a os=mus musculus gn=unc13a pe=1 sv=3	TR90475|c0_g3	1.45913	0.000778484	0.0138333		p-selectin os=mus musculus gn=selp pe=1 sv=1	TR82261|c0_g1	-2.07383	0.0206428	0.041193
macrophage colony-stimulating factor 1 receptor 2 os=takifugu rubripes gn=csf1r2 pe=3 sv=1	TR89249|c1_g1	1.4744	0.000169722	0.00602269		disintegrin and metalloproteinase domain-containing protein 11 os=mus musculus gn=adam11 pe=1 sv=2	TR87747|c2_g2	-2.07315	1.44e-08	9.71e-08
fibroblast growth factor 6 os=homo sapiens gn=fgf6 pe=1 sv=4	TR88499|c6_g1	1.54297	9.06317e-05	0.00417994		3-hydroxyacyl- dehydrogenase type-2 os=rattus norvegicus gn=hsd17b10 pe=1 sv=3	TR78524|c0_g2	-2.0645	1.19e-23	2.66e-22
phosphatidylinositol 4-kinase beta os=danio rerio gn=pi4kb pe=2 sv=2	TR85790|c0_g1	1.60741	0.00056723	0.0116258		zona pellucida sperm-binding protein 3 os=homo sapiens gn=zp3 pe=1 sv=2	TR88999|c1_g1	-2.06385	0.000331115	0.00110391
fibroblast growth factor 4a os=xenopus laevis gn=fgf4-a pe=2 sv=1	TR91211|c1_g5	1.72482	0.000366124	0.00904952		forkhead box protein o1-a os=danio rerio gn=foxo1a pe=2 sv=1	TR81927|c6_g1	-2.05058	1.05e-06	5.52e-06
transcription factor os=gallus gallus gn=mafk pe=2 sv=1	TR85974|c0_g1	1.7862	2.38776e-05	0.00179308		40s ribosomal protein s3 os=ictalurus punctatus gn=rps3 pe=2 sv=1	TR43135|c0_g1	-2.02204	1.79e-16	2.48e-15
fos-related antigen 2 os=homo sapiens gn=fosl2 pe=1 sv=1	TR82780|c0_g1	1.94992	3.85994e-05	0.00241865		adenosine deaminase os=danio rerio gn=ada pe=2 sv=2	TR81911|c4_g1	-2.00808	1.48e-05	6.45e-05
						beta- -n-acetylglucosaminyltransferase manic fringe os=danio rerio gn=mfng pe=2 sv=3	TR89264|c0_g1	-2.00508	0.00196164	0.00539761
						ankyrin repeat and socs box protein 1 os=homo sapiens gn=asb1 pe=1 sv=1	TR82896|c0_g1	-1.99778	5.66e-06	2.65e-05
						gtp-binding protein rheb os=homo sapiens gn=rheb pe=1 sv=1	TR79024|c0_g4	-1.99098	6.65e-12	6.31e-11
						tbc1 domain family member 22a os=mus musculus gn=tbc1d22a pe=1 sv=3	TR82142|c3_g1	-1.99029	3.6e-06	1.75e-05
						ribosomal rna small subunit methyltransferase nep1 os=mus musculus gn=emg1 pe=2 sv=1	TR68635|c0_g1	-1.98466	2.41e-10	1.98e-09
						tox high mobility group box family member 2 os=rattus norvegicus gn=tox2 pe=2 sv=1	TR85421|c1_g1	-1.97448	2.56e-05	0.000106483
						tensin-3 os=homo sapiens gn=tns3 pe=1 sv=2	TR91162|c0_g2	-1.97048	6.66e-08	4.14e-07
						alpha-2-macroglobulin os=pongo abelii gn=a2m pe=2 sv=1	TR82020|c6_g1	-1.9704	0.00877671	0.0199115
						macrophage colony-stimulating factor 1 receptor 2 os=takifugu rubripes gn=csf1r2 pe=3 sv=1	TR89249|c1_g1	-1.96525	0.000875517	0.00263788
						katanin p60 atpase-containing subunit a1 os=salmo salar gn=katna1 pe=2 sv=1	TR83296|c0_g1	-1.96515	1.14e-20	2.12e-19
						rho gtpase-activating protein syde2 os=homo sapiens gn=syde2 pe=1 sv=2	TR88448|c1_g1	-1.9364	0.000759382	0.00231955
						pr domain zinc finger protein 4 os=homo sapiens gn=prdm4 pe=1 sv=3	TR82312|c3_g1	-1.93566	7.67e-08	4.73e-07
						14-3-3 protein beta alpha-1 os=oncorhynchus mykiss pe=2 sv=1	TR85374|c5_g1	-1.93531	3.26e-41	1.75e-39
						cytochrome c oxidase subunit mitochondrial os=cyprinus carpio pe=3 sv=1	TR65507|c0_g1	-1.93364	0.00015253	0.000546404
						eukaryotic translation initiation factor 6 os=danio rerio gn=eif6 pe=2 sv=1	TR81063|c0_g1	-1.92538	9.07e-07	4.8e-06
						filamin-binding lim protein 1 os=pongo abelii gn=fblim1 pe=2 sv=1	TR80301|c0_g1	-1.92294	9.24e-05	0.00034644
						steroid hormone receptor err2 os=homo sapiens gn=esrrb pe=1 sv=2	TR89871|c1_g3	-1.91037	9.27e-06	4.2e-05
						vasoactive intestinal polypeptide receptor 2 os=rattus norvegicus gn=vipr2 pe=2 sv=1	TR88663|c0_g1	-1.89768	0.00344566	0.00886571
						lrr and pyd domains-containing protein 12 os=mus musculus gn=nlrp12 pe=2 sv=1	TR91978|c1_g1	-1.89333	0.00224918	0.00608983
						g patch domain-containing protein 4 os=xenopus laevis gn=gpatch4 pe=2 sv=1	TR84433|c0_g1	-1.88503	2.41e-08	1.58e-07
						fibroblast growth factor receptor 4 os=danio rerio gn=fgfr4 pe=1 sv=1	TR87394|c0_g1	-1.88466	0.00353755	0.00907824
						stromal interaction molecule 1 os=homo sapiens gn=stim1 pe=1 sv=3	TR86864|c0_g1	-1.88091	3.21e-27	8.87e-26
						a disintegrin and metalloproteinase with thrombospondin motifs 9 os=homo sapiens gn=adamts9 pe=1 sv=4	TR89826|c0_g1	-1.87801	0.00012036	0.00044051
						protein mnn4 os=saccharomyces cerevisiae (strain atcc 204508 s288c) gn=mnn4 pe=4 sv=2	TR91195|c1_g1	-1.87617	9.9e-06	4.46e-05
						dna-directed rna polymerases and iii subunit rpabc4 os=mus musculus gn=polr2k pe=2 sv=2	TR87735|c0_g1	-1.86656	4.35e-06	2.08e-05
						ras-related protein rab-27b os=homo sapiens gn=rab27b pe=1 sv=4	TR87555|c0_g1	-1.8646	0.000213327	0.000741669
						wiskott-aldrich syndrome protein homolog os=mus musculus gn=was pe=1 sv=1	TR79437|c1_g1	-1.85864	0.0127248	0.0273666
						cerebellar degeneration-related protein 2-like os=danio rerio gn=cdr2l pe=2 sv=2	TR81697|c0_g1	-1.84994	3.45e-20	6.21e-19
						homolog subfamily c member 2 os=danio rerio gn=dnajc2 pe=2 sv=1	TR86512|c0_g1	-1.84319	4.42e-11	3.89e-10
						p2x purinoceptor 1 os=rattus norvegicus gn=p2rx1 pe=2 sv=1	TR78436|c1_g2	-1.84174	0.000750675	0.00229531
						lipid phosphate phosphohydrolase 2 os=homo sapiens gn=ppap2c pe=1 sv=1	TR88291|c1_g1	-1.84126	1.47e-05	6.44e-05
						ras suppressor protein 1 os=bos taurus gn=rsu1 pe=2 sv=1	TR85542|c0_g1	-1.83567	2.36e-18	3.74e-17
						ribosomal protein s6 kinase 2 alpha os=gallus gallus gn=rps6ka pe=2 sv=1	TR89124|c2_g1	-1.83243	6.95e-16	9.22e-15
						cgmp-dependent protein kinase 1 os=mus musculus gn=prkg1 pe=1 sv=1	TR81691|c1_g4	-1.82471	0.00678621	0.0159518
						sphingosine-1-phosphate lyase 1 os=homo sapiens gn=sgpl1 pe=1 sv=3	TR87616|c0_g1	-1.81772	1.01e-16	1.42e-15
						endothelin-1 receptor os=homo sapiens gn=ednra pe=1 sv=1	TR89205|c1_g1	-1.81679	0.00313615	0.00815946
						caspase-8 os=homo sapiens gn=casp8 pe=1 sv=1	TR88927|c0_g1	-1.81446	1.2e-06	6.24e-06
						inhibitor of nuclear factor kappa-b kinase subunit beta os=homo sapiens gn=ikbkb pe=1 sv=1	TR90599|c1_g1	-1.81164	3.8e-07	2.12e-06
						cadherin-10 os=homo sapiens gn=cdh10 pe=1 sv=2	TR81676|c3_g2	-1.80904	0.000662174	0.00205227
						protein jagged-1b os=danio rerio gn=jag1b pe=2 sv=1	TR91459|c1_g1	-1.80263	2.66e-12	2.62e-11
						traf2 and nck-interacting protein kinase os=homo sapiens gn=tnik pe=1 sv=1	TR74187|c1_g1	-1.80163	7.11e-07	3.82e-06
						u2 small nuclear ribonucleoprotein a os=macaca fascicularis gn=snrpa1 pe=2 sv=1	TR90806|c0_g1	-1.79896	6.98e-22	1.4e-20
						a disintegrin and metalloproteinase with thrombospondin motifs 5 os=homo sapiens gn=adamts5 pe=1 sv=2	TR91375|c0_g2	-1.79708	0.000575786	0.00181121
						pituitary adenylate cyclase-activating polypeptide type i receptor os=homo sapiens gn=adcyap1r1 pe=1 sv=1	TR88884|c1_g2	-1.7953	0.00542495	0.0131731
						gtp-binding protein sar1b os=bos taurus gn=sar1b pe=2 sv=1	TR62716|c0_g1	-1.79423	9.74e-27	2.63e-25
						partitioning defective 6 homolog gamma os=mus musculus gn=pard6g pe=2 sv=1	TR88796|c1_g2	-1.79284	1.21e-07	7.24e-07
						serine threonine-protein kinase ulk1 os=homo sapiens gn=ulk1 pe=1 sv=2	TR78428|c4_g2	-1.78399	3.07e-05	0.000126084
						3-hydroxyacyl- dehydrogenase type-2 os=bos taurus gn=hsd17b10 pe=1 sv=3	TR78524|c0_g1	-1.76131	2.7e-08	1.76e-07
						melanoma receptor tyrosine-protein kinase os=xiphophorus maculatus gn=xmrk pe=2 sv=2	TR85902|c2_g1	-1.75703	7.75e-09	5.41e-08
						rna-binding protein os=danio rerio gn= pe=1 sv=1	TR81579|c2_g1	-1.74547	7.32e-15	8.97e-14
						tyrosine-protein kinase receptor tie-1 os=mus musculus gn=tie1 pe=2 sv=3	TR85224|c0_g1	-1.74303	5.75e-06	2.69e-05
						atp synthase subunit mitochondrial os=rattus norvegicus gn=atp5a1 pe=1 sv=2	TR80436|c2_g1	-1.74098	9.26e-09	6.41e-08
						pleckstrin os=rattus norvegicus gn=plek pe=2 sv=1	TR82320|c0_g1	-1.73594	0.00484676	0.0119596
						tyrosine-protein phosphatase non-receptor type 18 os=mus musculus gn=ptpn18 pe=1 sv=1	TR78561|c0_g1	-1.73124	0.00407071	0.0102694
						transcription factor 7 os=mus musculus gn=tcf7 pe=2 sv=2	TR83087|c1_g8	-1.7213	2.34e-06	1.17e-05
						dipeptidase 2 os=mus musculus gn=dpep2 pe=1 sv=1	TR91639|c0_g3	-1.70678	3.31e-06	1.61e-05
						nacht and wd repeat domain-containing protein 1 os=homo sapiens gn=nwd1 pe=2 sv=3	TR86992|c0_g1	-1.69518	0.00205825	0.00563252
						hexokinase-1 os=homo sapiens gn=hk1 pe=1 sv=3	TR82164|c1_g2	-1.68753	0.000274583	0.000932461
						anthrax toxin receptor 1 os=homo sapiens gn=antxr1 pe=1 sv=2	TR81759|c0_g4	-1.6862	0.00178452	0.00497689
						cyclic amp-dependent transcription factor atf-3 os=homo sapiens gn=atf3 pe=1 sv=2	TR82544|c0_g2	-1.68074	0.00245985	0.00659152
						f-actin-capping protein subunit alpha-2 os=gallus gallus gn=capza2 pe=1 sv=1	TR113082|c0_g1	-1.67986	1.5e-28	4.48e-27
						partitioning defective 6 homolog gamma os=mus musculus gn=pard6g pe=2 sv=1	TR83262|c0_g1	-1.67155	0.00108308	0.00318604
						zona pellucida sperm-binding protein 3 os=homo sapiens gn=zp3 pe=1 sv=2	TR88999|c1_g5	-1.66895	0.00057901	0.00182066
						kit ligand os=neovison vison gn=kitlg pe=2 sv=1	TR88941|c3_g1	-1.66189	0.0057527	0.0138362
						fumarate mitochondrial os=danio rerio gn=fh pe=2 sv=1	TR82392|c0_g3	-1.65731	3.52e-13	3.76e-12
						dual specificity protein phosphatase 5 os=homo sapiens gn=dusp5 pe=1 sv=2	TR78360|c1_g1	-1.65729	0.00128609	0.00370945
						ubiquitin carboxyl-terminal hydrolase 36 os=homo sapiens gn=usp36 pe=1 sv=3	TR88203|c0_g2	-1.6544	7.45e-06	3.42e-05
						succinate dehydrogenase iron-sulfur mitochondrial os=danio rerio gn=sdhb pe=2 sv=1	TR80959|c0_g1	-1.65365	0.000109029	0.000402915
						laminin subunit beta-2 os=homo sapiens gn=lamb2 pe=1 sv=2	TR87567|c0_g2	-1.65309	0.0124642	0.0268978
						transcription factor cp2 os=gallus gallus gn=tfcp2 pe=2 sv=1	TR87437|c0_g8	-1.64088	0.000437714	0.00141726
						prefoldin subunit 6 os=homo sapiens gn=pfdn6 pe=1 sv=1	TR69837|c0_g1	-1.63216	1.24e-08	8.48e-08
						low-density lipoprotein receptor-related protein 1 os=gallus gallus gn=lrp1 pe=2 sv=1	TR82166|c0_g2	-1.62703	0.00962655	0.0215609
						roundabout homolog 1 os=mus musculus gn=robo1 pe=1 sv=1	TR82216|c1_g1	-1.62255	0.00706655	0.0165173
						interferon regulatory factor 2-binding protein 2-a os=danio rerio gn=irf2bp2a pe=2 sv=1	TR131947|c0_g1	-1.6212	3.11e-13	3.34e-12
						homolog subfamily c member 15 os=xenopus tropicalis gn=dnajc15 pe=2 sv=1	TR79981|c0_g6	-1.61989	2.49e-05	0.000103946
						inhibin alpha chain os=gallus gallus gn=inha pe=3 sv=2	TR82301|c0_g1	-1.61142	0.00257508	0.00686451
						golgi reassembly-stacking protein 2 os=mus musculus gn=gorasp2 pe=1 sv=3	TR82054|c0_g1	-1.61056	1.45e-06	7.45e-06
						bone morphogenetic protein receptor type-1b os=homo sapiens gn=bmpr1b pe=1 sv=1	TR85990|c2_g1	-1.60791	0.000781371	0.00238142
						ras-related protein r-ras2 os=mus musculus gn=rras2 pe=1 sv=1	TR78288|c0_g1	-1.60609	0.000157528	0.000562502
						alpha-n-acetylgalactosaminidase os=gallus gallus gn=naga pe=1 sv=1	TR82149|c2_g2	-1.60283	0.00487561	0.0120225
						nuclear pore complex protein nup54 os=mus musculus gn=nup54 pe=1 sv=1	TR62627|c0_g1	-1.60075	1.99e-05	8.47e-05
						collagenase 3 os=xenopus laevis gn=mmp13 pe=2 sv=1	TR87427|c0_g2	-1.59986	0.00844718	0.0192621
						hypermethylated in cancer 2 protein os=danio rerio gn=hic2 pe=2 sv=1	TR73755|c0_g1	-1.58647	0.00122922	0.00356482
						proteasome subunit alpha type-1 os=homo sapiens gn=psma1 pe=1 sv=1	TR65621|c0_g1	-1.57973	3.22e-06	1.57e-05
						transcription factor e2f6 os=bos taurus gn=e2f6 pe=2 sv=1	TR80563|c0_g1	-1.57953	3.35e-07	1.89e-06
						serine--trna cytoplasmic os=rattus norvegicus gn=sars pe=1 sv=3	TR81576|c3_g1	-1.5755	1.01e-10	8.63e-10
						fermitin family homolog 2 os=danio rerio gn=fermt2 pe=2 sv=1	TR82529|c2_g8	-1.57478	1.13e-07	6.8e-07
						acetylserotonin o-methyltransferase os=gallus gallus gn=asmt pe=2 sv=1	TR90496|c1_g2	-1.57242	4.65e-06	2.21e-05
						receptor-type tyrosine-protein phosphatase c os=cyprinus carpio gn=ptprc pe=2 sv=1	TR90712|c1_g1	-1.57059	0.0228859	0.0448947
						nuclear receptor ror-beta os=rattus norvegicus gn=rorb pe=1 sv=3	TR85434|c1_g1	-1.56949	3.75e-09	2.71e-08
						transcription factor cp2 os=gallus gallus gn=tfcp2 pe=2 sv=1	TR87437|c0_g6	-1.56246	1.34e-07	8e-07
						zinc finger protein 782 os=homo sapiens gn=znf782 pe=2 sv=1	TR82001|c1_g5	-1.55557	0.00128466	0.0037066
						chromodomain-helicase-dna-binding protein 9 os=homo sapiens gn=chd9 pe=1 sv=2	TR83201|c1_g1	-1.55357	7.65e-06	3.51e-05
						transcription factor 4 os=homo sapiens gn=tcf4 pe=1 sv=3	TR90041|c0_g2	-1.5438	0.00144533	0.00411587
						succinate dehydrogenase iron-sulfur mitochondrial os=danio rerio gn=sdhb pe=2 sv=1	TR80959|c0_g2	-1.53469	9.19e-05	0.00034469
						small nuclear ribonucleoprotein g os=mus musculus gn=snrpg pe=1 sv=1	TR43295|c0_g1	-1.53398	2.1e-08	1.39e-07
						nucleoporin ndc1 os=danio rerio gn=ndc1 pe=2 sv=1	TR82979|c0_g1	-1.53082	1.79e-05	7.68e-05
						u2 small nuclear ribonucleoprotein b os=mus musculus gn=snrpb2 pe=1 sv=1	TR78266|c1_g2	-1.52547	3.7e-09	2.68e-08
						at-rich interactive domain-containing protein 5b os=homo sapiens gn=arid5b pe=1 sv=3	TR82598|c0_g1	-1.5245	6.85e-06	3.17e-05
						kelch-like protein 10 os=rattus norvegicus gn=klhl10 pe=2 sv=1	TR81488|c3_g1	-1.51906	1.12e-08	7.68e-08
						phosphate carrier mitochondrial os=pongo abelii gn=slc25a3 pe=2 sv=1	TR64715|c0_g1	-1.51329	5.56e-07	3.03e-06
						rho-associated protein kinase 2 os=bos taurus gn=rock2 pe=1 sv=1	TR77620|c3_g1	-1.51174	0.00384719	0.00976678
						mob kinase activator 1a os=rattus norvegicus gn=mob1a pe=2 sv=3	TR82373|c2_g6	-1.51111	5.63e-09	4e-08
						proteasome subunit alpha type-6 os=rattus norvegicus gn=psma6 pe=1 sv=1	TR70148|c0_g1	-1.50707	1.33e-06	6.85e-06
						rab11 family-interacting protein 4a os=danio rerio gn=rab11fip4a pe=2 sv=1	TR91504|c0_g1	-1.50386	1.5e-13	1.65e-12
						nectin-1 os=mus musculus gn=pvrl1 pe=1 sv=3	TR91372|c2_g1	-1.5	0.000344912	0.00114562
						upf0598 protein c8orf82 homolog os=mus musculus pe=2 sv=1	TR77261|c0_g1	-1.49927	9.29e-06	4.21e-05
						lysine--trna ligase os=mus musculus gn=kars pe=1 sv=1	TR77502|c0_g1	-1.48793	5.4e-09	3.85e-08
						cgmp-dependent protein kinase 1 os=bos taurus gn=prkg1 pe=1 sv=2	TR81691|c1_g5	-1.48468	0.0199666	0.0400634
						atp-dependent rna helicase ddx18 os=mus musculus gn=ddx18 pe=2 sv=1	TR75690|c1_g1	-1.4743	0.000569325	0.00179315
						atp synthase subunit mitochondrial os=mus musculus gn=atp5a1 pe=1 sv=1	TR80436|c0_g1	-1.47134	4.88e-09	3.49e-08
						ubiquitin-like protein 5 os=psammomys obesus gn=ubl5 pe=3 sv=1	TR71137|c1_g2	-1.46529	5.21e-10	4.13e-09
						atypical chemokine receptor 3 os=canis familiaris gn=ackr3 pe=2 sv=1	TR91888|c1_g1	-1.46399	0.0132115	0.0282549
						7sk snrna methylphosphate capping enzyme os=homo sapiens gn=mepce pe=1 sv=1	TR86943|c2_g1	-1.46181	6.19e-06	2.89e-05
						protein fam133 os=danio rerio gn=fam133 pe=2 sv=2	TR84969|c3_g2	-1.4599	0.000136385	0.000493759
						traf2 and nck-interacting protein kinase os=homo sapiens gn=tnik pe=1 sv=1	TR79043|c3_g1	-1.45484	2.44e-06	1.21e-05
						exostosin-1c os=danio rerio gn=ext1c pe=2 sv=1	TR85707|c0_g2	-1.45447	0.000258301	0.000881913
						was wasl-interacting protein family member 1 os=homo sapiens gn=wipf1 pe=1 sv=3	TR86268|c0_g1	-1.44494	4.88e-05	0.000192999
						disintegrin and metalloproteinase domain-containing protein 11 os=mus musculus gn=adam11 pe=1 sv=2	TR88753|c1_g1	-1.44334	0.000413219	0.00134612
						eyes absent homolog 4 os=mus musculus gn=eya4 pe=2 sv=2	TR78318|c1_g1	-1.43663	0.0228252	0.0448028
						checkpoint protein hus1 os=homo sapiens gn=hus1 pe=1 sv=1	TR78613|c0_g1	-1.42945	0.00010395	0.000385516
						unconventional myosin-if os=homo sapiens gn=myo1f pe=1 sv=3	TR82141|c0_g1	-1.42905	0.0224173	0.0441666
						mediator of rna polymerase ii transcription subunit 10 os=danio rerio gn=med10 pe=2 sv=1	TR70894|c0_g1	-1.42873	1.31e-14	1.56e-13
						proteasome subunit alpha type-6 os=rattus norvegicus gn=psma6 pe=1 sv=1	TR34444|c0_g1	-1.42857	1.93e-07	1.12e-06
						nuclear transport factor 2 os=rattus norvegicus gn=nutf2 pe=1 sv=1	TR81443|c1_g1	-1.42087	6.08e-06	2.84e-05
						cd9 antigen os=rattus norvegicus gn=cd9 pe=1 sv=2	TR83354|c0_g1	-1.41703	0.00100121	0.00297169
						crossover junction endonuclease mus81 os=danio rerio gn=mus81 pe=1 sv=1	TR82980|c5_g5	-1.41631	2.75e-07	1.57e-06
						elongator complex protein 3 os=danio rerio gn=elp3 pe=2 sv=3	TR88583|c0_g1	-1.41287	3.7e-07	2.07e-06
						probable atp-dependent rna helicase dhx37 os=homo sapiens gn=dhx37 pe=1 sv=1	TR90541|c0_g1	-1.40439	9.95e-05	0.000370687
						dolichyl-diphosphooligosaccharide--protein glycosyltransferase 48 kda subunit os=danio rerio gn=ddost pe=2 sv=2	TR66292|c0_g1	-1.40202	4.29e-07	2.38e-06
						ubiquinone biosynthesis protein coq7 homolog os=mus musculus gn=coq7 pe=2 sv=3	TR69813|c0_g1	-1.40153	3.79e-07	2.12e-06
						gem-interacting protein os=homo sapiens gn=gmip pe=1 sv=2	TR83026|c0_g1	-1.40016	0.0195653	0.0393994
						u3 small nucleolar ribonucleoprotein protein imp3 os=homo sapiens gn=imp3 pe=1 sv=1	TR81706|c0_g2	-1.38997	1.25e-19	2.16e-18
						1-phosphatidylinositol -bisphosphate phosphodiesterase beta-3 os=mus musculus gn=plcb3 pe=2 sv=2	TR91660|c1_g2	-1.38795	1.06e-08	7.27e-08
						proteasome subunit alpha type-5 os=mus musculus gn=psma5 pe=1 sv=1	TR74105|c0_g1	-1.37995	2.53e-09	1.87e-08
						lim domain and actin-binding protein 1 os=mus musculus gn=lima1 pe=1 sv=3	TR87583|c0_g1	-1.37706	8.24e-15	1.01e-13
						ribosomal protein s6 kinase beta-1 os=oryctolagus cuniculus gn=rps6kb1 pe=2 sv=1	TR89293|c0_g1	-1.3708	1.52e-05	6.64e-05
						26s protease regulatory subunit 6a os=rattus norvegicus gn=psmc3 pe=2 sv=1	TR78519|c2_g1	-1.37045	0.000283189	0.000958682
						vacuolar atpase assembly integral membrane protein vma21 os=xenopus laevis gn=vma21 pe=3 sv=1	TR66556|c0_g1	-1.36919	7.64e-16	1.01e-14
						thiamine transporter 1 os=homo sapiens gn=slc19a2 pe=1 sv=2	TR91917|c1_g4	-1.36081	0.0230979	0.0452535
						endoplasmin os=mus musculus gn=hsp90b1 pe=1 sv=2	TR80130|c0_g1	-1.35791	5.84e-13	6.11e-12
						protein dpy-30 homolog os=homo sapiens gn=dpy30 pe=1 sv=1	TR50651|c0_g1	-1.34271	0.000278686	0.000944976
						bud13 homolog os=gallus gallus gn=bud13 pe=2 sv=1	TR77573|c0_g1	-1.34176	0.00045287	0.00146183
						calcineurin subunit b type 1 os=rattus norvegicus gn=ppp3r1 pe=1 sv=2	TR89827|c4_g6	-1.34	0.00898928	0.0203383
						transient receptor potential cation channel subfamily m member 3 os=homo sapiens gn=trpm3 pe=2 sv=4	TR87722|c2_g1	-1.33811	9.77e-08	5.93e-07
						derlin- os=zea mays gn= pe=2 sv=2	TR91339|c3_g1	-1.33113	2.83e-10	2.31e-09
						rrna 2 -o-methyltransferase fibrillarin os=xenopus laevis gn=fbl pe=2 sv=1	TR62244|c0_g1	-1.32601	1.19e-07	7.15e-07
						rna polymerase-associated protein rtf1 homolog os=mus musculus gn=rtf1 pe=1 sv=1	TR90553|c1_g2	-1.32157	1.21e-05	5.37e-05
						-like protein 1 os=danio rerio gn=lancl1 pe=2 sv=1	TR78502|c0_g1	-1.31684	0.000239576	0.000823337
						c-jun-amino-terminal kinase-interacting protein 2 os=homo sapiens gn=mapk8ip2 pe=1 sv=2	TR91714|c1_g2	-1.31394	0.00189059	0.00522767
						traf2 and nck-interacting protein kinase os=mus musculus gn=tnik pe=1 sv=2	TR79043|c2_g1	-1.31142	0.000167939	0.000595964
						26s proteasome non-atpase regulatory subunit 3 os=mus musculus gn=psmd3 pe=1 sv=3	TR68742|c0_g1	-1.30301	1.82e-09	1.37e-08
						ubiquitin-conjugating enzyme e2 t os=danio rerio gn=ube2t pe=2 sv=1	TR85407|c0_g2	-1.29587	0.000149627	0.000536825
						tyrosine-protein kinase transforming protein erbb os=avian leukosis virus gn=v-erbb pe=2 sv=2	TR89231|c4_g2	-1.29581	0.00436969	0.0109203
						dna (cytosine-5)-methyltransferase 3a os=gallus gallus gn=dnmt3a pe=2 sv=1	TR78244|c1_g1	-1.29506	0.000520028	0.00165471
						wiskott-aldrich syndrome protein family member 3 os=mus musculus gn=wasf3 pe=2 sv=1	TR75744|c0_g1	-1.29083	0.000154313	0.000552127
						rac-gamma serine threonine-protein kinase os=homo sapiens gn=akt3 pe=1 sv=1	TR82283|c2_g2	-1.28734	2.27e-22	4.7e-21
						kinesin-like protein kif1a os=mus musculus gn=kif1a pe=1 sv=2	TR79282|c2_g2	-1.28362	0.0172242	0.0353678
						dual specificity mitogen-activated protein kinase kinase 2 os=cyprinus carpio gn=map2k2 pe=2 sv=1	TR78070|c1_g5	-1.28204	1.05e-06	5.49e-06
						wd repeat-containing protein 5 os=rattus norvegicus gn=wdr5 pe=1 sv=1	TR86055|c5_g2	-1.27969	3.42e-05	0.000139494
						fermitin family homolog 3 os=bos taurus gn=fermt3 pe=2 sv=1	TR80041|c0_g3	-1.27283	0.0233271	0.0456147
						rna polymerase ii elongation factor ell2 os=mus musculus gn=ell2 pe=2 sv=2	TR89220|c0_g2	-1.26693	0.000902913	0.0027114
						myosin-11 os=oryctolagus cuniculus gn=myh11 pe=2 sv=2	TR87759|c0_g1	-1.25838	0.0249985	0.0483728
						1-phosphatidylinositol -bisphosphate phosphodiesterase beta-1 os=bos taurus gn=plcb1 pe=1 sv=1	TR88571|c0_g1	-1.25396	2.73e-05	0.000113201
						26s proteasome non-atpase regulatory subunit 6 os=homo sapiens gn=psmd6 pe=1 sv=1	TR66653|c0_g1	-1.24311	0.000565565	0.00178266
						dna-directed rna polymerases and iii subunit rpabc4 os=mus musculus gn=polr2k pe=2 sv=2	TR87735|c0_g4	-1.23616	0.000977962	0.00291048
						v-type proton atpase subunit h os=bos taurus gn=atp6v1h pe=2 sv=2	TR69724|c0_g1	-1.21245	5.37e-21	1.02e-19
						mrna export factor os=danio rerio gn=rae1 pe=2 sv=2	TR76055|c0_g1	-1.20828	0.000413377	0.00134647
						asparagine--trna cytoplasmic os=mus musculus gn=nars pe=1 sv=2	TR90618|c1_g9	-1.20672	1.34e-07	7.97e-07
						splicing factor 3b subunit 4 os=rattus norvegicus gn=sf3b4 pe=2 sv=1	TR82455|c7_g1	-1.20236	6.95e-05	0.00026697
						ras-associated and pleckstrin homology domains-containing protein 1 os=homo sapiens gn=raph1 pe=1 sv=3	TR87537|c0_g1	-1.19877	0.00707959	0.0165433
						sedoheptulokinase os=mus musculus gn=shpk pe=1 sv=1	TR87730|c0_g1	-1.19513	2.04e-05	8.66e-05
						mitogen-activated protein kinase kinase kinase kinase 2 os=homo sapiens gn=map4k2 pe=1 sv=2	TR87405|c1_g2	-1.1928	0.0131732	0.0281861
						epithelial discoidin domain-containing receptor 1 os=pan troglodytes gn=ddr1 pe=3 sv=1	TR87242|c2_g1	-1.19174	0.000388289	0.00127416
						unconventional myosin-ie os=mus musculus gn=myo1e pe=1 sv=1	TR88946|c0_g1	-1.18679	0.0121981	0.0264013
						transcription factor e2f3 os=homo sapiens gn=e2f3 pe=1 sv=1	TR80102|c0_g3	-1.18398	0.000816365	0.00247657
						nadh dehydrogenase iron-sulfur protein mitochondrial os=macaca fascicularis gn=ndufs8 pe=2 sv=1	TR83600|c2_g1	-1.18059	9.5e-13	9.72e-12
						nucleolar protein 56 os=mus musculus gn=nop56 pe=1 sv=2	TR75361|c1_g1	-1.17062	4.04e-07	2.25e-06
						mitochondrial import inner membrane translocase subunit tim10 os=danio rerio gn=timm10 pe=3 sv=1	TR83595|c0_g1	-1.1663	0.000113269	0.000416943
						15-hydroxyprostaglandin dehydrogenase os=rattus norvegicus gn=hpgd pe=2 sv=2	TR90478|c2_g1	-1.1661	0.00374096	0.00952864
						ribosomal protein s6 kinase alpha-3 os=mus musculus gn=rps6ka3 pe=1 sv=2	TR88573|c6_g1	-1.16184	0.000547282	0.00173138
						plectin os=mus musculus gn=plec pe=1 sv=3	TR85608|c0_g1	-1.15678	0.0161391	0.0334623
						dna-directed rna polymerase iii subunit rpc6 os=homo sapiens gn=polr3f pe=1 sv=1	TR66820|c1_g1	-1.14171	0.00170821	0.00478388
						protein phosphatase methylesterase 1 os=homo sapiens gn=ppme1 pe=1 sv=3	TR81709|c0_g1	-1.1346	4.59e-07	2.53e-06
						lamin-l os=xenopus laevis pe=2 sv=1	TR78199|c1_g1	-1.12942	0.000137403	0.000497121
						mitoferrin-2 os=danio rerio gn=slc25a28 pe=2 sv=1	TR81543|c0_g2	-1.1287	1.06e-05	4.75e-05
						phosphatidylinositol-binding clathrin assembly protein os=rattus norvegicus gn=picalm pe=1 sv=1	TR85222|c2_g3	-1.12797	3.76e-05	0.000152314
						lysophospholipid acyltransferase 5 os=homo sapiens gn=lpcat3 pe=1 sv=1	TR85729|c0_g1	-1.12041	1.68e-05	7.28e-05
						gdnf family receptor alpha-2 os=mus musculus gn=gfra2 pe=2 sv=2	TR78421|c9_g6	-1.11915	2.13e-08	1.41e-07
						rna binding protein fox-1 homolog 2 os=xenopus laevis gn=rbfox2 pe=1 sv=1	TR89005|c0_g1	-1.11745	1.5e-05	6.56e-05
						nuclear transport factor 2 os=rattus norvegicus gn=nutf2 pe=1 sv=1	TR34181|c0_g1	-1.11685	0.000100087	0.000372381
						e3 sumo-protein ligase cbx4 os=homo sapiens gn=cbx4 pe=1 sv=3	TR82095|c0_g1	-1.11589	0.00785878	0.0181034
						protein lchn os=danio rerio gn=lchn pe=3 sv=1	TR88429|c2_g1	-1.10243	1.78e-05	7.66e-05
						vacuolar protein sorting-associated protein 4b os=bos taurus gn=vps4b pe=2 sv=1	TR87034|c2_g1	-1.10035	0.00628043	0.0149242
						cyclin-dependent kinase 10 os=bos taurus gn=cdk10 pe=2 sv=1	TR88849|c2_g8	-1.09795	6.3e-05	0.000244009
						26s protease regulatory subunit 6b os=macaca fascicularis gn=psmc4 pe=2 sv=1	TR65111|c0_g1	-1.09591	0.000140946	0.000508832
						growth differentiation factor 8 os=danio rerio gn=mstnb pe=2 sv=2	TR91812|c4_g1	-1.09538	0.0110167	0.0242281
						was protein family homolog 1 os=danio rerio gn=wash1 pe=2 sv=2	TR82552|c2_g1	-1.0934	0.000359708	0.00118921
						b-cell receptor-associated protein 31 os=pongo abelii gn=bcap31 pe=2 sv=3	TR85533|c0_g1	-1.0928	0.00156562	0.0044213
						dna primase small subunit os=homo sapiens gn=prim1 pe=1 sv=1	TR78088|c0_g10	-1.08855	0.000247802	0.000849441
						unconventional myosin-id os=homo sapiens gn=myo1d pe=1 sv=2	TR82656|c0_g1	-1.07556	0.0202863	0.040602
						yeats domain-containing protein 4 os=mus musculus gn=yeats4 pe=2 sv=1	TR83021|c0_g4	-1.07445	9.67e-06	4.37e-05
						mitogen-activated protein kinase kinase kinase 5 os=homo sapiens gn=map3k5 pe=1 sv=1	TR91415|c2_g8	-1.06786	0.00166543	0.00467457
						dna-directed rna polymerases and iii subunit rpabc1 os=rattus norvegicus gn=polr2e pe=2 sv=1	TR80776|c0_g1	-1.06665	0.000523005	0.0016627
						mannose-1-phosphate guanyltransferase beta os=danio rerio gn=gmppb pe=2 sv=1	TR86950|c0_g1	-1.05483	4.51e-06	2.15e-05
						low-density lipoprotein receptor-related protein 1 os=gallus gallus gn=lrp1 pe=2 sv=1	TR92070|c3_g1	-1.0509	0.0222329	0.0438639
						chromodomain-helicase-dna-binding protein 9 os=homo sapiens gn=chd9 pe=1 sv=2	TR88655|c2_g1	-1.04971	0.000305989	0.0010284
						probable ribosome biogenesis protein rlp24 os=danio rerio gn=rsl24d1 pe=2 sv=1	TR67880|c0_g2	-1.04679	6.94e-05	0.000266605
						fibroblast growth factor receptor 2 os=danio rerio gn=fgfr2 pe=1 sv=1	TR88899|c3_g1	-1.04471	0.00474296	0.0117349
						arylsulfatase d os=homo sapiens gn=arsd pe=1 sv=2	TR91790|c0_g5	-1.03704	0.0162436	0.0336578
						casein kinase i isoform alpha os=ovis aries gn=csnk1a1 pe=3 sv=1	TR59500|c0_g1	-1.02807	9.97e-06	4.49e-05
						general transcription factor iif subunit 1 os=bos taurus gn=gtf2f1 pe=2 sv=1	TR88893|c1_g1	-1.01676	1.77e-08	1.18e-07
						nesprin-2 os=homo sapiens gn=syne2 pe=1 sv=3	TR91224|c1_g1	-1.01386	0.0218027	0.0431622
						lipolysis-stimulated lipoprotein receptor os=rattus norvegicus gn=lsr pe=1 sv=1	TR83842|c0_g1	-1.01265	0.00170499	0.00477593
						kn motif and ankyrin repeat domain-containing protein 1 os=homo sapiens gn=kank1 pe=1 sv=3	TR87328|c1_g1	-1.01054	2.49e-05	0.000104113
						serine threonine-protein kinase pak 1 os=rattus norvegicus gn=pak1 pe=1 sv=3	TR78405|c1_g1	-1.00957	0.0242129	0.0470607
						cyclin-dependent kinase 9 os=gallus gallus gn=cdk9 pe=2 sv=1	TR82475|c0_g4	-1.00182	2.92e-05	0.000120376
						transformer-2 protein homolog alpha os=homo sapiens gn=tra2a pe=1 sv=1	TR78283|c3_g3	-1.00029	6.26e-06	2.92e-05
						iron-sulfur cluster assembly enzyme mitochondrial os=mus musculus gn=iscu pe=1 sv=1	TR81529|c1_g7	-0.999208	0.000225826	0.000781147
						atp-dependent rna helicase ddx39a os=homo sapiens gn=ddx39a pe=1 sv=2	TR65119|c0_g1	-0.987182	0.000995429	0.00295663
						chromodomain-helicase-dna-binding protein 9 os=homo sapiens gn=chd9 pe=1 sv=2	TR86973|c1_g1	-0.984628	0.000242138	0.000831513
						domain-containing protein armc9 os=mus musculus gn=armc9 pe=2 sv=1	TR85506|c1_g2	-0.974715	0.0117602	0.0255836
						atp-dependent rna helicase ddx39a os=mus musculus gn=ddx39a pe=2 sv=1	TR66300|c0_g1	-0.973876	0.000155983	0.000557425
						ubiquitin fusion degradation protein 1 homolog os=homo sapiens gn=ufd1l pe=1 sv=3	TR86627|c0_g1	-0.944527	0.000843105	0.00254977
						nedd8-activating enzyme e1 regulatory subunit os=danio rerio gn=nae1 pe=2 sv=2	TR78537|c0_g2	-0.940904	0.011425	0.0249959
						helicase ski2w os=homo sapiens gn=skiv2l pe=1 sv=3	TR88261|c1_g1	-0.923461	0.021271	0.0422589
						cd81 antigen os=bos taurus gn=cd81 pe=2 sv=1	TR78502|c1_g1	-0.919748	0.0237649	0.0463364
						pentatricopeptide repeat-containing protein mitochondrial os=homo sapiens gn=ptcd1 pe=1 sv=2	TR91744|c1_g6	-0.917925	0.00276541	0.00731089
						ras-related gtp-binding protein c os=mus musculus gn=rragc pe=1 sv=1	TR88476|c2_g1	-0.915051	1.61e-05	6.99e-05
						swi snf-related matrix-associated actin-dependent regulator of chromatin subfamily e member 1 os=mus musculus gn=smarce1 pe=1 sv=1	TR83323|c2_g2	-0.913532	9.98e-07	5.24e-06
						26s protease regulatory subunit 6a os=rattus norvegicus gn=psmc3 pe=2 sv=1	TR78519|c0_g1	-0.910142	0.00140335	0.0040096
						feline leukemia virus subgroup c receptor-related protein 2 os=homo sapiens gn=flvcr2 pe=1 sv=1	TR82385|c0_g1	-0.900593	0.000731744	0.00224389
						map kinase-interacting serine threonine-protein kinase 2 os=xenopus laevis gn=mknk2 pe=2 sv=1	TR88151|c1_g1	-0.89263	3.84e-05	0.00015548
						eukaryotic translation initiation factor 4e type 2 os=homo sapiens gn=eif4e2 pe=1 sv=1	TR82460|c3_g1	-0.877736	0.000175519	0.000620303
						hyaluronidase-2 os=homo sapiens gn=hyal2 pe=1 sv=4	TR89252|c1_g1	-0.873679	0.000560346	0.00176755
						chromodomain-helicase-dna-binding protein 9 os=homo sapiens gn=chd9 pe=1 sv=2	TR92055|c4_g1	-0.871858	0.024197	0.0470373
						atp-dependent rna helicase dhx8 os=homo sapiens gn=dhx8 pe=1 sv=1	TR86011|c0_g1	-0.871332	0.00126548	0.00365869
						dolichyl-diphosphooligosaccharide--protein glycosyltransferase subunit stt3a os=mus musculus gn=stt3a pe=1 sv=1	TR85709|c0_g1	-0.864692	4.18e-06	2e-05
						3 -5 exoribonuclease 1 os=homo sapiens gn=eri1 pe=1 sv=3	TR85325|c0_g1	-0.853654	0.000450583	0.00145558
						mrna-capping enzyme os=danio rerio gn=rngtt pe=2 sv=1	TR64803|c0_g1	-0.846965	0.00538965	0.013097
						aminoacyl trna synthase complex-interacting multifunctional protein 1 os=cricetulus griseus gn=aimp1 pe=2 sv=1	TR1331|c0_g1	-0.845614	0.00107301	0.00315977
						surfeit locus protein 4 os=takifugu rubripes gn=surf4 pe=3 sv=1	TR84731|c1_g1	-0.838088	0.000293316	0.000990341
						60s ribosomal protein l3-like os=bos taurus gn=rpl3l pe=2 sv=3	TR85577|c3_g2	-0.835747	0.0147912	0.0310734
						receptor-type tyrosine-protein phosphatase s os=homo sapiens gn=ptprs pe=1 sv=3	TR66311|c0_g2	-0.823686	0.0232294	0.0454611
						surfeit locus protein 4 os=takifugu rubripes gn=surf4 pe=3 sv=1	TR91694|c10_g4	-0.823028	2.23e-05	9.4e-05
						protein dispatched homolog 1 os=danio rerio gn=disp1 pe=2 sv=1	TR91583|c0_g1	-0.814177	0.00358131	0.00917496
						s-adenosylmethionine synthase isoform type-2 os=pongo abelii gn=mat2a pe=2 sv=1	TR75586|c0_g1	-0.813622	0.0141774	0.0299823
						heat shock 70 kda protein 4 os=homo sapiens gn=hspa4 pe=1 sv=4	TR69601|c0_g1	-0.812788	0.003031	0.00791604
						eukaryotic translation initiation factor 4h os=pongo abelii gn=eif4h pe=2 sv=1	TR82109|c2_g1	-0.809926	0.000476946	0.00153023
						map microtubule affinity-regulating kinase 3 os=rattus norvegicus gn=mark3 pe=2 sv=1	TR87570|c0_g3	-0.804208	0.016391	0.0339182
						serine arginine-rich splicing factor 5 os=rattus norvegicus gn=srsf5 pe=2 sv=1	TR78298|c0_g1	-0.801082	0.00057406	0.00180635
						ubiquitin-like modifier-activating enzyme 6 os=mus musculus gn=uba6 pe=1 sv=1	TR91077|c1_g1	-0.799504	0.000221841	0.000768694
						cleavage and polyadenylation specificity factor subunit 6 os=mus musculus gn=cpsf6 pe=2 sv=1	TR83891|c2_g1	-0.789447	0.000186083	0.000654664
						actin-related protein 3 os=takifugu rubripes gn=actr3 pe=3 sv=1	TR85717|c0_g1	-0.777593	0.00327334	0.00847217
						armadillo repeat-containing protein 8 os=danio rerio gn=armc8 pe=2 sv=1	TR82164|c0_g1	-0.774522	0.000505218	0.00161201
						activin receptor type-1 os=gallus gallus gn=acvr1 pe=2 sv=1	TR88542|c5_g4	-0.759904	0.00896884	0.0202985
						casein kinase i isoform gamma-2 os=mus musculus gn=csnk1g2 pe=1 sv=1	TR88266|c2_g1	-0.756339	0.000908711	0.00272602
						glycylpeptide n-tetradecanoyltransferase 1 os=homo sapiens gn=nmt1 pe=1 sv=2	TR90479|c5_g1	-0.747188	7.59e-06	3.48e-05
						atp-dependent rna helicase mitochondrial os=danio rerio gn=supv3l1 pe=2 sv=1	TR88602|c0_g1	-0.739434	0.0102118	0.0226938
						gc-rich sequence dna-binding factor 2 os=homo sapiens gn=gcfc2 pe=1 sv=2	TR68678|c0_g1	-0.738682	0.0114211	0.0249887
						trafficking protein particle complex subunit 3 os=gallus gallus gn=trappc3 pe=2 sv=1	TR67909|c0_g1	-0.736367	0.0105235	0.023274
						pumilio domain-containing protein kiaa0020 os=homo sapiens gn=kiaa0020 pe=1 sv=3	TR87505|c0_g2	-0.711667	0.0056303	0.013591
						lysine-specific demethylase 2a os=homo sapiens gn=kdm2a pe=1 sv=3	TR83207|c0_g1	-0.709449	0.000106435	0.000393884
						hira-interacting protein 3 os=homo sapiens gn=hirip3 pe=1 sv=3	TR85717|c2_g4	-0.709295	0.010426	0.0230981
						60s ribosomal protein l7-like 1 os=sus scrofa gn=rpl7l1 pe=3 sv=1	TR77316|c0_g1	-0.708765	0.00342152	0.00881406
						ras gtpase-activating protein 1 os=homo sapiens gn=rasa1 pe=1 sv=1	TR81674|c1_g1	-0.708457	0.000303953	0.00102252
						glucosamine-6-phosphate isomerase 2 os=homo sapiens gn=gnpda2 pe=1 sv=1	TR81518|c0_g1	-0.701728	9.41e-05	0.000352273
						cyclic amp-responsive element-binding protein 3-like protein 4 os=xenopus tropicalis gn=creb3l4 pe=2 sv=1	TR90698|c3_g6	-0.695697	0.0227131	0.0446306
						eri1 exoribonuclease 2 os=xenopus laevis gn=eri2 pe=2 sv=1	TR91510|c1_g1	-0.693671	0.0168065	0.0346286
						s-methyl-5 -thioadenosine phosphorylase os=danio rerio gn=mtap pe=2 sv=2	TR82058|c0_g1	-0.680355	0.000804216	0.00244432
						transcription initiation factor iib os=rattus norvegicus gn=gtf2b pe=2 sv=1	TR82377|c0_g2	-0.664745	0.0038827	0.00984239
						serine arginine-rich splicing factor 10 os=mus musculus gn=srsf10 pe=1 sv=2	TR78429|c1_g1	-0.663201	0.0243049	0.0472009
						huntingtin os=takifugu rubripes gn=htt pe=3 sv=1	TR91424|c0_g1	-0.649422	4.15e-07	2.31e-06
						gdp-fucose transporter 1 os=homo sapiens gn=slc35c1 pe=1 sv=1	TR85241|c0_g3	-0.643153	0.0178937	0.0365319
						serine threonine-protein kinase pak 2 os=rattus norvegicus gn=pak2 pe=1 sv=1	TR85657|c0_g3	-0.642174	0.00310906	0.00809531
						unc93-like protein mfsd11 os=macaca fascicularis gn=mfsd11 pe=2 sv=1	TR91852|c2_g2	-0.638779	0.00230797	0.00622939
						guanine nucleotide-binding protein g subunit alpha os=xenopus laevis gn=gnas pe=2 sv=1	TR86055|c0_g1	-0.625259	0.0245009	0.0475296
						serine arginine-rich splicing factor 2 os=sus scrofa gn=srsf2 pe=2 sv=1	TR76632|c2_g1	-0.620829	0.00140125	0.0040043
						spectrin beta non-erythrocytic 1 os=homo sapiens gn=sptbn1 pe=1 sv=2	TR91315|c3_g1	-0.611297	0.0054409	0.0132054
						chromodomain-helicase-dna-binding protein 3 os=homo sapiens gn=chd3 pe=1 sv=3	TR83364|c5_g1	-0.59162	0.0193871	0.0390894
						adapter molecule crk os=xenopus laevis gn=crk pe=2 sv=1	TR87020|c0_g1	-0.563764	0.00574066	0.0138113
						chloride intracellular channel protein 1 os=homo sapiens gn=clic1 pe=1 sv=4	TR91352|c0_g3	-0.538801	0.0163775	0.0339001
						general transcription factor iie subunit 1 os=pongo abelii gn=gtf2e1 pe=2 sv=1	TR88458|c1_g1	-0.514171	0.00160413	0.00452032
						mob kinase activator 1b os=mus musculus gn=mob1b pe=2 sv=3	TR89896|c5_g2	-0.478279	0.00769054	0.0177666
						ap-1 complex subunit gamma-1 os=pongo abelii gn=ap1g1 pe=2 sv=1	TR91461|c1_g2	-0.431666	0.0200604	0.0402211
						septin-7 os=pongo abelii gn=sept7 pe=2 sv=2	TR88981|c2_g1	-0.401158	0.00935455	0.0210519
						carnitine o-palmitoyltransferase liver isoform os=homo sapiens gn=cpt1a pe=1 sv=2	TR89218|c5_g2	0.286919	0.018611	0.0377736
						integral membrane protein dgcr2 idd os=mus musculus gn=dgcr2 pe=2 sv=1	TR87487|c0_g1	0.40022	0.00321844	0.00834394
						ribosomal protein s6 kinase delta-1 os=homo sapiens gn=rps6kc1 pe=1 sv=2	TR85414|c0_g3	0.413526	0.0182503	0.0371262
						inosine-5 -monophosphate dehydrogenase 1b os=danio rerio gn=impdh1b pe=2 sv=1	TR82782|c0_g2	0.433667	0.00987735	0.0220523
						serine arginine-rich splicing factor 3 os=mus musculus gn=srsf3 pe=1 sv=1	TR91219|c5_g1	0.445892	0.00211505	0.00577277
						sun domain-containing protein 1 os=mus musculus gn=sun1 pe=1 sv=2	TR88376|c0_g2	0.457154	0.0170348	0.0350339
						protein phosphatase 1 regulatory subunit 7 os=danio rerio gn=ppp1r7 pe=2 sv=1	TR74935|c0_g1	0.495137	0.0129292	0.0277408
						wd repeat-containing protein 5 os=rattus norvegicus gn=wdr5 pe=1 sv=1	TR82565|c1_g3	0.516138	0.000225224	0.000779172
						probable g-protein coupled receptor 157 os=homo sapiens gn=gpr157 pe=2 sv=2	TR82558|c1_g1	0.531084	0.0071335	0.0166558
						nuak family snf1-like kinase 2 os=pongo abelii gn=nuak2 pe=2 sv=1	TR85252|c1_g1	0.533435	0.0129305	0.0277419
						at-rich interactive domain-containing protein 1b os=homo sapiens gn=arid1b pe=1 sv=2	TR89970|c2_g1	0.548164	0.0123386	0.0266638
						tubulin gamma-1 chain os=bos taurus gn=tubg1 pe=2 sv=1	TR78410|c0_g3	0.551017	0.0106096	0.0234518
						transcription elongation factor spt6 os=danio rerio gn=supt6h pe=1 sv=1	TR89501|c0_g1	0.554997	0.00332365	0.00858947
						misshapen-like kinase 1 os=rattus norvegicus gn=mink1 pe=1 sv=2	TR88478|c1_g1	0.557686	0.00196715	0.00540908
						lysine-specific demethylase 4b os=homo sapiens gn=kdm4b pe=1 sv=4	TR81883|c4_g1	0.56052	0.00574196	0.0138131
						arrestin red cell isoform 3 os=oncorhynchus mykiss pe=2 sv=1	TR83191|c0_g1	0.570523	0.00422972	0.0106221
						tbc1 domain family member 20 os=mus musculus gn=tbc1d20 pe=1 sv=1	TR88669|c0_g3	0.58076	0.000520162	0.00165493
						set domain-containing protein 5 os=homo sapiens gn=setd5 pe=1 sv=2	TR84582|c4_g2	0.583481	2.94e-05	0.000121302
						rna binding protein fox-1 homolog 2 os=xenopus laevis gn=rbfox2 pe=1 sv=1	TR78152|c2_g1	0.584654	0.00688587	0.0161526
						cactin os=danio rerio gn=cactin pe=2 sv=1	TR87467|c0_g2	0.585102	0.000193896	0.000679801
						serine threonine-protein kinase tao1-b os=xenopus laevis gn=taok1-b pe=2 sv=1	TR79510|c4_g1	0.585599	0.000117417	0.00043064
						clathrin interactor 1 os=homo sapiens gn=clint1 pe=1 sv=1	TR87003|c9_g1	0.601705	0.0051673	0.0126269
						calcium-binding protein 39-like os=mus musculus gn=cab39l pe=2 sv=3	TR90674|c4_g6	0.606289	0.021496	0.0426329
						kinesin heavy chain isoform 5c os=homo sapiens gn=kif5c pe=1 sv=1	TR91438|c11_g3	0.610086	0.0214327	0.0425343
						inositol polyphosphate 5-phosphatase ocrl-1 os=mus musculus gn=ocrl pe=1 sv=1	TR90510|c1_g1	0.61011	0.00510295	0.0124929
						aryl hydrocarbon receptor nuclear translocator-like protein 1 os=tyto alba gn=arntl pe=2 sv=1	TR86975|c0_g2	0.614109	0.0200305	0.0401705
						fidgetin-like protein 1 os=xenopus laevis gn=fignl1 pe=2 sv=1	TR79145|c0_g1	0.615873	0.0192048	0.0387783
						serine threonine-protein kinase ulk1 os=mus musculus gn=ulk1 pe=1 sv=1	TR87417|c1_g1	0.617394	0.00881618	0.0199911
						polycystin-2 os=oryzias latipes gn=pkd2 pe=1 sv=2	TR87153|c0_g1	0.63479	0.00229652	0.00620218
						m-phase inducer phosphatase 2 os=homo sapiens gn=cdc25b pe=1 sv=2	TR82622|c0_g1	0.64335	0.0256768	0.0494587
						dual specificity mitogen-activated protein kinase kinase 2 os=cyprinus carpio gn=map2k2 pe=2 sv=1	TR78070|c1_g1	0.668329	0.000889325	0.00267479
						swi snf complex subunit smarcc1 os=mus musculus gn=smarcc1 pe=1 sv=2	TR80037|c2_g4	0.672237	0.00154204	0.00436015
						lysine-specific histone demethylase 1a os=mus musculus gn=kdm1a pe=1 sv=2	TR85234|c0_g1	0.679295	0.00171076	0.00478992
						protein virilizer homolog os=homo sapiens gn=kiaa1429 pe=1 sv=2	TR83032|c1_g1	0.695236	0.011482	0.0251008
						nesprin-1 os=homo sapiens gn=syne1 pe=1 sv=4	TR88747|c2_g1	0.696614	0.0224861	0.0442777
						probable bifunctional e2 e3 enzyme r795 os=acanthamoeba polyphaga mimivirus gn=mimi_r795 pe=3 sv=1	TR88285|c0_g1	0.710112	0.00954872	0.0214205
						kinesin-like protein kif14 os=mus musculus gn=kif14 pe=1 sv=1	TR86764|c4_g1	0.72959	0.0143195	0.0302316
						5 -3 exoribonuclease 1 os=mus musculus gn=xrn1 pe=1 sv=1	TR91298|c0_g1	0.729616	0.00240498	0.00646392
						transcription initiation factor tfiid subunit 4 os=homo sapiens gn=taf4 pe=1 sv=2	TR82313|c0_g3	0.738822	0.0160682	0.0333333
						apoptotic protease-activating factor 1 os=danio rerio gn=apaf1 pe=2 sv=1	TR91364|c0_g1	0.739285	0.0121947	0.0263972
						probable rna-binding protein eif1ad os=danio rerio gn=eif1ad pe=2 sv=1	TR84014|c1_g1	0.740277	0.00128028	0.0036957
						atp-dependent dna helicase q5 os=homo sapiens gn=recql5 pe=1 sv=2	TR82897|c0_g1	0.744467	0.00222723	0.00603794
						camp-dependent protein kinase catalytic subunit beta os=homo sapiens gn=prkacb pe=1 sv=2	TR90685|c1_g3	0.744982	0.000148353	0.000532945
						zinc finger miz domain-containing protein 2 os=mus musculus gn=zmiz2 pe=2 sv=2	TR83368|c0_g4	0.745784	7.65e-05	0.000291588
						cytochrome c-type heme lyase os=gallus gallus gn=hccs pe=2 sv=1	TR84213|c0_g2	0.755522	0.00851479	0.0194012
						histone-lysine n-methyltransferase nsd3 os=homo sapiens gn=whsc1l1 pe=1 sv=1	TR85421|c4_g1	0.782935	0.0186885	0.0379031
						polycystic kidney disease 2-like 1 protein os=homo sapiens gn=pkd2l1 pe=1 sv=1	TR88283|c0_g1	0.786081	4.8e-05	0.000190019
						e3 ubiquitin-protein ligase march4 os=danio rerio gn=march4 pe=2 sv=1	TR90392|c1_g2	0.786423	0.00282083	0.00743923
						rho-related btb domain-containing protein 2 os=homo sapiens gn=rhobtb2 pe=2 sv=2	TR87502|c0_g1	0.787852	0.000138512	0.000500661
						phosphatidylinositol -bisphosphate 3-kinase catalytic subunit alpha isoform os=homo sapiens gn=pik3ca pe=1 sv=2	TR89393|c0_g1	0.788685	0.00091817	0.00275026
						e3 ubiquitin-protein ligase trim71 os=danio rerio gn=trim71 pe=2 sv=1	TR77646|c1_g1	0.79194	0.0175744	0.0359691
						partitioning defective 3 homolog b os=homo sapiens gn=pard3b pe=1 sv=2	TR92105|c0_g1	0.793697	3.47e-07	1.95e-06
						c-jun-amino-terminal kinase-interacting protein 4 os=homo sapiens gn=spag9 pe=1 sv=4	TR87717|c1_g1	0.797865	0.000198143	0.000693425
						barrier-to-autointegration factor os=danio rerio gn=banf1 pe=1 sv=1	TR78457|c1_g1	0.802567	0.000157031	0.000560848
						actin-binding protein anillin os=xenopus laevis gn=anln pe=1 sv=1	TR82960|c0_g1	0.805753	0.000173512	0.000613729
						scan domain-containing protein 3 os=homo sapiens gn=zbed9 pe=2 sv=1	TR83127|c1_g2	0.806398	0.00436861	0.0109187
						amyloid beta a4 protein os=tetraodon fluviatilis gn=app pe=2 sv=1	TR85435|c3_g3	0.820709	0.00152461	0.00431675
						carboxyl-terminal pdz ligand of neuronal nitric oxide synthase protein os=homo sapiens gn=nos1ap pe=1 sv=3	TR85949|c0_g3	0.839355	0.019695	0.0396101
						probable domain-containing histone demethylation protein 2c os=homo sapiens gn=jmjd1c pe=1 sv=2	TR87629|c1_g1	0.843573	0.000160697	0.000572507
						tbc1 domain family member 20 os=homo sapiens gn=tbc1d20 pe=1 sv=1	TR91356|c0_g2	0.848412	0.000363551	0.00120041
						receptor-type tyrosine-protein phosphatase f os=danio rerio gn=ptprf pe=2 sv=1	TR75268|c0_g8	0.860554	0.00132546	0.00381221
						gtp-binding protein rheb os=mus musculus gn=rheb pe=1 sv=1	TR72701|c0_g1	0.862055	0.00408998	0.0103122
						protein efr3 homolog a os=xenopus laevis gn=efr3a pe=2 sv=1	TR87824|c3_g3	0.867409	0.0154611	0.0322712
						bromodomain-containing protein 1 os=homo sapiens gn=brd1 pe=1 sv=1	TR77599|c0_g1	0.868151	0.00509017	0.0124671
						structural maintenance of chromosomes protein 2 os=xenopus laevis gn=smc2 pe=1 sv=1	TR89975|c0_g1	0.877164	1e-05	4.51e-05
						misshapen-like kinase 1 os=mus musculus gn=mink1 pe=1 sv=3	TR88478|c2_g9	0.879296	0.000419436	0.00136367
						dna-directed rna polymerase ii subunit rpb1 os=mus musculus gn=polr2a pe=1 sv=3	TR82925|c0_g1	0.879354	1.42e-11	1.3e-10
						guanine nucleotide-binding protein g subunit alpha os=mus musculus gn=gnaq pe=1 sv=4	TR78137|c6_g1	0.881181	0.00181219	0.00504388
						protein fem-1 homolog c os=xenopus laevis gn=fem1c pe=2 sv=1	TR84921|c0_g1	0.885282	5.02e-08	3.17e-07
						sh3 domain-containing protein 19 os=mus musculus gn=sh3d19 pe=1 sv=2	TR87643|c2_g2	0.886031	0.00535582	0.0130259
						zinc finger protein 280d os=homo sapiens gn=znf280d pe=1 sv=3	TR82048|c0_g1	0.886922	1.88e-05	8.03e-05
						serine threonine-protein kinase sik2 os=homo sapiens gn=sik2 pe=1 sv=1	TR81125|c0_g1	0.888346	0.000937503	0.0028011
						tyrosine-protein kinase mer os=mus musculus gn=mertk pe=1 sv=1	TR87614|c0_g1	0.88945	0.0178468	0.0364467
						gamma-tubulin complex component 3 homolog os=xenopus laevis gn=tubgcp3 pe=1 sv=1	TR91432|c1_g3	0.89862	6.32e-05	0.000244797
						pre-mrna-processing-splicing factor 8 os=mus musculus gn=prpf8 pe=1 sv=2	TR90620|c0_g4	0.904416	0.00125839	0.00364094
						synaptosomal-associated protein 29 os=homo sapiens gn=snap29 pe=1 sv=1	TR87225|c0_g3	0.907947	0.00959209	0.0215021
						serine threonine-protein kinase sik3 homolog os=danio rerio gn=zgc:66101 pe=2 sv=1	TR84607|c3_g1	0.914969	1.25e-07	7.48e-07
						unconventional myosin-vi os=homo sapiens gn=myo6 pe=1 sv=4	TR87200|c0_g2	0.918558	0.00807852	0.0185462
						phd finger protein 14 os=homo sapiens gn=phf14 pe=1 sv=2	TR76687|c0_g1	0.928978	8.53e-06	3.88e-05
						cyclin-dependent kinase 12 os=mus musculus gn=cdk12 pe=1 sv=2	TR87485|c1_g1	0.930075	0.00356974	0.00915
						anaphase-promoting complex subunit 2 os=homo sapiens gn=anapc2 pe=1 sv=1	TR89053|c0_g7	0.930088	0.00187146	0.00518196
						-like 1 os=danio rerio gn=ruvbl1 pe=2 sv=1	TR85930|c2_g1	0.932207	0.0020551	0.00562515
						sentrin-specific protease 7 os=mus musculus gn=senp7 pe=2 sv=1	TR81505|c0_g1	0.933811	0.0047332	0.0117129
						stromal interaction molecule 2 os=mus musculus gn=stim2 pe=1 sv=2	TR83860|c0_g1	0.940937	0.0200923	0.0402718
						phosphatidylinositol-binding clathrin assembly protein os=homo sapiens gn=picalm pe=1 sv=2	TR78263|c6_g1	0.946923	9.13e-12	8.56e-11
						bromodomain-containing protein 3 os=homo sapiens gn=brd3 pe=1 sv=1	TR82565|c1_g5	0.949457	0.000867426	0.00261634
						disintegrin and metalloproteinase domain-containing protein 9 os=homo sapiens gn=adam9 pe=1 sv=1	TR87254|c2_g3	0.951586	0.013611	0.0289737
						retinoic acid receptor alpha os=takifugu rubripes gn=rara pe=2 sv=1	TR82123|c4_g2	0.951867	0.00773426	0.0178496
						e3 ubiquitin-protein ligase ubr2 os=homo sapiens gn=ubr2 pe=1 sv=1	TR88384|c0_g1	0.953658	0.000376906	0.00123999
						mitochondrial import receptor subunit tom40b os=homo sapiens gn=tomm40l pe=2 sv=1	TR85547|c0_g1	0.954892	0.000851749	0.00257388
						tudor domain-containing protein 1 os=oryzias latipes gn=tdrd1 pe=2 sv=1	TR91962|c2_g5	0.955498	0.00560976	0.0135493
						n-acetyltransferase esco1 os=homo sapiens gn=esco1 pe=1 sv=3	TR90521|c0_g1	0.959434	6.62e-05	0.000255289
						e3 ubiquitin-protein ligase smurf2 os=danio rerio gn=smurf2 pe=2 sv=1	TR86997|c3_g1	0.961411	0.000543696	0.00172047
						brain mitochondrial carrier protein 1 os=homo sapiens gn=slc25a14 pe=2 sv=1	TR78197|c0_g1	0.964954	0.000405974	0.00132538
						pre-mrna-processing-splicing factor 8 os=mus musculus gn=prpf8 pe=1 sv=2	TR90620|c0_g1	0.968858	0.00246038	0.00659258
						1-phosphatidylinositol 3-phosphate 5-kinase os=homo sapiens gn=pikfyve pe=1 sv=3	TR87146|c1_g1	0.971647	5.39e-08	3.39e-07
						poly polymerase 3 os=homo sapiens gn=parp3 pe=1 sv=3	TR80570|c0_g1	0.974867	0.0143845	0.0303443
						interferon regulatory factor 2-binding protein 1 os=danio rerio gn=irf2bp1 pe=2 sv=1	TR88359|c0_g1	0.976729	7.37e-06	3.39e-05
						protein phosphatase slingshot homolog 1 os=homo sapiens gn=ssh1 pe=1 sv=2	TR91495|c2_g1	0.98126	0.00996387	0.0222196
						atpase family aaa domain-containing protein 1-a os=danio rerio gn=atad1a pe=2 sv=2	TR82778|c0_g1	0.98144	0.00287137	0.00755215
						kinesin-like protein kif20a os=bos taurus gn=kif20a pe=2 sv=1	TR85231|c0_g1	0.982313	0.0081857	0.0187508
						glucose-6-phosphate 1-dehydrogenase os=takifugu rubripes gn=g6pd pe=3 sv=1	TR79865|c2_g2	0.984327	1.5e-05	6.54e-05
						creb-binding protein os=homo sapiens gn=crebbp pe=1 sv=3	TR88233|c2_g1	0.987935	0.0012074	0.00350826
						serine threonine-protein kinase ulk2 os=mus musculus gn=ulk2 pe=1 sv=1	TR73090|c3_g1	0.990416	0.000816823	0.00247766
						bromodomain-containing protein 3 os=homo sapiens gn=brd3 pe=1 sv=1	TR81814|c1_g1	0.999243	3.68e-07	2.06e-06
						protein mms22-like os=danio rerio gn=mms22l pe=2 sv=1	TR89998|c0_g1	1.01485	8.15e-06	3.72e-05
						cadherin egf lag seven-pass g-type receptor 1 os=mus musculus gn=celsr1 pe=1 sv=3	TR92045|c1_g2	1.01539	0.0216892	0.0429629
						activating signal cointegrator 1 complex subunit 3 os=gallus gallus gn=ascc3 pe=3 sv=2	TR85992|c3_g1	1.01544	1.58e-05	6.87e-05
						a-kinase anchor protein 9 os=homo sapiens gn=akap9 pe=1 sv=3	TR88848|c0_g1	1.01824	0.0168351	0.0346845
						protein kinase c iota type os=danio rerio gn=prkci pe=2 sv=2	TR70732|c0_g1	1.01924	2.07e-05	8.76e-05
						kinesin light chain 2 os=homo sapiens gn=klc2 pe=1 sv=1	TR85435|c1_g1	1.02492	0.0144995	0.0305493
						a-kinase anchor protein 9 os=homo sapiens gn=akap9 pe=1 sv=3	TR89033|c0_g1	1.02802	0.00651937	0.015411
						srsf protein kinase 2 os=mus musculus gn=srpk2 pe=1 sv=2	TR87691|c7_g1	1.03361	0.0226553	0.0445369
						rhomboid-related protein 4 os=homo sapiens gn=rhbdd1 pe=1 sv=1	TR91538|c0_g3	1.0365	0.00121288	0.00352234
						neuronal pas domain-containing protein 3 os=homo sapiens gn=npas3 pe=2 sv=1	TR90762|c2_g5	1.03849	0.000167778	0.000595475
						serine threonine-protein kinase 35 os=mus musculus gn=stk35 pe=2 sv=3	TR82110|c0_g1	1.04027	0.00118171	0.00344246
						histone-lysine n-methyltransferase setd2 os=mus musculus gn=setd2 pe=1 sv=1	TR85377|c1_g2	1.04302	1.76e-08	1.18e-07
						ubiquitin-conjugating enzyme e2 q2 os=oryctolagus cuniculus gn=ube2q2 pe=2 sv=1	TR82367|c4_g1	1.0473	0.000118496	0.000434294
						citrate mitochondrial os=katsuwonus pelamis gn=cs pe=2 sv=1	TR89954|c0_g9	1.05105	7.19e-06	3.31e-05
						copper chaperone for superoxide dismutase os=homo sapiens gn=ccs pe=1 sv=1	TR83045|c2_g1	1.05217	2.75e-07	1.57e-06
						meiotic recombination protein spo11 os=homo sapiens gn=spo11 pe=2 sv=1	TR85499|c1_g1	1.05336	0.0202604	0.040568
						storkhead-box protein 2 os=mus musculus gn=stox2 pe=2 sv=2	TR83364|c4_g1	1.05612	0.00317568	0.00824809
						n-acetylglucosamine-1-phosphodiester alpha-n-acetylglucosaminidase os=mus musculus gn=nagpa pe=2 sv=2	TR92002|c3_g3	1.05752	5.91e-05	0.000230001
						amyloid beta a4 protein os=takifugu rubripes gn=app pe=3 sv=1	TR85435|c3_g2	1.05973	0.00161117	0.00453761
						secretory phospholipase a2 receptor os=homo sapiens gn=pla2r1 pe=1 sv=2	TR88449|c1_g5	1.06237	0.0192096	0.0387848
						transmembrane protein 184b os=homo sapiens gn=tmem184b pe=1 sv=2	TR90526|c0_g8	1.06371	9.15e-07	4.84e-06
						death effector domain-containing protein os=rattus norvegicus gn=dedd pe=2 sv=1	TR89175|c0_g3	1.06452	0.000661769	0.00205165
						serine threonine-protein kinase mark2 os=homo sapiens gn=mark2 pe=1 sv=2	TR78136|c2_g6	1.07858	2.07e-08	1.37e-07
						transducin-like enhancer protein 4 os=homo sapiens gn=tle4 pe=1 sv=3	TR85541|c0_g1	1.08015	0.0173414	0.0355763
						serine threonine-protein kinase tao3 os=gallus gallus gn=taok3 pe=2 sv=2	TR74172|c3_g1	1.08169	5.8e-08	3.63e-07
						tyrosine-protein phosphatase non-receptor type 11 os=gallus gallus gn=ptpn11 pe=2 sv=1	TR91616|c0_g3	1.08354	1.38e-06	7.11e-06
						nck-associated protein 1 os=danio rerio gn=nckap1 pe=3 sv=1	TR85289|c4_g5	1.08517	0.000660012	0.00204684
						myelin expression factor 2 os=homo sapiens gn=myef2 pe=1 sv=3	TR90539|c1_g1	1.09514	1.29e-10	1.09e-09
						protein efr3 homolog b os=danio rerio gn=efr3b pe=3 sv=2	TR86419|c3_g1	1.10673	0.000406706	0.00132751
						transcription factor 12 os=rattus norvegicus gn=tcf12 pe=2 sv=1	TR83195|c1_g2	1.10728	0.00701262	0.0164128
						nucleoprotein tpr os=rattus norvegicus gn=tpr pe=1 sv=1	TR91197|c1_g1	1.11391	1.03e-07	6.21e-07
						ubiquitin-like modifier-activating enzyme 1 os=oryctolagus cuniculus gn=uba1 pe=2 sv=1	TR91923|c0_g5	1.1165	0.0128452	0.0275875
						sodium-coupled neutral amino acid transporter 4 os=pongo abelii gn=slc38a4 pe=2 sv=1	TR83161|c0_g1	1.12104	0.0160057	0.0332285
						creb-binding protein os=rattus norvegicus gn=crebbp pe=2 sv=1	TR88233|c0_g3	1.12226	3.24e-05	0.000132678
						poly polymerase 10 os=homo sapiens gn=parp10 pe=1 sv=2	TR90093|c0_g1	1.12885	1.82e-06	9.22e-06
						regulator of g-protein signaling 9 os=tamias striatus pe=1 sv=1	TR85347|c0_g1	1.12957	0.00924865	0.0208437
						wd repeat-containing protein 89 os=mus musculus gn=wdr89 pe=2 sv=1	TR88611|c0_g1	1.13119	0.000581261	0.00182682
						beta-2-syntrophin os=homo sapiens gn=sntb2 pe=1 sv=1	TR82318|c1_g3	1.14141	0.0016439	0.00461883
						tata box-binding protein 1 os=danio rerio gn=tbpl1 pe=2 sv=1	TR91977|c3_g1	1.14299	1.22e-11	1.13e-10
						atp-dependent dna helicase q4 os=homo sapiens gn=recql4 pe=1 sv=1	TR91635|c0_g1	1.1497	0.000282607	0.000956971
						zinc finger protein 292 os=homo sapiens gn=znf292 pe=1 sv=3	TR87587|c0_g1	1.16512	3.45e-09	2.51e-08
						guanine nucleotide-binding protein g subunit alpha os=xenopus laevis gn=gnas pe=2 sv=1	TR81454|c5_g1	1.16952	1.52e-05	6.61e-05
						serine threonine-protein kinase sik3 homolog os=danio rerio gn=zgc:66101 pe=2 sv=1	TR78136|c2_g4	1.17564	3.12e-06	1.53e-05
						ubiquitin-protein ligase e3a os=homo sapiens gn=ube3a pe=1 sv=4	TR87617|c1_g1	1.17748	2.22e-07	1.29e-06
						regulation of nuclear pre-mrna domain-containing protein 2 os=homo sapiens gn=rprd2 pe=1 sv=1	TR89562|c1_g2	1.17955	2.65e-05	0.000110002
						histone-lysine n-methyltransferase 2a os=homo sapiens gn=kmt2a pe=1 sv=5	TR90739|c0_g1	1.17995	8.01e-06	3.66e-05
						creb-binding protein os=homo sapiens gn=crebbp pe=1 sv=3	TR88233|c5_g1	1.18322	0.00471688	0.0116773
						ethanolamine kinase 1 os=mus musculus gn=etnk1 pe=2 sv=2	TR83304|c0_g1	1.1841	1.19e-05	5.27e-05
						nuclear receptor coactivator 1 os=homo sapiens gn=ncoa1 pe=1 sv=3	TR89215|c1_g1	1.18952	1.32e-05	5.83e-05
						adapter molecule crk os=xenopus laevis gn=crk pe=2 sv=1	TR85369|c0_g1	1.19087	6.83e-10	5.34e-09
						roundabout homolog 1 os=mus musculus gn=robo1 pe=1 sv=1	TR89192|c2_g2	1.19342	1.33e-06	6.82e-06
						nucleophosmin os=xenopus laevis gn=npm1 pe=1 sv=1	TR85335|c0_g2	1.19343	4.61e-05	0.000183367
						splicing arginine serine-rich 15 os=homo sapiens gn=scaf4 pe=1 sv=3	TR82535|c1_g1	1.19448	1.79e-07	1.05e-06
						ubiquitin carboxyl-terminal hydrolase cyld os=bos taurus gn=cyld pe=2 sv=1	TR88831|c4_g1	1.1976	0.00117746	0.00343261
						major facilitator superfamily domain-containing protein 7 os=danio rerio gn=mfsd7 pe=2 sv=1	TR89150|c0_g1	1.20647	0.0005624	0.00177369
						histone acetyltransferase kat6b os=homo sapiens gn=kat6b pe=1 sv=3	TR91386|c2_g6	1.21171	3.77e-06	1.82e-05
						atp-dependent rna helicase tdrd9 os=danio rerio gn=tdrd9 pe=2 sv=1	TR86978|c0_g1	1.21359	4.92e-06	2.33e-05
						probable phospholipid-transporting atpase va os=mus musculus gn=atp10a pe=2 sv=4	TR88955|c2_g1	1.21663	1.92e-07	1.12e-06
						aryl hydrocarbon receptor nuclear translocator os=oncorhynchus mykiss gn=arnt pe=1 sv=1	TR85435|c4_g1	1.21723	8.22e-07	4.38e-06
						transformation transcription domain-associated protein os=homo sapiens gn=trrap pe=1 sv=3	TR91810|c0_g1	1.21823	1.9e-09	1.42e-08
						rna-binding protein 14 os=mus musculus gn=rbm14 pe=1 sv=1	TR83360|c1_g1	1.21849	1.53e-10	1.28e-09
						dual specificity protein phosphatase 3 os=mus musculus gn=dusp3 pe=1 sv=1	TR89607|c0_g2	1.22183	0.00445423	0.0111071
						kinesin light chain 2 os=homo sapiens gn=klc2 pe=1 sv=1	TR91610|c0_g2	1.22721	0.000869022	0.00262068
						serine-protein kinase atm os=homo sapiens gn=atm pe=1 sv=4	TR92051|c0_g1	1.22827	5.91e-05	0.000230133
						tyrosine-protein phosphatase non-receptor type 21 os=homo sapiens gn=ptpn21 pe=1 sv=2	TR87821|c4_g1	1.24035	7.95e-06	3.64e-05
						pogo transposable element with znf domain os=mus musculus gn=pogz pe=2 sv=2	TR76638|c5_g2	1.24513	0.000709398	0.00218221
						-like protein 1 os=homo sapiens gn=dmxl1 pe=1 sv=3	TR92071|c1_g1	1.24831	2.38e-06	1.18e-05
						protein unc-13 homolog b os=rattus norvegicus gn=unc13b pe=1 sv=2	TR83224|c0_g1	1.24979	0.00231347	0.00624134
						tudor domain-containing protein 7b os=danio rerio gn=tdrd7b pe=3 sv=2	TR88488|c1_g2	1.25062	0.0135988	0.0289552
						serine threonine-protein kinase nek2 os=homo sapiens gn=nek2 pe=1 sv=1	TR82336|c0_g1	1.25129	1.11e-10	9.44e-10
						zinc finger protein 518b os=homo sapiens gn=znf518b pe=2 sv=2	TR88604|c0_g1	1.25467	5.82e-11	5.07e-10
						neurofilament heavy polypeptide os=homo sapiens gn=nefh pe=1 sv=4	TR87366|c5_g1	1.25476	0.000636003	0.00198126
						a-kinase anchor protein 9 os=homo sapiens gn=akap9 pe=1 sv=3	TR91860|c1_g1	1.25719	0.00127008	0.00366952
						transmembrane protein 184b os=bos taurus gn=tmem184b pe=2 sv=1	TR90526|c0_g4	1.26294	1.08e-05	4.83e-05
						cystic fibrosis transmembrane conductance regulator os=squalus acanthias gn=cftr pe=1 sv=1	TR91380|c1_g1	1.26355	0.00344181	0.00885627
						4-hydroxybenzoate mitochondrial os=homo sapiens gn=coq2 pe=1 sv=1	TR91736|c0_g1	1.26579	9.81e-11	8.37e-10
						tetratricopeptide repeat protein 28 os=homo sapiens gn=ttc28 pe=1 sv=4	TR79326|c1_g2	1.26661	1.2e-10	1.02e-09
						e3 ubiquitin-protein ligase smurf2 os=danio rerio gn=smurf2 pe=2 sv=1	TR86997|c4_g2	1.27079	3.06e-05	0.00012571
						regulating synaptic membrane exocytosis protein 2 os=homo sapiens gn=rims2 pe=1 sv=2	TR83341|c2_g3	1.29173	0.00012786	0.000465295
						dna topoisomerase 3-alpha os=homo sapiens gn=top3a pe=1 sv=1	TR88987|c1_g1	1.29363	6.39e-05	0.000247353
						map microtubule affinity-regulating kinase 4 os=mus musculus gn=mark4 pe=1 sv=1	TR75632|c0_g1	1.3019	0.000359121	0.00118767
						gon-4-like protein os=homo sapiens gn=gon4l pe=1 sv=1	TR88249|c3_g1	1.3061	4.42e-10	3.53e-09
						tbc1 domain family member 31 os=xenopus tropicalis gn=tbc1d31 pe=2 sv=1	TR84034|c0_g1	1.30612	2.99e-06	1.47e-05
						histidine-rich glycoprotein os=plasmodium lophurae pe=4 sv=1	TR89025|c4_g1	1.31483	3.28e-08	2.12e-07
						laminin subunit alpha-5 os=homo sapiens gn=lama5 pe=1 sv=8	TR82431|c0_g1	1.31668	0.0241791	0.0470078
						histone acetyltransferase kat2a os=homo sapiens gn=kat2a pe=1 sv=3	TR82581|c0_g1	1.32799	3.43e-17	4.98e-16
						acetyl- carboxylase 1 os=mus musculus gn=acaca pe=1 sv=1	TR90568|c0_g1	1.33599	0.00034905	0.00115836
						histone-lysine n-methyltransferase ash1l os=mus musculus gn=ash1l pe=1 sv=3	TR85740|c3_g1	1.33913	1.18e-05	5.25e-05
						myelin expression factor 2 os=homo sapiens gn=myef2 pe=1 sv=3	TR37721|c0_g1	1.3505	1.16e-10	9.85e-10
						serine threonine-protein kinase mtor os=mus musculus gn=mtor pe=1 sv=2	TR87346|c0_g2	1.35353	4.29e-23	9.22e-22
						adp-ribosylation factor gtpase-activating protein 1 os=mus musculus gn=arfgap1 pe=1 sv=2	TR92031|c2_g6	1.35362	3.68e-09	2.67e-08
						inner centromere protein os=xenopus tropicalis gn=incenp pe=2 sv=1	TR83217|c0_g2	1.3543	0.00010937	0.000403996
						activin receptor type-2a os=gallus gallus gn=acvr2a pe=2 sv=1	TR91531|c1_g7	1.35618	1.43e-08	9.66e-08
						zinc finger protein 790 os=homo sapiens gn=znf790 pe=2 sv=2	TR85739|c2_g3	1.35754	0.00415075	0.0104465
						map microtubule affinity-regulating kinase 4 os=homo sapiens gn=mark4 pe=1 sv=1	TR78136|c2_g7	1.365	2.63e-05	0.000109267
						udp-n-acetylglucosamine--peptide n-acetylglucosaminyltransferase 110 kda subunit os=homo sapiens gn=ogt pe=1 sv=3	TR88007|c0_g1	1.37	2.45e-09	1.81e-08
						atp-dependent rna helicase dqx1 os=homo sapiens gn=dqx1 pe=2 sv=2	TR90730|c0_g1	1.37281	2.8e-06	1.38e-05
						protein phosphatase slingshot homolog 2 os=mus musculus gn=ssh2 pe=1 sv=2	TR91495|c2_g2	1.37572	0.00198701	0.00545674
						atp-dependent rna helicase tdrd12 os=homo sapiens gn=tdrd12 pe=2 sv=2	TR91929|c1_g2	1.37763	0.000219676	0.000761776
						phosphatidylinositol -bisphosphate 3-kinase catalytic subunit gamma isoform os=sus scrofa gn=pik3cg pe=1 sv=2	TR92085|c0_g1	1.37783	1.88e-07	1.1e-06
						serine threonine-protein kinase smg1 os=mus musculus gn=smg1 pe=1 sv=3	TR91294|c0_g1	1.38678	8.8e-12	8.25e-11
						7sk snrna methylphosphate capping enzyme os=danio rerio gn=mepce pe=3 sv=2	TR88734|c0_g3	1.38876	2.8e-07	1.6e-06
						ubiquitin-associated protein 2-like os=mus musculus gn=ubap2l pe=1 sv=1	TR78567|c1_g2	1.3908	4e-11	3.53e-10
						mannosyl-oligosaccharide glucosidase os=mus musculus gn=mogs pe=2 sv=1	TR85368|c0_g1	1.39293	7.46e-08	4.6e-07
						unconventional myosin-va os=gallus gallus gn=myo5a pe=1 sv=1	TR91336|c0_g3	1.3971	0.000235475	0.000810363
						leucine-rich repeats and immunoglobulin-like domains protein 1 os=mus musculus gn=lrig1 pe=2 sv=2	TR87549|c0_g4	1.39807	4.2e-08	2.68e-07
						high affinity camp-specific and ibmx-insensitive 3 -cyclic phosphodiesterase 8b os=homo sapiens gn=pde8b pe=1 sv=2	TR85699|c1_g2	1.39913	0.000597414	0.00187345
						golgi ph regulator os=salmo salar gn=gpr89 pe=2 sv=1	TR83162|c0_g1	1.4018	8.98e-05	0.00033756
						storkhead-box protein 2 os=macaca fascicularis gn=stox2 pe=2 sv=1	TR83364|c2_g1	1.4077	0.019335	0.0389971
						gon-4-like protein os=rattus norvegicus gn=gon4l pe=2 sv=1	TR88249|c2_g1	1.41416	1.79e-07	1.05e-06
						calpain-10 os=homo sapiens gn=capn10 pe=1 sv=2	TR89911|c0_g3	1.43415	0.000458894	0.00147955
						calreticulin os=mus musculus gn=calr pe=1 sv=1	TR88816|c4_g1	1.4361	4.28e-09	3.08e-08
						homeobox protein dlx2a os=danio rerio gn=dlx2a pe=2 sv=1	TR89861|c1_g1	1.43824	9.65e-05	0.000360277
						fizzy-related protein homolog os=mus musculus gn=fzr1 pe=1 sv=1	TR82290|c1_g1	1.43931	7.03e-07	3.78e-06
						bcl-6 corepressor-like protein 1 os=mus musculus gn=bcorl1 pe=2 sv=1	TR89491|c4_g1	1.44801	3.58e-08	2.3e-07
						protein dopey-1 os=homo sapiens gn=dopey1 pe=2 sv=1	TR90534|c0_g1	1.45401	1.97e-10	1.63e-09
						ubl carboxyl-terminal hydrolase 18 os=homo sapiens gn=usp18 pe=1 sv=1	TR91595|c1_g9	1.46605	0.014254	0.030116
						enolase-phosphatase e1 os=aedes aegypti gn=aael000109 pe=3 sv=1	TR92091|c7_g3	1.46639	2.81e-09	2.06e-08
						protein jade-1 os=homo sapiens gn=jade1 pe=1 sv=1	TR85676|c0_g1	1.46649	1.24e-06	6.41e-06
						f-box lrr-repeat protein 16 os=mus musculus gn=fbxl16 pe=2 sv=1	TR91874|c2_g2	1.46738	2.47e-11	2.23e-10
						decaprenyl-diphosphate synthase subunit 1 os=mus musculus gn=pdss1 pe=1 sv=1	TR91967|c2_g4	1.46826	5e-06	2.37e-05
						f-box lrr-repeat protein 17 os=homo sapiens gn=fbxl17 pe=2 sv=3	TR79919|c0_g6	1.47048	9.23e-11	7.89e-10
						dna excision repair protein ercc-6-like os=danio rerio gn=ercc6l pe=1 sv=1	TR88633|c0_g2	1.48139	6.8e-06	3.15e-05
						high affinity camp-specific and ibmx-insensitive 3 -cyclic phosphodiesterase 8b os=homo sapiens gn=pde8b pe=1 sv=2	TR88418|c0_g3	1.48933	0.00153009	0.00433103
						chromobox protein homolog 8 os=mus musculus gn=cbx8 pe=1 sv=1	TR89141|c0_g1	1.49123	1.59e-11	1.45e-10
						transmembrane protein 184b os=mus musculus gn=tmem184b pe=2 sv=1	TR89089|c0_g4	1.49172	6.56e-10	5.14e-09
						disks large homolog 3 os=mus musculus gn=dlg3 pe=1 sv=1	TR82455|c7_g2	1.50041	2.1e-08	1.38e-07
						myotubularin-related protein 5 os=homo sapiens gn=sbf1 pe=1 sv=3	TR87021|c4_g12	1.50303	3.46e-15	4.35e-14
						nk-tumor recognition protein os=mus musculus gn=nktr pe=1 sv=4	TR85836|c2_g6	1.50536	1.09e-10	9.26e-10
						lipoma-preferred partner homolog os=gallus gallus gn=lpp pe=2 sv=1	TR79690|c0_g2	1.50857	1.43e-05	6.28e-05
						serine threonine-protein kinase plk4 os=danio rerio gn=plk4 pe=2 sv=2	TR88878|c1_g1	1.52396	7.13e-07	3.83e-06
						guanine nucleotide-binding protein g subunit alpha os=xenopus laevis gn=gnaq pe=2 sv=2	TR78137|c4_g1	1.52653	3.02e-05	0.000124446
						regulating synaptic membrane exocytosis protein 2 os=rattus norvegicus gn=rims2 pe=1 sv=1	TR87236|c0_g1	1.5369	4.28e-05	0.00017157
						neuralized-like protein 4 os=mus musculus gn=neurl4 pe=2 sv=1	TR82867|c0_g1	1.54113	1.43e-22	2.98e-21
						dolichyl-diphosphooligosaccharide--protein glycosyltransferase subunit stt3b os=mus musculus gn=stt3b pe=1 sv=2	TR85709|c1_g2	1.54122	4.16e-12	4.02e-11
						e3 ubiquitin-protein ligase traf7 os=homo sapiens gn=traf7 pe=1 sv=1	TR87080|c0_g1	1.54661	8.66e-20	1.52e-18
						nucleoprotein tpr os=homo sapiens gn=tpr pe=1 sv=3	TR87654|c0_g1	1.56543	3.25e-13	3.48e-12
						phospholipid-transporting atpase id os=mus musculus gn=atp8b2 pe=2 sv=2	TR90728|c3_g3	1.57176	0.01389	0.0294726
						3-oxo-5-alpha-steroid 4-dehydrogenase 1 os=rattus norvegicus gn=srd5a1 pe=1 sv=2	TR91999|c2_g1	1.57587	8.42e-06	3.83e-05
						e3 ubiquitin-protein ligase neurl1 os=homo sapiens gn=neurl1 pe=2 sv=1	TR81997|c0_g1	1.58472	0.0227962	0.0447596
						poly -binding-splicing factor puf60 os=rattus norvegicus gn=puf60 pe=2 sv=2	TR90685|c3_g1	1.58775	1.11e-07	6.67e-07
						ran-binding protein 10 os=danio rerio gn=ranbp10 pe=3 sv=1	TR88269|c0_g1	1.5888	1.57e-24	3.75e-23
						f-box lrr-repeat protein 20 os=homo sapiens gn=fbxl20 pe=1 sv=2	TR63663|c0_g1	1.58914	0.000103469	0.000383846
						eyes absent homolog 3 os=homo sapiens gn=eya3 pe=1 sv=3	TR91185|c3_g2	1.5944	5.92e-08	3.7e-07
						synaptosomal-associated protein 25-a os=carassius auratus gn=snap25a pe=2 sv=1	TR68045|c0_g1	1.59623	3.61e-08	2.32e-07
						adp-ribosylation factor-like protein 13b os=danio rerio gn=arl13b pe=1 sv=1	TR85275|c1_g1	1.60034	4.16e-14	4.79e-13
						kinesin light chain 2 os=mus musculus gn=klc2 pe=1 sv=1	TR85435|c2_g1	1.602	0.000197702	0.000692123
						tyrosine-protein phosphatase auxilin os=homo sapiens gn=dnajc6 pe=1 sv=3	TR81814|c2_g2	1.60268	0.0241686	0.0469929
						nuclear receptor-binding protein os=pongo abelii gn=nrbp1 pe=2 sv=1	TR90786|c2_g2	1.60393	1.58e-17	2.35e-16
						kinesin light chain 1 os=rattus norvegicus gn=klc1 pe=1 sv=2	TR85435|c0_g1	1.61892	0.0215335	0.0426952
						double-stranded rna-specific editase 1 os=rattus norvegicus gn=adarb1 pe=1 sv=1	TR88451|c2_g1	1.63179	2.23e-14	2.63e-13
						suppressor protein srp40 os=saccharomyces cerevisiae (strain atcc 204508 s288c) gn=srp40 pe=1 sv=2	TR73290|c0_g1	1.63187	1.26e-13	1.39e-12
						dna polymerase epsilon catalytic subunit a os=homo sapiens gn=pole pe=1 sv=5	TR91807|c0_g2	1.6381	5.9e-08	3.69e-07
						adiponectin receptor protein 2 os=mus musculus gn=adipor2 pe=2 sv=2	TR85518|c0_g1	1.64289	3.46e-21	6.65e-20
						hiv tat-specific factor 1 homolog os=mus musculus gn=htatsf1 pe=1 sv=1	TR87064|c0_g1	1.6478	7.62e-07	4.08e-06
						glycine receptor subunit beta os=homo sapiens gn=glrb pe=1 sv=1	TR85639|c1_g1	1.65165	0.0211888	0.0421157
						histone lysine demethylase phf8 os=danio rerio gn=phf8 pe=1 sv=1	TR82616|c2_g1	1.65335	3.19e-32	1.14e-30
						protein orai-2 os=xenopus laevis gn=orai2 pe=2 sv=1	TR89201|c1_g1	1.66163	4.24e-20	7.58e-19
						probable e3 ubiquitin-protein ligase herc3 os=homo sapiens gn=herc3 pe=1 sv=1	TR90513|c1_g1	1.66215	2.01e-18	3.19e-17
						angiogenic factor with g patch and fha domains 1 os=mus musculus gn=aggf1 pe=2 sv=1	TR86000|c0_g1	1.67215	7.14e-16	9.45e-15
						protein efr3 homolog b os=danio rerio gn=efr3b pe=3 sv=2	TR75151|c0_g1	1.67356	0.00039864	0.00130358
						dynamin-3 os=mus musculus gn=dnm3 pe=1 sv=1	TR88619|c9_g1	1.67754	3.9e-08	2.49e-07
						kelch domain-containing protein 3 os=bos taurus gn=klhdc3 pe=2 sv=2	TR85666|c2_g1	1.67909	2.93e-11	2.62e-10
						microtubule-associated serine threonine-protein kinase 3 os=xenopus laevis gn=mast3 pe=2 sv=1	TR82945|c5_g1	1.68011	1.92e-07	1.12e-06
						otu domain-containing protein 4 os=mus musculus gn=otud4 pe=1 sv=1	TR81777|c2_g2	1.68331	2.09e-11	1.89e-10
						endoplasmic reticulum metallopeptidase 1 os=homo sapiens gn=ermp1 pe=1 sv=2	TR91859|c0_g2	1.69158	3.24e-08	2.09e-07
						actin-binding protein anillin os=homo sapiens gn=anln pe=1 sv=2	TR87700|c1_g1	1.69321	6.41e-12	6.1e-11
						amyloid beta a4 protein os=takifugu rubripes gn=app pe=3 sv=1	TR85435|c3_g1	1.70121	1.28e-08	8.7e-08
						homologous-pairing protein 2 homolog os=xenopus laevis gn=psmc3ip pe=2 sv=1	TR85351|c0_g1	1.70448	2.02e-28	6e-27
						cysteine dioxygenase type 1 os=danio rerio gn=cdo1 pe=2 sv=1	TR90479|c4_g1	1.70551	5.21e-11	4.56e-10
						inositol -trisphosphate receptor type 1 os=mus musculus gn=itpr1 pe=1 sv=2	TR81900|c4_g1	1.70837	1.3e-12	1.32e-11
						non-canonical poly rna polymerase papd7 os=homo sapiens gn=papd7 pe=1 sv=3	TR88337|c1_g1	1.71627	1.37e-14	1.64e-13
						hsp90 co-chaperone cdc37 os=tetraodon fluviatilis gn=cdc37 pe=3 sv=1	TR69490|c0_g1	1.71903	2.23e-23	4.89e-22
						wiskott-aldrich syndrome protein family member 3 os=mus musculus gn=wasf3 pe=2 sv=1	TR86998|c1_g2	1.72184	0.00382031	0.00970596
						mesothelin-like protein os=mus musculus gn=mslnl pe=2 sv=1	TR90076|c2_g2	1.72518	0.00172296	0.00482058
						serine threonine-protein kinase lats1 os=mus musculus gn=lats1 pe=1 sv=3	TR88903|c0_g1	1.72542	2.92e-22	5.99e-21
						vesicle-trafficking protein sec22c os=homo sapiens gn=sec22c pe=2 sv=1	TR85836|c2_g3	1.72858	0.000493672	0.00157871
						kazrin-a os=danio rerio gn=kazna pe=3 sv=1	TR85073|c0_g1	1.73277	0.0155975	0.0325118
						zinc finger protein 106 os=mus musculus gn=znf106 pe=1 sv=3	TR85955|c0_g2	1.7399	1e-08	6.91e-08
						map microtubule affinity-regulating kinase 3 os=homo sapiens gn=mark3 pe=1 sv=4	TR85353|c5_g1	1.74357	2.78e-11	2.49e-10
						ensconsin os=homo sapiens gn=map7 pe=1 sv=1	TR85492|c1_g1	1.74524	1.7e-45	1.11e-43
						protein kinase c zeta type os=rattus norvegicus gn=prkcz pe=1 sv=2	TR89838|c4_g1	1.7457	1.49e-09	1.13e-08
						unconventional myosin-ixb os=homo sapiens gn=myo9b pe=1 sv=3	TR85923|c3_g1	1.74611	1.65e-09	1.24e-08
						inactive serine threonine-protein kinase vrk3 os=mus musculus gn=vrk3 pe=1 sv=2	TR87422|c0_g2	1.74926	6.57e-19	1.08e-17
						potassium voltage-gated channel subfamily kqt member 4 os=mus musculus gn=kcnq4 pe=2 sv=2	TR82192|c1_g1	1.75307	1.06e-09	8.13e-09
						histone-lysine n-methyltransferase 2b os=homo sapiens gn=kmt2b pe=1 sv=1	TR91687|c0_g1	1.75633	3.85e-25	9.57e-24
						protein unc-13 homolog a os=homo sapiens gn=unc13a pe=2 sv=4	TR85938|c6_g1	1.77617	2.1e-13	2.29e-12
						swi snf complex subunit smarcc1 os=mus musculus gn=smarcc1 pe=1 sv=2	TR80037|c2_g3	1.77668	4.17e-20	7.47e-19
						transcription initiation factor tfiid subunit 1 os=mus musculus gn=taf1 pe=1 sv=2	TR85334|c0_g1	1.77875	1.14e-21	2.27e-20
						creb-binding protein os=rattus norvegicus gn=crebbp pe=2 sv=1	TR88233|c4_g1	1.78181	0.00774203	0.0178654
						meiosis arrest female protein 1 homolog os=gallus gallus gn=marf1 pe=3 sv=1	TR89768|c0_g1	1.78415	5.19e-25	1.28e-23
						neuronal acetylcholine receptor subunit alpha-2 os=gallus gallus gn=chrna2 pe=2 sv=1	TR91697|c0_g1	1.79854	2.92e-05	0.000120688
						rho-associated protein kinase 1 os=oryctolagus cuniculus gn=rock1 pe=1 sv=1	TR82660|c0_g1	1.80081	9.13e-19	1.49e-17
						receptor-type tyrosine-protein phosphatase gamma os=homo sapiens gn=ptprg pe=1 sv=4	TR77199|c1_g1	1.80126	0.00780899	0.0180029
						retrotransposon-like protein 1 os=mus musculus gn=rtl1 pe=2 sv=1	TR87145|c4_g1	1.80669	3.78e-35	1.56e-33
						chromodomain-helicase-dna-binding protein 6 os=homo sapiens gn=chd6 pe=1 sv=4	TR83330|c0_g2	1.81295	2.63e-07	1.51e-06
						ets domain-containing protein elk-1 os=homo sapiens gn=elk1 pe=1 sv=2	TR83018|c0_g2	1.81436	3.71e-14	4.29e-13
						tenascin os=gallus gallus gn=tnc pe=1 sv=2	TR91468|c3_g1	1.81613	1.54e-07	9.12e-07
						nectin-1 os=homo sapiens gn=pvrl1 pe=1 sv=3	TR83371|c2_g1	1.8167	5.66e-15	7e-14
						serine threonine-protein kinase 3 4 os=squalus acanthias gn=stk4 pe=2 sv=1	TR88667|c0_g4	1.8199	8.54e-25	2.07e-23
						estrogen-related receptor gamma os=rattus norvegicus gn=esrrg pe=2 sv=1	TR82627|c7_g1	1.82022	2.5e-05	0.000104211
						serine threonine-protein phosphatase 2a regulatory subunit b subunit beta os=homo sapiens gn=ppp2r3b pe=1 sv=2	TR87723|c1_g1	1.8224	1.71e-17	2.53e-16
						zinc finger mym-type protein 4 os=mus musculus gn=zmym4 pe=2 sv=1	TR87688|c0_g1	1.82569	4.45e-05	0.000177778
						regulating synaptic membrane exocytosis protein 1 os=homo sapiens gn=rims1 pe=1 sv=1	TR87236|c1_g1	1.82593	2.91e-12	2.85e-11
						roundabout homolog 2 os=mus musculus gn=robo2 pe=2 sv=2	TR89020|c2_g1	1.82857	4.29e-10	3.43e-09
						pleckstrin homology domain-containing family a member 1 os=homo sapiens gn=plekha1 pe=1 sv=2	TR88184|c0_g1	1.85499	4.61e-16	6.2e-15
						nucleosome-remodeling factor subunit bptf os=homo sapiens gn=bptf pe=1 sv=3	TR89959|c0_g1	1.85623	9.89e-24	2.22e-22
						insulin receptor substrate 1 os=homo sapiens gn=irs1 pe=1 sv=1	TR78147|c3_g1	1.85834	1.93e-15	2.47e-14
						tyrosine-protein phosphatase non-receptor type 13 os=homo sapiens gn=ptpn13 pe=1 sv=2	TR90008|c0_g1	1.86219	1.29e-15	1.67e-14
						teneurin-2 os=homo sapiens gn=tenm2 pe=1 sv=3	TR88625|c0_g1	1.86319	2.1e-06	1.05e-05
						histone-lysine n-methyltransferase setd1b-a os=danio rerio gn=setd1ba pe=1 sv=2	TR85854|c5_g2	1.86406	8.65e-18	1.31e-16
						gliomedin os=rattus norvegicus gn=gldn pe=1 sv=1	TR85281|c0_g9	1.87148	0.0238287	0.0464408
						clathrin coat assembly protein ap180 os=homo sapiens gn=snap91 pe=1 sv=2	TR89599|c0_g1	1.87572	0.000242337	0.00083209
						tenascin os=sus scrofa gn=tnc pe=1 sv=1	TR81718|c0_g1	1.88773	1.41e-06	7.25e-06
						transformer-2 protein homolog beta os=rattus norvegicus gn=tra2b pe=1 sv=1	TR79788|c0_g4	1.88859	1.35e-10	1.14e-09
						bone morphogenetic protein receptor type-1a os=mus musculus gn=bmpr1a pe=2 sv=1	TR88542|c5_g3	1.90126	2.22e-11	2.01e-10
						srsf protein kinase 3 os=sus scrofa gn=srpk3 pe=2 sv=1	TR90789|c1_g3	1.90923	3.18e-17	4.63e-16
						calcium-dependent secretion activator 1 os=xenopus laevis gn=cadps pe=2 sv=1	TR81775|c2_g1	1.91074	0.0248991	0.0482029
						zinc finger fyve domain-containing protein 9 os=homo sapiens gn=zfyve9 pe=1 sv=2	TR91742|c0_g1	1.92096	5.08e-18	7.87e-17
						thrombospondin type-1 domain-containing protein 4 os=homo sapiens gn=thsd4 pe=2 sv=2	TR89590|c0_g1	1.92197	4.47e-05	0.000178262
						protein hook homolog 1 os=danio rerio gn=hook1 pe=2 sv=1	TR89136|c5_g1	1.92847	3.77e-15	4.72e-14
						microtubule-associated serine threonine-protein kinase 2 os=homo sapiens gn=mast2 pe=1 sv=2	TR92013|c2_g3	1.93152	2.88e-05	0.000119122
						calcium release-activated calcium channel protein 1 os=danio rerio gn=orai1 pe=2 sv=2	TR88986|c1_g1	1.94132	1.75e-05	7.56e-05
						furin os=bos taurus gn=furin pe=1 sv=1	TR88254|c1_g1	1.94671	2.02e-23	4.45e-22
						ankyrin sam and basic leucine zipper domain-containing protein 1 os=macropus eugenii gn=asz1 pe=3 sv=1	TR75692|c0_g1	1.95926	6.9e-09	4.85e-08
						very-long-chain enoyl- reductase os=homo sapiens gn=tecr pe=1 sv=1	TR81687|c0_g1	1.96451	4.53e-11	3.98e-10
						adenylate cyclase type 2 os=homo sapiens gn=adcy2 pe=1 sv=5	TR88803|c2_g1	1.96942	0.00104115	0.00307541
						protein diaphanous homolog 3 os=homo sapiens gn=diaph3 pe=1 sv=4	TR85876|c3_g1	1.9762	1.48e-12	1.48e-11
						domain-containing histone demethylation protein 1 os=drosophila melanogaster gn=kdm2 pe=1 sv=2	TR83055|c5_g1	1.99016	3.43e-07	1.93e-06
						rna binding protein fox-1 homolog 1-like os=danio rerio gn=rbfox1l pe=1 sv=1	TR88271|c1_g1	2.00002	0.00809275	0.0185737
						chromobox protein homolog 2 os=homo sapiens gn=cbx2 pe=1 sv=2	TR81946|c0_g1	2.00397	3.84e-07	2.14e-06
						galactosylgalactosylxylosylprotein 3-beta-glucuronosyltransferase 1 os=homo sapiens gn=b3gat1 pe=1 sv=2	TR83077|c8_g3	2.01086	0.0208539	0.0415562
						teneurin-4 os=danio rerio gn=tenm4 pe=2 sv=1	TR85783|c0_g1	2.01759	2.58e-09	1.9e-08
						at-rich interactive domain-containing protein 2 os=homo sapiens gn=arid2 pe=1 sv=2	TR88610|c3_g1	2.01956	9.74e-43	5.61e-41
						phospholipase ddhd2 os=mus musculus gn=ddhd2 pe=2 sv=3	TR88615|c1_g1	2.02165	1.08e-28	3.27e-27
						protein zer-1 homolog os=homo sapiens gn=zer1 pe=1 sv=1	TR86112|c0_g1	2.02239	4.14e-17	5.98e-16
						myb-related protein b os=gallus gallus gn=mybl2 pe=1 sv=1	TR85866|c0_g1	2.02504	1.18e-21	2.34e-20
						cold shock domain-containing protein 4 os=arabidopsis thaliana gn=csp4 pe=1 sv=1	TR91335|c8_g1	2.03016	0.0121013	0.0262202
						rho gtpase-activating protein 5 os=homo sapiens gn=arhgap5 pe=1 sv=2	TR90061|c0_g1	2.03472	3.16e-14	3.67e-13
						inhibitor of nuclear factor kappa-b kinase subunit alpha os=danio rerio gn=chuk pe=1 sv=1	TR85852|c1_g1	2.03677	1.22e-07	7.3e-07
						inositol -trisphosphate receptor type 3 os=homo sapiens gn=itpr3 pe=1 sv=2	TR91573|c0_g4	2.03974	1.57e-16	2.18e-15
						rac-gamma serine threonine-protein kinase os=homo sapiens gn=akt3 pe=1 sv=1	TR82165|c2_g1	2.05236	3.82e-13	4.06e-12
						serine threonine-protein kinase tao1 os=rattus norvegicus gn=taok1 pe=1 sv=1	TR76150|c0_g2	2.05746	0.000148425	0.000533168
						cgmp-dependent protein kinase 2 os=rattus norvegicus gn=prkg2 pe=1 sv=1	TR78526|c0_g1	2.06612	0.00314241	0.00817277
						mothers against decapentaplegic homolog 4 os=rattus norvegicus gn=smad4 pe=1 sv=1	TR91301|c0_g1	2.06798	0.00365997	0.00934766
						phosphatidylinositol 4-kinase alpha os=homo sapiens gn=pi4ka pe=1 sv=3	TR91701|c0_g4	2.07466	3.68e-37	1.66e-35
						cyclin n-terminal domain-containing protein 1 os=mus musculus gn=cntd1 pe=2 sv=1	TR89872|c1_g13	2.07594	1.1e-06	5.73e-06
						chromodomain-helicase-dna-binding protein 7 os=homo sapiens gn=chd7 pe=1 sv=3	TR89783|c1_g1	2.08008	4.45e-07	2.46e-06
						serine threonine-protein kinase tao2 os=homo sapiens gn=taok2 pe=1 sv=2	TR79510|c2_g1	2.08594	1.9e-09	1.42e-08
						limb region 1 protein homolog os=gallus gallus gn=lmbr1 pe=2 sv=1	TR90585|c1_g2	2.08595	6.23e-22	1.25e-20
						ras-related protein rab- os=caenorhabditis elegans gn=rab- pe=3 sv=1	TR90644|c5_g1	2.09109	0.0112009	0.0245683
						serine threonine-protein kinase tao2 os=xenopus laevis gn=taok2 pe=2 sv=1	TR88640|c0_g2	2.11182	4.37e-23	9.39e-22
						myosin-10 os=homo sapiens gn=myh10 pe=1 sv=3	TR82582|c3_g3	2.11498	0.000118833	0.000435431
						adenylate cyclase type 8 os=homo sapiens gn=adcy8 pe=1 sv=1	TR89075|c6_g4	2.13122	0.0111431	0.0244663
						breast cancer type 2 susceptibility protein os=homo sapiens gn=brca2 pe=1 sv=2	TR91572|c1_g1	2.13602	2.52e-07	1.45e-06
						lysine-specific demethylase 4a os=homo sapiens gn=kdm4a pe=1 sv=2	TR81883|c3_g1	2.13634	4.41e-60	4.91e-58
						s-adenosylmethionine synthase isoform type-1 os=rattus norvegicus gn=mat1a pe=1 sv=2	TR75938|c0_g1	2.13683	0.000161167	0.000574016
						creb-binding protein os=homo sapiens gn=crebbp pe=1 sv=3	TR88233|c0_g2	2.13714	5e-24	1.15e-22
						membrane-associated guanylate ww and pdz domain-containing protein 2 os=homo sapiens gn=magi2 pe=1 sv=3	TR81979|c1_g2	2.13988	3.4e-23	7.36e-22
						e3 ubiquitin-protein ligase itchy homolog os=homo sapiens gn=itch pe=1 sv=2	TR82259|c0_g1	2.14189	5.62e-10	4.44e-09
						hmg box transcription factor bbx os=homo sapiens gn=bbx pe=1 sv=1	TR83011|c3_g6	2.15445	9.06e-09	6.28e-08
						serine threonine-protein kinase kist os=rattus norvegicus gn=uhmk1 pe=1 sv=1	TR90598|c0_g2	2.15648	9.68e-10	7.45e-09
						amino-terminal enhancer of split os=homo sapiens gn=aes pe=1 sv=4	TR89312|c4_g2	2.15671	1.87e-13	2.05e-12
						-like domain-containing protein spartan os=xenopus tropicalis gn=sprtn pe=2 sv=2	TR91439|c0_g7	2.15995	8.96e-09	6.21e-08
						muellerian-inhibiting factor os=mus musculus gn=amh pe=2 sv=1	TR91164|c5_g2	2.16385	3.71e-05	0.000150412
						tubulin-folding cofactor b os=bos taurus gn=tbcb pe=2 sv=1	TR85427|c0_g2	2.17194	3.49e-24	8.12e-23
						structural maintenance of chromosomes protein 1a os=mus musculus gn=smc1a pe=1 sv=4	TR81468|c0_g1	2.18298	1.62e-29	5.09e-28
						homolog subfamily a member 1 os=homo sapiens gn=dnaja1 pe=1 sv=2	TR87257|c0_g1	2.18511	5.29e-13	5.57e-12
						e3 ubiquitin-protein ligase znrf1 os=xenopus laevis gn=znrf1 pe=2 sv=1	TR88930|c5_g2	2.18708	1.04e-84	2.59e-82
						clathrin interactor 1 os=homo sapiens gn=clint1 pe=1 sv=1	TR87003|c3_g1	2.19096	4.78e-08	3.03e-07
						serine threonine-protein kinase atr os=mus musculus gn=atr pe=1 sv=2	TR92075|c1_g1	2.19368	2.38e-08	1.56e-07
						probable serine threonine-protein kinase samkc os=dictyostelium discoideum gn=samkc pe=3 sv=2	TR73926|c0_g1	2.19643	2.18e-05	9.2e-05
						transient receptor potential cation channel subfamily m member 7 os=homo sapiens gn=trpm7 pe=1 sv=1	TR87722|c1_g1	2.19794	1.2e-14	1.45e-13
						mitogen-activated protein kinase kinase kinase kinase 3 os=mus musculus gn=map4k3 pe=1 sv=4	TR84640|c2_g1	2.19797	1.18e-11	1.09e-10
						clathrin coat assembly protein ap180 os=homo sapiens gn=snap91 pe=1 sv=2	TR84536|c1_g1	2.20095	0.0118578	0.0257665
						serine threonine-protein kinase 38-like os=homo sapiens gn=stk38l pe=1 sv=3	TR91231|c1_g2	2.21406	8.03e-15	9.81e-14
						ribosomal protein s6 kinase alpha-5 os=gallus gallus gn=rps6ka5 pe=2 sv=1	TR85852|c2_g1	2.21544	4.94e-14	5.65e-13
						transcription factor jun-d os=rattus norvegicus gn=jund pe=2 sv=1	TR90732|c2_g2	2.22008	1.71e-06	8.67e-06
						zinc finger protein 711 os=danio rerio gn=znf711 pe=1 sv=1	TR87163|c0_g1	2.22886	6.58e-52	5.4e-50
						nuclear pore complex protein nup98-nup96 os=rattus norvegicus gn=nup98 pe=1 sv=2	TR89206|c0_g1	2.23168	3.69e-14	4.27e-13
						cilia- and flagella-associated protein 43 os=homo sapiens gn=cfap43 pe=2 sv=3	TR92058|c4_g3	2.23179	1.92e-19	3.29e-18
						spindlin-z os=gallus gallus gn=spinz pe=2 sv=1	TR87081|c2_g6	2.23272	5.92e-16	7.89e-15
						cytochrome p450 2u1 os=homo sapiens gn=cyp2u1 pe=1 sv=1	TR87577|c0_g1	2.23407	2.25e-08	1.48e-07
						galanin receptor type 2 os=rattus norvegicus gn=galr2 pe=2 sv=1	TR88906|c0_g1	2.23635	0.019956	0.0400453
						partitioning defective 3 homolog os=rattus norvegicus gn=pard3 pe=1 sv=1	TR82219|c0_g1	2.23905	1.1e-12	1.12e-11
						protein wnt-7b os=gallus gallus gn=wnt7b pe=2 sv=1	TR90026|c1_g1	2.24026	2.65e-32	9.55e-31
						myotubularin-related protein 13 os=homo sapiens gn=sbf2 pe=1 sv=1	TR83036|c0_g1	2.24297	1.79e-55	1.64e-53
						circadian locomoter output cycles protein kaput os=tyto alba gn=clock pe=2 sv=1	TR86044|c0_g1	2.24624	3.83e-09	2.77e-08
						mediator of rna polymerase ii transcription subunit 1 os=mus musculus gn=med1 pe=1 sv=2	TR77351|c0_g1	2.24864	9.16e-15	1.11e-13
						cugbp elav-like family member 1 os=danio rerio gn=celf1 pe=1 sv=1	TR89798|c1_g1	2.25004	4.74e-24	1.09e-22
						dna (cytosine-5)-methyltransferase 3b os=homo sapiens gn=dnmt3b pe=1 sv=1	TR87098|c4_g2	2.25408	7.68e-05	0.000292845
						clip-associating protein 1-a os=xenopus laevis gn=clasp1-a pe=2 sv=2	TR83265|c0_g1	2.26115	2.49e-08	1.63e-07
						nedd8 os=drosophila melanogaster gn=nedd8 pe=1 sv=1	TR77269|c0_g1	2.27062	1.75e-15	2.25e-14
						oxysterol-binding protein 2 os=homo sapiens gn=osbp2 pe=2 sv=2	TR89827|c5_g3	2.2711	6.84e-36	2.91e-34
						dual specificity mitogen-activated protein kinase kinase 5 os=homo sapiens gn=map2k5 pe=1 sv=2	TR80420|c1_g1	2.27462	1.3e-18	2.11e-17
						outer dense fiber protein 2 os=gallus gallus gn=odf2 pe=2 sv=1	TR89256|c0_g1	2.27613	6.95e-15	8.53e-14
						claudin-6 os=mus musculus gn=cldn6 pe=1 sv=1	TR82294|c2_g1	2.2933	0.0209592	0.0417336
						lamin-l os=xenopus laevis pe=2 sv=1	TR81893|c1_g1	2.29738	8.24e-27	2.23e-25
						receptor-type tyrosine-protein phosphatase gamma os=gallus gallus gn=ptprg pe=2 sv=1	TR77199|c3_g3	2.30264	4.62e-06	2.2e-05
						vesicular glutamate transporter 1 os=xenopus tropicalis gn=slc17a7 pe=2 sv=1	TR82268|c0_g1	2.32067	0.0059357	0.0142194
						protein wnt-7b os=gallus gallus gn=wnt7b pe=2 sv=1	TR90026|c0_g1	2.32843	0.0108629	0.0239406
						kinesin-like protein kif20b os=homo sapiens gn=kif20b pe=1 sv=3	TR82946|c0_g2	2.33272	3.65e-12	3.55e-11
						zinc finger and btb domain-containing protein 21 os=homo sapiens gn=zbtb21 pe=1 sv=2	TR88411|c2_g1	2.33429	9.7e-14	1.08e-12
						spindlin-1 os=mus musculus gn=spin1 pe=1 sv=2	TR88388|c2_g6	2.33433	1.63e-15	2.1e-14
						gtp-binding protein rheb os=homo sapiens gn=rheb pe=1 sv=1	TR50790|c0_g1	2.34199	2.46e-09	1.82e-08
						heat shock 70 kda protein 4 os=mus musculus gn=hspa4 pe=1 sv=1	TR69919|c0_g1	2.34626	3.86e-10	3.1e-09
						zinc finger protein glis1 os=mus musculus gn=glis1 pe=2 sv=2	TR78208|c1_g3	2.35735	0.000266613	0.000907247
						aryl hydrocarbon receptor nuclear translocator 2 os=danio rerio gn=arnt2 pe=1 sv=2	TR90015|c1_g1	2.36796	4.64e-10	3.7e-09
						cell division cycle protein 20 homolog b os=homo sapiens gn=cdc20b pe=2 sv=3	TR82464|c0_g1	2.36865	0.00283458	0.00746762
						protein ndrg3 os=homo sapiens gn=ndrg3 pe=1 sv=2	TR89087|c2_g6	2.37107	9.81e-06	4.43e-05
						probable global transcription activator snf2l2 os=mus musculus gn=smarca2 pe=1 sv=1	TR82859|c2_g1	2.37377	1.25e-10	1.05e-09
						inositol -trisphosphate receptor type 3 os=bos taurus gn=itpr3 pe=2 sv=1	TR91573|c0_g8	2.37491	8.85e-26	2.26e-24
						fermitin family homolog 1 os=homo sapiens gn=fermt1 pe=1 sv=1	TR90354|c0_g7	2.38248	1.67e-11	1.52e-10
						protein capicua homolog os=homo sapiens gn=cic pe=1 sv=2	TR88573|c7_g1	2.38503	1.55e-40	8.09e-39
						microtubule-associated serine threonine-protein kinase 2 os=homo sapiens gn=mast2 pe=1 sv=2	TR89298|c1_g2	2.38842	2.96e-11	2.64e-10
						n-acetyltransferase esco2 os=danio rerio gn=esco2 pe=2 sv=1	TR78288|c3_g1	2.38919	6.67e-17	9.54e-16
						map kinase-activating death domain protein os=homo sapiens gn=madd pe=1 sv=2	TR91274|c1_g2	2.40964	8.34e-34	3.25e-32
						adenomatous polyposis coli protein 2 os=homo sapiens gn=apc2 pe=1 sv=1	TR90775|c0_g1	2.41266	6.42e-11	5.57e-10
						separin os=mus musculus gn=espl1 pe=1 sv=1	TR91725|c0_g1	2.41773	8.05e-08	4.95e-07
						nuclear receptor coactivator 2 os=danio rerio gn=ncoa2 pe=1 sv=1	TR89116|c0_g1	2.42328	1.97e-24	4.65e-23
						dna mismatch repair protein mlh3 os=homo sapiens gn=mlh3 pe=1 sv=3	TR91565|c0_g1	2.44317	2.47e-12	2.43e-11
						protein kinase c zeta type os=rattus norvegicus gn=prkcz pe=1 sv=2	TR89838|c2_g1	2.44797	0.00130372	0.00375559
						serine threonine-protein kinase os=caenorhabditis elegans gn= pe=3 sv=1	TR88920|c0_g1	2.44987	0.0186563	0.0378517
						transcription factor e2-alpha os=xenopus laevis gn=tcf3 pe=1 sv=1	TR88979|c2_g1	2.45241	2.63e-08	1.72e-07
						probable global transcription activator snf2l2 os=homo sapiens gn=smarca2 pe=1 sv=2	TR82312|c1_g1	2.45674	3.02e-22	6.18e-21
						beta-adrenergic receptor kinase 2 os=bos taurus gn=adrbk2 pe=2 sv=1	TR87506|c1_g1	2.45914	7.1e-13	7.37e-12
						ste20-like serine threonine-protein kinase os=mus musculus gn=slk pe=1 sv=2	TR88791|c3_g1	2.45932	2.82e-10	2.3e-09
						upf0606 protein kiaa1549l os=homo sapiens gn=kiaa1549l pe=2 sv=2	TR85779|c1_g10	2.46024	0.00145222	0.00413315
						leucine-rich repeat-containing protein 24 os=mus musculus gn=lrrc24 pe=2 sv=1	TR82506|c1_g2	2.4643	0.000120935	0.000442386
						nuclear pore complex protein nup98-nup96 os=mus musculus gn=nup98 pe=1 sv=2	TR89206|c0_g2	2.4737	2.73e-28	8.02e-27
						retinoic acid receptor beta os=homo sapiens gn=rarb pe=1 sv=2	TR81734|c1_g1	2.48473	8.11e-08	4.98e-07
						dual specificity testis-specific protein kinase 2 os=homo sapiens gn=tesk2 pe=1 sv=1	TR89863|c2_g1	2.48713	4.04e-19	6.73e-18
						calcium calmodulin-dependent protein kinase type ii subunit alpha os=pongo abelii gn=camk2a pe=2 sv=2	TR91700|c1_g9	2.49006	9.1e-06	4.13e-05
						atp-dependent dna helicase q1 os=homo sapiens gn=recql pe=1 sv=3	TR90018|c0_g1	2.49517	7.56e-28	2.17e-26
						uromodulin-like 1 os=homo sapiens gn=umodl1 pe=2 sv=2	TR88411|c1_g2	2.49548	0.00585055	0.0140404
						myosin-10 os=homo sapiens gn=myh10 pe=1 sv=3	TR88433|c1_g2	2.49658	4.53e-10	3.61e-09
						horma domain-containing protein 1 os=danio rerio gn=hormad1 pe=2 sv=1	TR88469|c1_g2	2.50129	1.04e-98	4.16e-96
						intraflagellar transport protein 88 homolog os=homo sapiens gn=ift88 pe=2 sv=2	TR87640|c0_g1	2.50242	2.29e-48	1.64e-46
						ribosomal protein s6 kinase alpha-5 os=gallus gallus gn=rps6ka5 pe=2 sv=1	TR85852|c0_g1	2.50444	1.43e-11	1.31e-10
						1-phosphatidylinositol -bisphosphate phosphodiesterase delta-1 os=bos taurus gn=plcd1 pe=2 sv=2	TR85796|c2_g1	2.5069	1.17e-06	6.07e-06
						growth arrest-specific protein 2 os=homo sapiens gn=gas2 pe=1 sv=1	TR88648|c1_g1	2.50871	2.52e-08	1.65e-07
						protein lin-9 homolog os=danio rerio gn=lin9 pe=3 sv=1	TR73495|c0_g1	2.51322	7.21e-22	1.45e-20
						kinesin-like protein kif18a os=homo sapiens gn=kif18a pe=1 sv=2	TR83260|c0_g1	2.51498	4.52e-25	1.12e-23
						guanine nucleotide-binding protein subunit beta-5 os=homo sapiens gn=gnb5 pe=1 sv=2	TR82411|c0_g1	2.52177	0.0202313	0.0405195
						serine arginine-rich splicing factor 10 os=mus musculus gn=srsf10 pe=1 sv=2	TR85035|c0_g2	2.53792	1.26e-27	3.59e-26
						hsp90 co-chaperone cdc37 os=tetraodon fluviatilis gn=cdc37 pe=3 sv=1	TR88315|c0_g6	2.54034	5.16e-13	5.44e-12
						kinesin-like protein kif15-a os=xenopus laevis gn=kif15-a pe=1 sv=1	TR88636|c0_g1	2.54148	1.05e-42	6.05e-41
						dna-dependent protein kinase catalytic subunit os=gallus gallus gn=prkdc pe=2 sv=1	TR91872|c0_g3	2.54591	1.02e-11	9.53e-11
						pre-mrna-splicing factor atp-dependent rna helicase dhx32 os=mus musculus gn=dhx32 pe=2 sv=2	TR89076|c0_g2	2.5545	0.0159112	0.0330653
						death-inducer obliterator 1 os=homo sapiens gn=dido1 pe=1 sv=5	TR82798|c2_g1	2.55918	4.53e-21	8.63e-20
						roundabout homolog 4 os=mus musculus gn=robo4 pe=1 sv=2	TR91977|c4_g8	2.56643	1.71e-07	1.01e-06
						serine threonine-protein kinase tao2 os=xenopus laevis gn=taok2 pe=2 sv=1	TR84142|c1_g1	2.57742	8.36e-16	1.1e-14
						calcium-activated potassium channel subunit alpha-1 os=gallus gallus gn=kcnma1 pe=1 sv=2	TR83305|c2_g1	2.58799	0.00930929	0.0209652
						exocyst complex component 6b os=mus musculus gn=exoc6b pe=2 sv=1	TR91446|c0_g1	2.58914	1.18e-17	1.78e-16
						nedd8 os=rattus norvegicus gn=nedd8 pe=1 sv=1	TR91461|c0_g1	2.59272	0.000158751	0.000566301
						leucine-rich repeat-containing g-protein coupled receptor 5a os=xenopus laevis gn=lgr5-a pe=2 sv=1	TR87546|c0_g1	2.5956	0.0208117	0.041492
						gamma-aminobutyric acid receptor subunit beta-3 os=gallus gallus gn=gabrb3 pe=2 sv=1	TR85730|c0_g4	2.60616	0.000120301	0.000440325
						anaphase-promoting complex subunit 1 os=homo sapiens gn=anapc1 pe=1 sv=1	TR87137|c0_g1	2.60715	3.11e-17	4.55e-16
						serine threonine-protein kinase tao1 os=rattus norvegicus gn=taok1 pe=1 sv=1	TR79510|c5_g1	2.61108	0.000226153	0.000782006
						microtubule-associated serine threonine-protein kinase 2 os=homo sapiens gn=mast2 pe=1 sv=2	TR78394|c0_g3	2.61443	3.31e-16	4.5e-15
						coiled-coil and c2 domain-containing protein 1b os=xenopus laevis gn=cc2d1b pe=2 sv=1	TR89042|c0_g3	2.62217	8.25e-13	8.53e-12
						ell-associated factor 1 os=pongo abelii gn=eaf1 pe=2 sv=1	TR90536|c4_g1	2.62286	6.56e-22	1.32e-20
						e3 ubiquitin-protein ligase huwe1 os=homo sapiens gn=huwe1 pe=1 sv=3	TR82810|c1_g1	2.6272	3.62e-22	7.38e-21
						zinc finger protein 227 os=homo sapiens gn=znf227 pe=2 sv=1	TR88755|c0_g5	2.62818	7.29e-08	4.5e-07
						adenomatous polyposis coli protein os=homo sapiens gn=apc pe=1 sv=2	TR82868|c1_g2	2.63515	3.38e-23	7.32e-22
						transmembrane emp24 domain-containing protein 10 os=takifugu rubripes gn=tmed10 pe=3 sv=1	TR91565|c0_g4	2.65145	2.43e-18	3.83e-17
						ribonucleoside-diphosphate reductase large subunit os=danio rerio gn=rrm1 pe=2 sv=1	TR64407|c0_g1	2.65974	1.28e-05	5.66e-05
						coiled-coil domain-containing protein 172 os=xenopus laevis gn=ccdc172 pe=2 sv=1	TR82657|c0_g1	2.6621	1.4e-05	6.16e-05
						cleavage and polyadenylation specificity factor subunit 2 os=bos taurus gn=cpsf2 pe=1 sv=1	TR82765|c2_g1	2.66356	1.38e-36	6.1e-35
						camp-specific 3 -cyclic phosphodiesterase 4b os=rattus norvegicus gn=pde4b pe=1 sv=4	TR82984|c1_g4	2.66996	8.12e-05	0.000307963
						insulin receptor substrate 2-b os=xenopus laevis gn=irs2-b pe=2 sv=1	TR87035|c4_g2	2.67181	2.84e-33	1.08e-31
						biorientation of chromosomes in cell division protein 1-like 1 os=homo sapiens gn=bod1l1 pe=1 sv=2	TR89862|c0_g1	2.67729	2.64e-28	7.76e-27
						wiskott-aldrich syndrome protein family member 3 os=homo sapiens gn=wasf3 pe=1 sv=2	TR87210|c2_g15	2.69108	9.99e-05	0.000371676
						meprin a subunit alpha os=homo sapiens gn=mep1a pe=1 sv=2	TR81582|c0_g1	2.69281	0.007144	0.0166746
						dystrobrevin beta os=homo sapiens gn=dtnb pe=1 sv=1	TR85637|c1_g2	2.70037	0.0189208	0.0382895
						telomerase protein component 1 os=rattus norvegicus gn=tep1 pe=1 sv=1	TR85970|c0_g1	2.7057	1.56e-32	5.72e-31
						synaptotagmin-1 os=homo sapiens gn=syt1 pe=1 sv=1	TR78584|c0_g4	2.71157	0.000679759	0.0021005
						swi snf-related matrix-associated actin-dependent regulator of chromatin subfamily e member 1 os=homo sapiens gn=smarce1 pe=1 sv=2	TR85430|c1_g1	2.72547	1.67e-11	1.52e-10
						phd finger protein 20 os=mus musculus gn=phf20 pe=1 sv=2	TR81735|c2_g1	2.74704	3.8e-14	4.39e-13
						pericentriolar material 1 protein os=homo sapiens gn=pcm1 pe=1 sv=4	TR87375|c1_g1	2.7478	1.14e-45	7.53e-44
						ribonucleoside-diphosphate reductase large subunit os=homo sapiens gn=rrm1 pe=1 sv=1	TR81034|c2_g1	2.77105	0.000273104	0.000927628
						telomerase protein component 1 os=homo sapiens gn=tep1 pe=1 sv=2	TR88930|c4_g1	2.77135	1.97e-18	3.13e-17
						protein unc-13 homolog c os=homo sapiens gn=unc13c pe=2 sv=3	TR85938|c8_g1	2.77233	0.000457216	0.00147471
						synaptotagmin-14 os=homo sapiens gn=syt14 pe=1 sv=2	TR87326|c1_g1	2.77938	1.17e-05	5.22e-05
						formin-like protein 3 os=oryza sativa japonica gn=fh3 pe=2 sv=2	TR77364|c5_g2	2.78913	2.24e-05	9.44e-05
						disintegrin and metalloproteinase domain-containing protein 15 os=homo sapiens gn=adam15 pe=1 sv=4	TR87254|c2_g1	2.79107	4.07e-08	2.6e-07
						angiopoietin-1 os=bos taurus gn=angpt1 pe=2 sv=3	TR92073|c0_g1	2.79367	0.000343995	0.00114287
						mitogen-activated protein kinase kinase kinase kinase 4 os=homo sapiens gn=map4k4 pe=1 sv=2	TR90336|c1_g1	2.79577	1.19e-16	1.67e-15
						nephrocystin-3 os=danio rerio gn=nphp3 pe=3 sv=1	TR89835|c2_g2	2.80079	2.3e-30	7.47e-29
						myosin-10 os=mus musculus gn=myh10 pe=1 sv=2	TR82582|c3_g2	2.81641	3.57e-16	4.83e-15
						rna-binding protein fus os=mus musculus gn=fus pe=2 sv=1	TR70122|c0_g1	2.83759	6.34e-07	3.43e-06
						potassium sodium hyperpolarization-activated cyclic nucleotide-gated channel 4 os=homo sapiens gn=hcn4 pe=1 sv=1	TR91285|c0_g1	2.84299	3.71e-07	2.07e-06
						gdnf family receptor alpha-4 os=gallus gallus gn=gfra4 pe=2 sv=1	TR89151|c1_g2	2.84497	0.00636898	0.0150978
						serine threonine-protein kinase nim1 os=mus musculus gn=nim1k pe=2 sv=1	TR88799|c2_g1	2.84685	1.52e-09	1.15e-08
						calpain-7 os=mus musculus gn=capn7 pe=2 sv=1	TR88465|c0_g2	2.85025	3.26e-20	5.89e-19
						calpain-5 os=mus musculus gn=capn5 pe=2 sv=1	TR81847|c0_g1	2.86741	0.00665929	0.0157009
						ribonucleoside-diphosphate reductase large subunit os=danio rerio gn=rrm1 pe=2 sv=1	TR81034|c3_g1	2.87394	9.52e-07	5.02e-06
						rabphilin-3a os=bos taurus gn=rph3a pe=1 sv=1	TR82292|c1_g1	2.87722	0.000714433	0.00219648
						c-jun-amino-terminal kinase-interacting protein 4 os=mus musculus gn=spag9 pe=1 sv=2	TR91647|c0_g1	2.89448	3.02e-15	3.81e-14
						plastin-1 os=mus musculus gn=pls1 pe=2 sv=1	TR82972|c0_g1	2.90685	0.00609322	0.0145395
						long-chain-fatty-acid-- ligase 3 os=homo sapiens gn=acsl3 pe=1 sv=3	TR88378|c1_g1	2.90792	6.43e-11	5.58e-10
						protein capicua homolog os=homo sapiens gn=cic pe=1 sv=2	TR88573|c1_g1	2.92122	0.00800669	0.0184033
						calcium-activated potassium channel subunit alpha-1 os=rattus norvegicus gn=kcnma1 pe=1 sv=3	TR80329|c2_g8	2.92533	2.36e-10	1.94e-09
						bromodomain-containing protein 3 os=homo sapiens gn=brd3 pe=1 sv=1	TR91315|c2_g2	2.95633	3.13e-18	4.9e-17
						e3 ubiquitin-protein ligase herc2 os=homo sapiens gn=herc2 pe=1 sv=2	TR91990|c0_g1	2.9766	3.16e-32	1.13e-30
						double-strand-break repair protein rad21 homolog os=bos taurus gn=rad21 pe=2 sv=1	TR83193|c0_g1	3.00779	3.4e-12	3.31e-11
						chloride intracellular channel protein 5 os=mus musculus gn=clic5 pe=1 sv=1	TR78189|c0_g2	3.01259	0.0108371	0.0238892
						bromodomain testis-specific protein os=danio rerio gn=brdt pe=3 sv=2	TR83513|c0_g1	3.03329	4.89e-64	6.38e-62
						protein artemis os=danio rerio gn=dclre1c pe=2 sv=1	TR91401|c0_g1	3.04111	5.13e-29	1.58e-27
						abnormal spindle-like microcephaly-associated protein homolog os=canis familiaris gn=aspm pe=2 sv=2	TR90031|c2_g1	3.09018	8.14e-24	1.84e-22
						hsp90 co-chaperone cdc37 os=bos taurus gn=cdc37 pe=2 sv=1	TR88315|c0_g3	3.09115	6.5e-19	1.07e-17
						dystrobrevin beta os=homo sapiens gn=dtnb pe=1 sv=1	TR82022|c0_g4	3.11206	9e-17	1.27e-15
						chromobox protein homolog 1 os=mus musculus gn=cbx1 pe=1 sv=1	TR92091|c1_g1	3.12276	5.44e-33	2.05e-31
						dna repair protein rad50 os=mus musculus gn=rad50 pe=1 sv=1	TR85765|c0_g1	3.16332	1.61e-51	1.3e-49
						spermatid perinuclear rna-binding protein os=pongo abelii gn=strbp pe=2 sv=1	TR78409|c0_g1	3.16637	1.01e-52	8.55e-51
						ap-2 complex subunit alpha-2 os=mus musculus gn=ap2a2 pe=1 sv=2	TR91461|c1_g1	3.17085	4.8e-30	1.54e-28
						pre-mrna-splicing factor atp-dependent rna helicase dhx32 os=homo sapiens gn=dhx32 pe=1 sv=1	TR89076|c0_g1	3.17752	0.00968631	0.0216811
						teneurin-1 os=gallus gallus gn=tenm1 pe=1 sv=1	TR82432|c0_g1	3.17756	5.47e-11	4.78e-10
						tcdd-inducible poly polymerase os=homo sapiens gn=tiparp pe=2 sv=1	TR88437|c0_g1	3.18267	7.63e-49	5.56e-47
						ribonucleoside-diphosphate reductase large subunit os=danio rerio gn=rrm1 pe=2 sv=1	TR81034|c4_g2	3.18544	6.24e-09	4.41e-08
						protein-methionine sulfoxide oxidase mical3a os=danio rerio gn=mical3a pe=2 sv=2	TR90804|c8_g1	3.18798	7.72e-12	7.28e-11
						polycystic kidney disease protein 1-like 2 os=homo sapiens gn=pkd1l2 pe=1 sv=4	TR89717|c0_g1	3.20166	6.93e-07	3.73e-06
						transcription factor e2f1 os=gallus gallus gn=e2f1 pe=2 sv=1	TR88914|c0_g1	3.20404	2.6e-06	1.29e-05
						peripheral-type benzodiazepine receptor-associated protein 1 os=homo sapiens gn=bzrap1 pe=1 sv=2	TR90553|c3_g1	3.20709	8.31e-20	1.46e-18
						f-box lrr-repeat protein 4 os=bos taurus gn=fbxl4 pe=2 sv=1	TR85309|c3_g1	3.21292	2.69e-70	4.25e-68
						heat shock cognate 71 kda protein os=saguinus oedipus gn=hspa8 pe=2 sv=1	TR81852|c7_g2	3.24977	1.82e-20	3.33e-19
						kinesin-like protein kif21a os=mus musculus gn=kif21a pe=1 sv=2	TR89812|c0_g1	3.25068	1.94e-05	8.27e-05
						centromere protein j os=homo sapiens gn=cenpj pe=1 sv=2	TR89934|c0_g2	3.25795	7.03e-44	4.24e-42
						partitioning defective 6 homolog beta os=homo sapiens gn=pard6b pe=1 sv=1	TR88796|c1_g1	3.26867	8.36e-16	1.1e-14
						transcription factor 7-like 2 os=mus musculus gn=tcf7l2 pe=1 sv=2	TR89223|c5_g4	3.28278	1.92e-20	3.51e-19
						structural maintenance of chromosomes protein 3 os=mus musculus gn=smc3 pe=1 sv=2	TR82063|c4_g1	3.28812	6.31e-83	1.53e-80
						kinesin-like protein kif1a os=mus musculus gn=kif1a pe=1 sv=2	TR91243|c3_g2	3.28868	5.08e-07	2.79e-06
						ring finger protein 165 os=mus musculus gn=rnf165 pe=2 sv=1	TR87377|c0_g1	3.3036	1.98e-05	8.44e-05
						pantothenate kinase mitochondrial os=homo sapiens gn=pank2 pe=1 sv=3	TR89914|c0_g1	3.30414	1.91e-19	3.26e-18
						ceramide kinase-like protein os=homo sapiens gn=cerkl pe=1 sv=1	TR92014|c0_g8	3.30414	2.94e-18	4.61e-17
						serine threonine-protein kinase mak os=homo sapiens gn=mak pe=1 sv=2	TR89866|c2_g2	3.31795	2.14e-07	1.24e-06
						camp-specific 3 -cyclic phosphodiesterase 4d os=homo sapiens gn=pde4d pe=1 sv=2	TR82984|c1_g5	3.32641	1.04e-07	6.29e-07
						protein phosphatase methylesterase 1 os=bos taurus gn=ppme1 pe=2 sv=3	TR82517|c0_g2	3.34268	0.000519384	0.00165309
						tenascin os=gallus gallus gn=tnc pe=1 sv=2	TR89051|c2_g1	3.35705	2.4e-06	1.19e-05
						gdnf family receptor alpha-1 os=gallus gallus gn=gfra1 pe=2 sv=1	TR91397|c0_g2	3.37374	9.39e-27	2.54e-25
						hsp90 co-chaperone cdc37 os=tetraodon fluviatilis gn=cdc37 pe=3 sv=1	TR88315|c0_g5	3.37554	7.67e-18	1.17e-16
						bromodomain testis-specific protein os=danio rerio gn=brdt pe=3 sv=2	TR91315|c2_g1	3.38123	2.77e-31	9.48e-30
						dna helicase mcm8 os=gallus gallus gn=mcm8 pe=1 sv=1	TR90613|c0_g3	3.38966	1.49e-24	3.58e-23
						protein fem-1 homolog b os=gallus gallus gn=fem1b pe=2 sv=1	TR87024|c1_g6	3.39966	2.06e-42	1.17e-40
						ankyrin repeat domain-containing protein 31 os=homo sapiens gn=ankrd31 pe=5 sv=2	TR81750|c4_g1	3.40521	4.97e-07	2.73e-06
						c-jun-amino-terminal kinase-interacting protein 1 os=homo sapiens gn=mapk8ip1 pe=1 sv=1	TR85927|c2_g1	3.41208	2.88e-06	1.42e-05
						ras-related and estrogen-regulated growth inhibitor os=bos taurus gn=rerg pe=2 sv=1	TR82934|c0_g4	3.41622	0.00227905	0.00616134
						probable e3 sumo-protein ligase rnf212 os=homo sapiens gn=rnf212 pe=2 sv=1	TR82790|c3_g2	3.4446	1.52e-05	6.61e-05
						teneurin-4 os=danio rerio gn=tenm4 pe=2 sv=1	TR88976|c4_g1	3.44867	0.000211766	0.000736909
						glycoprotein gp2 os=equine herpesvirus 1 (strain v592) gn=71 pe=3 sv=1	TR87058|c0_g2	3.45019	3.23e-08	2.09e-07
						tudor domain-containing protein 6 os=mus musculus gn=tdrd6 pe=1 sv=1	TR91414|c1_g6	3.45647	5.34e-45	3.39e-43
						suppression of tumorigenicity 5 protein os=homo sapiens gn=st5 pe=1 sv=3	TR88901|c4_g1	3.4617	3.74e-36	1.61e-34
						kinesin-like protein kif1a os=mus musculus gn=kif1a pe=1 sv=2	TR91243|c3_g3	3.46946	1.72e-07	1.01e-06
						bromodomain-containing protein 3 os=homo sapiens gn=brd3 pe=1 sv=1	TR91315|c2_g3	3.47445	0.000447695	0.00144718
						dynein heavy chain axonemal os=homo sapiens gn=dnah11 pe=1 sv=4	TR91903|c0_g1	3.4776	4.31e-31	1.47e-29
						ets domain-containing protein elk-4 os=mus musculus gn=elk4 pe=2 sv=2	TR83018|c0_g1	3.52705	6.06e-25	1.49e-23
						nucleolar mif4g domain-containing protein 1 os=homo sapiens gn=nom1 pe=1 sv=1	TR90585|c1_g1	3.53418	5.68e-12	5.43e-11
						tenascin-r os=gallus gallus gn=tnr pe=1 sv=1	TR85331|c0_g1	3.55922	9.25e-36	3.92e-34
						protein fam179b os=mus musculus gn=fam179b pe=3 sv=3	TR81720|c1_g1	3.57104	4.65e-68	6.85e-66
						uncharacterized protein c2orf80 os=homo sapiens gn=c2orf80 pe=2 sv=2	TR87731|c0_g1	3.57232	3.04e-75	5.88e-73
						retinoic acid receptor beta os=homo sapiens gn=rarb pe=1 sv=2	TR81734|c1_g3	3.57921	8.53e-07	4.53e-06
						cadherin-20 os=gallus gallus gn=cdh20 pe=1 sv=1	TR91371|c2_g1	3.59861	7.67e-09	5.35e-08
						cat eye syndrome critical region protein 2 os=homo sapiens gn=cecr2 pe=1 sv=2	TR79368|c0_g1	3.60099	6.02e-27	1.64e-25
						basic proline-rich protein os=sus scrofa pe=1 sv=2	TR85740|c2_g1	3.61231	1.24e-16	1.74e-15
						serine threonine-protein kinase wnk3 os=homo sapiens gn=wnk3 pe=1 sv=3	TR82807|c2_g1	3.6393	0.000109798	0.000405425
						leucine-rich repeat-containing protein 3 os=danio rerio gn=lrrc3 pe=2 sv=1	TR82715|c2_g1	3.6531	0.00953417	0.0213953
						m-phase phosphoprotein 9 os=homo sapiens gn=mphosph9 pe=1 sv=4	TR89221|c0_g1	3.65534	1.75e-106	8.73e-104
						-related lipid transfer protein 9 os=homo sapiens gn=stard9 pe=1 sv=3	TR85183|c3_g2	3.66055	5.41e-17	7.77e-16
						teneurin-1 os=gallus gallus gn=tenm1 pe=1 sv=1	TR88976|c5_g1	3.69134	1.72e-19	2.96e-18
						serine threonine-protein kinase wnk2 os=mus musculus gn=wnk2 pe=1 sv=2	TR91263|c3_g1	3.73077	5.2e-54	4.5e-52
						abnormal spindle-like microcephaly-associated protein homolog os=felis catus gn=aspm pe=2 sv=1	TR90031|c1_g1	3.73488	1.89e-13	2.06e-12
						abnormal spindle-like microcephaly-associated protein homolog os=gorilla gorilla gorilla gn=aspm pe=2 sv=1	TR90031|c3_g1	3.7703	5.89e-23	1.25e-21
						unconventional myosin-va os=gallus gallus gn=myo5a pe=1 sv=1	TR90719|c0_g1	3.7772	2.68e-24	6.3e-23
						e3 ubiquitin-protein ligase hecw1 os=homo sapiens gn=hecw1 pe=1 sv=3	TR92067|c2_g1	3.78698	4.56e-11	4.01e-10
						neural-cadherin os=drosophila melanogaster gn= pe=1 sv=2	TR90078|c5_g1	3.79194	0.00621078	0.0147839
						tenascin os=homo sapiens gn=tnc pe=1 sv=3	TR82495|c6_g2	3.79455	1.47e-07	8.7e-07
						map7 domain-containing protein 2 os=homo sapiens gn=map7d2 pe=1 sv=2	TR82209|c0_g4	3.82609	0.00735323	0.0170897
						dual specificity protein phosphatase 26 os=pongo abelii gn=dusp26 pe=2 sv=1	TR85664|c0_g4	3.86652	8.19e-07	4.37e-06
						jun dimerization protein 2 os=rattus norvegicus gn=jdp2 pe=1 sv=1	TR191358|c0_g1	3.87381	1.44e-12	1.45e-11
						homeobox protein six3 os=mus musculus gn=six3 pe=1 sv=2	TR88182|c0_g10	3.88873	0.00444481	0.0110897
						nectin-3-like protein os=danio rerio gn=pvrl3l pe=2 sv=2	TR90708|c3_g2	3.90377	8.69e-71	1.41e-68
						dna (cytosine-5)-methyltransferase 3b os=homo sapiens gn=dnmt3b pe=1 sv=1	TR89157|c2_g4	3.93252	4.37e-25	1.08e-23
						ankyrin-1 os=mus musculus gn=ank1 pe=1 sv=2	TR78438|c2_g1	3.93516	3.98e-15	4.98e-14
						cyclic nucleotide-gated cation channel os=ictalurus punctatus pe=2 sv=1	TR83376|c2_g1	3.95142	4.83e-09	3.46e-08
						beta-adrenergic receptor kinase 2 os=bos taurus gn=adrbk2 pe=2 sv=1	TR87506|c1_g2	3.96373	0.000744331	0.00227744
						sperm-associated antigen 16 protein os=homo sapiens gn=spag16 pe=2 sv=2	TR85536|c2_g1	3.96605	1.39e-100	5.84e-98
						probetacellulin os=bos taurus gn=btc pe=2 sv=1	TR86862|c0_g1	3.98034	1.37e-05	6.01e-05
						heat shock 70 kda protein 4l os=homo sapiens gn=hspa4l pe=1 sv=3	TR75213|c0_g1	4.00604	5.6e-13	5.88e-12
						protein wnt-2 os=danio rerio gn=wnt2 pe=2 sv=1	TR87408|c0_g1	4.02235	1.59e-09	1.2e-08
						serine threonine-protein kinase sbk1 os=mus musculus gn=sbk1 pe=2 sv=1	TR90687|c0_g3	4.0261	0.00296693	0.00776744
						serine threonine-protein kinase wnk2 os=mus musculus gn=wnk2 pe=1 sv=2	TR91863|c2_g1	4.03701	1.1e-23	2.45e-22
						leucine-rich repeat-containing protein 73 os=homo sapiens gn=lrrc73 pe=2 sv=1	TR88328|c2_g1	4.05964	1.2e-26	3.21e-25
						secretory carrier-associated membrane protein 5 os=danio rerio gn=scamp5 pe=2 sv=1	TR85860|c1_g3	4.07418	3.61e-06	1.75e-05
						abnormal spindle-like microcephaly-associated protein homolog os=felis catus gn=aspm pe=2 sv=1	TR90031|c0_g1	4.09795	4.79e-10	3.81e-09
						ryanodine receptor 1 os=mus musculus gn=ryr1 pe=1 sv=1	TR91177|c4_g1	4.13952	2.64e-11	2.37e-10
						slit homolog 1 protein os=rattus norvegicus gn=slit1 pe=1 sv=1	TR85620|c1_g1	4.13968	7.06e-33	2.64e-31
						leucine-rich repeat-containing protein 49 os=homo sapiens gn=lrrc49 pe=2 sv=2	TR80264|c0_g1	4.20899	6.66e-19	1.1e-17
						meiosis 1 arrest protein os=homo sapiens gn=m1ap pe=2 sv=1	TR89261|c0_g1	4.21652	4.5e-69	6.83e-67
						serine threonine-protein kinase nim1 os=mus musculus gn=nim1k pe=2 sv=1	TR89685|c3_g1	4.21797	4.35e-05	0.00017418
						protein polybromo-1 os=homo sapiens gn=pbrm1 pe=1 sv=1	TR88907|c3_g1	4.21976	2.15e-73	3.85e-71
						unconventional myosin-viia os=mus musculus gn=myo7a pe=1 sv=2	TR81847|c2_g1	4.23027	6.38e-07	3.45e-06
						calpain-5 os=homo sapiens gn=capn5 pe=1 sv=2	TR81847|c3_g5	4.23671	2.18e-06	1.09e-05
						protein polybromo-1 os=gallus gallus gn=pbrm1 pe=1 sv=1	TR89713|c0_g1	4.25934	9.01e-57	8.67e-55
						solute carrier family 45 member 4 os=homo sapiens gn=slc45a4 pe=1 sv=2	TR91494|c2_g1	4.26561	8.56e-30	2.72e-28
						chromodomain-helicase-dna-binding protein 6 os=homo sapiens gn=chd6 pe=1 sv=4	TR83330|c0_g3	4.28463	0.00130355	0.00375548
						5-aminolevulinate erythroid- mitochondrial os=opsanus tau gn=alas2 pe=2 sv=1	TR91255|c1_g2	4.28921	7.71e-29	2.35e-27
						sun domain-containing protein 2 os=homo sapiens gn=sun2 pe=1 sv=3	TR89314|c1_g1	4.34133	8.49e-23	1.78e-21
						nhp2-like protein 1 os=xenopus laevis gn=nhp2l1 pe=2 sv=1	TR68133|c0_g1	4.3461	1.55e-16	2.16e-15
						histone acetyltransferase kat7 os=rattus norvegicus gn=kat7 pe=2 sv=1	TR91520|c1_g2	4.39817	7.61e-16	1e-14
						myosin-10 os=mus musculus gn=myh10 pe=1 sv=2	TR82582|c3_g1	4.43716	3.14e-06	1.54e-05
						clustered mitochondria protein homolog os=mus musculus gn=cluh pe=2 sv=2	TR91692|c2_g1	4.47565	7.45e-10	5.8e-09
						vomeronasal type-2 receptor 26 os=mus musculus gn=vmn2r26 pe=2 sv=2	TR91420|c1_g2	4.48184	0.0245522	0.0476126
						nidogen and egf-like domain-containing protein 1 os=mus musculus gn=sned1 pe=2 sv=2	TR87761|c0_g1	4.51226	1.2e-37	5.58e-36
						telomere repeats-binding bouquet formation protein 1 os=danio rerio gn=ccdc79 pe=3 sv=2	TR89883|c0_g3	4.51973	3.29e-34	1.3e-32
						homeobox protein hmx2 os=homo sapiens gn=hmx2 pe=2 sv=1	TR81547|c4_g1	4.5872	0.000546989	0.00173056
						f-box lrr-repeat protein 13 os=homo sapiens gn=fbxl13 pe=2 sv=3	TR89530|c2_g1	4.59473	2.32e-30	7.53e-29
						ribonucleoside-diphosphate reductase large subunit os=pongo abelii gn=rrm1 pe=2 sv=1	TR81034|c0_g2	4.607	8.59e-07	4.56e-06
						bromodomain-containing protein 8 os=mus musculus gn=brd8 pe=1 sv=2	TR90341|c3_g1	4.61014	9.9e-46	6.53e-44
						gtp-binding protein sar1b os=rattus norvegicus gn=sar1b pe=2 sv=1	TR74916|c0_g1	4.61589	4.66e-39	2.27e-37
						map7 domain-containing protein 2 os=homo sapiens gn=map7d2 pe=1 sv=2	TR88655|c1_g1	4.61684	1.02e-20	1.9e-19
						roundabout homolog 2 os=homo sapiens gn=robo2 pe=1 sv=2	TR86964|c1_g1	4.63113	0.0148094	0.0311024
						protein piccolo os=mus musculus gn=pclo pe=1 sv=4	TR91829|c0_g1	4.64615	4.6e-25	1.14e-23
						iroquois-class homeodomain protein irx-2 os=xenopus tropicalis gn=irx2 pe=2 sv=1	TR81960|c1_g1	4.66488	0.0157326	0.0327406
						traf3-interacting protein 1 os=danio rerio gn=traf3ip1 pe=2 sv=1	TR89079|c1_g1	4.67019	1.36e-54	1.21e-52
						telomere repeats-binding bouquet formation protein 1 os=danio rerio gn=ccdc79 pe=3 sv=2	TR89883|c0_g4	4.76901	6.73e-29	2.06e-27
						microtubule-associated serine threonine-protein kinase 3 os=xenopus laevis gn=mast3 pe=2 sv=1	TR87352|c0_g2	4.81812	3.8e-45	2.43e-43
						protein os=glossina palpalis palpalis pe=3 sv=1	TR33263|c0_g1	4.81972	0.0117193	0.0255201
						spectrin beta non-erythrocytic 4 os=homo sapiens gn=sptbn4 pe=1 sv=2	TR89088|c2_g1	4.82483	2.18e-22	4.51e-21
						protein cornichon homolog 2 os=danio rerio gn=cnih2 pe=2 sv=1	TR82070|c3_g1	4.83107	0.000224663	0.000777662
						integrin beta-1 os=sus scrofa gn=itgb1 pe=2 sv=1	TR82941|c0_g1	4.8418	0.00981513	0.021934
						atrial natriuretic peptide receptor 2 os=rattus norvegicus gn=npr2 pe=1 sv=1	TR90958|c1_g5	4.84974	1.53e-11	1.4e-10
						gtp-binding protein sar1b os=bos taurus gn=sar1b pe=2 sv=1	TR83833|c2_g1	4.87114	3.33e-52	2.78e-50
						vascular endothelial growth factor receptor 1 os=mus musculus gn=flt1 pe=1 sv=1	TR82184|c1_g1	4.88746	6.92e-13	7.19e-12
						myb-related protein a os=homo sapiens gn=mybl1 pe=1 sv=2	TR88918|c1_g1	4.98566	5.91e-38	2.78e-36
						kelch-like protein 10 os=homo sapiens gn=klhl10 pe=1 sv=1	TR81565|c2_g3	5.01329	0.0145641	0.0306661
						spermatogenesis-associated protein 7 homolog os=mus musculus gn=spata7 pe=1 sv=1	TR88259|c0_g2	5.02457	0.0001214	0.000444024
						leucine-rich repeat-containing protein 7 os=rattus norvegicus gn=lrrc7 pe=1 sv=2	TR87175|c3_g8	5.04893	9.06e-27	2.45e-25
						neuroligin-3 os=mus musculus gn=nlgn3 pe=1 sv=2	TR91792|c0_g1	5.12354	3.35e-18	5.24e-17
						spectrin beta non-erythrocytic 4 os=homo sapiens gn=sptbn4 pe=1 sv=2	TR82974|c0_g1	5.2036	7.95e-34	3.1e-32
						voltage-dependent calcium channel subunit alpha-2 delta-4 os=homo sapiens gn=cacna2d4 pe=1 sv=2	TR83376|c3_g1	5.20683	0.00512116	0.0125301
						spectrin beta non-erythrocytic 4 os=homo sapiens gn=sptbn4 pe=1 sv=2	TR89088|c4_g1	5.22245	1.27e-51	1.03e-49
						spectrin beta non-erythrocytic 4 os=homo sapiens gn=sptbn4 pe=1 sv=2	TR89088|c0_g1	5.23765	0.0044452	0.0110899
						liprin-alpha-3 os=homo sapiens gn=ppfia3 pe=1 sv=3	TR82698|c3_g1	5.24902	4.63e-09	3.32e-08
						protein fosb os=mus musculus gn=fosb pe=2 sv=1	TR78353|c1_g5	5.27374	0.00459944	0.01142
						cathepsin d os=chionodraco hamatus gn=ctsd pe=1 sv=2	TR87582|c2_g3	5.29101	1.09e-06	5.67e-06
						e3 ubiquitin-protein ligase hecw1 os=mus musculus gn=hecw1 pe=1 sv=3	TR90752|c0_g1	5.29864	6.39e-10	5.02e-09
						vacuolar protein sorting-associated protein 53 homolog os=gallus gallus gn=vps53 pe=2 sv=1	TR87481|c0_g3	5.30498	0.00450082	0.0112114
						splicing factor u2af 65 kda subunit os=mus musculus gn=u2af2 pe=1 sv=3	TR90811|c0_g1	5.40798	2.02e-33	7.72e-32
						dachshund homolog 1 os=homo sapiens gn=dach1 pe=1 sv=3	TR32506|c0_g1	5.43385	0.00381826	0.00970172
						centrosomal protein of 131 kda os=danio rerio gn=cep131 pe=1 sv=1	TR90864|c0_g2	5.44405	1.93e-47	1.34e-45
						homeodomain-interacting protein kinase 1 os=rattus norvegicus gn=hipk1 pe=2 sv=1	TR89963|c4_g10	5.44767	5.71e-27	1.56e-25
						bardet-biedl syndrome 2 protein homolog os=danio rerio gn=bbs2 pe=2 sv=1	TR81878|c0_g1	5.49814	1.76e-58	1.83e-56
						myosin-10 os=mus musculus gn=myh10 pe=1 sv=2	TR87759|c3_g4	5.50503	3.83e-39	1.88e-37
						tubulin polyglutamylase ttll5 os=chlorocebus aethiops gn=ttll5 pe=2 sv=2	TR85758|c2_g1	5.50824	2.07e-57	2.05e-55
						chromobox protein homolog 7 os=homo sapiens gn=cbx7 pe=1 sv=1	TR85800|c3_g1	5.52531	1.29e-05	5.7e-05
						transmembrane protein 184c os=gallus gallus gn=tmem184c pe=2 sv=1	TR90515|c3_g2	5.57473	1.27e-16	1.78e-15
						cytoplasmic dynein 2 heavy chain 1 os=mus musculus gn=dync2h1 pe=1 sv=1	TR90222|c0_g1	5.62633	2.62e-48	1.88e-46
						dyslexia susceptibility 1 candidate gene 1 protein homolog os=rattus norvegicus gn=dyx1c1 pe=1 sv=1	TR76086|c0_g3	5.66126	2.69e-73	4.77e-71
						receptor-type tyrosine-protein phosphatase delta os=homo sapiens gn=ptprd pe=1 sv=2	TR89345|c1_g1	5.6619	0.00264443	0.00702493
						immunoglobulin superfamily containing leucine-rich repeat protein 2 os=homo sapiens gn=islr2 pe=2 sv=1	TR85633|c0_g1	5.67503	0.0061893	0.0147384
						protein phosphatase methylesterase 1 os=rattus norvegicus gn=ppme1 pe=1 sv=2	TR82517|c0_g1	5.67903	0.00172517	0.00482595
						poly polymerase gamma os=homo sapiens gn=papolg pe=1 sv=2	TR88784|c4_g2	5.68276	0.00228204	0.00616743
						kelch-like protein 10 os=homo sapiens gn=klhl10 pe=1 sv=1	TR85588|c0_g1	5.71876	0.00527298	0.0128511
						membrane progestin receptor alpha os=cynoscion nebulosus gn=mpra pe=1 sv=1	TR88868|c2_g4	5.72115	1.5e-15	1.94e-14
						meiosis-specific nuclear structural protein 1 os=danio rerio gn=mns1 pe=2 sv=1	TR89187|c0_g3	5.86549	8.7e-111	4.99e-108
						wiskott-aldrich syndrome protein family member 3 os=homo sapiens gn=wasf3 pe=1 sv=2	TR87210|c2_g16	5.87543	0.00187255	0.00518412
						rac-gamma serine threonine-protein kinase os=mus musculus gn=akt3 pe=1 sv=1	TR82165|c4_g1	5.88801	0.00107236	0.00315804
						kelch-like protein 14 os=mus musculus gn=klhl14 pe=1 sv=2	TR91660|c2_g1	5.91351	4.33e-60	4.85e-58
						collagen alpha-1 chain os=gallus gallus gn=col14a1 pe=1 sv=2	TR87436|c1_g1	6.01498	6.57e-74	1.19e-71
						f-box lrr-repeat protein 20 os=homo sapiens gn=fbxl20 pe=1 sv=2	TR90655|c0_g5	6.04044	1.7e-06	8.65e-06
						kelch-like protein 10 os=rattus norvegicus gn=klhl10 pe=2 sv=1	TR81565|c2_g2	6.07524	0.000790693	0.00240748
						transcription factor e2f2 os=mus musculus gn=e2f2 pe=1 sv=2	TR83325|c0_g2	6.10818	8.65e-57	8.34e-55
						dynamin-3 os=rattus norvegicus gn=dnm3 pe=1 sv=2	TR88619|c3_g1	6.16955	1.54e-23	3.41e-22
						protein kash5 os=bos taurus gn=ccdc155 pe=2 sv=2	TR64895|c0_g1	6.1767	2.09e-40	1.08e-38
						kelch-like protein 10 os=homo sapiens gn=klhl10 pe=1 sv=1	TR85588|c0_g7	6.3109	1.27e-06	6.56e-06
						poly polymerase gamma os=homo sapiens gn=papolg pe=1 sv=2	TR88784|c4_g4	6.50211	0.000277386	0.000941275
						rims-binding protein 2 os=gallus gallus gn=rimbp2 pe=1 sv=1	TR85562|c3_g1	6.57366	3.2e-16	4.36e-15
						citron rho-interacting kinase os=mus musculus gn=cit pe=1 sv=3	TR86014|c2_g2	6.65374	1.43e-28	4.28e-27
						poly polymerase alpha os=mus musculus gn=papola pe=1 sv=4	TR88784|c4_g5	6.73957	5.27e-25	1.3e-23
						kelch-like protein 10 os=rattus norvegicus gn=klhl10 pe=2 sv=1	TR81565|c2_g4	6.76913	0.000132727	0.000481636
						kelch-like protein 10 os=homo sapiens gn=klhl10 pe=1 sv=1	TR85588|c0_g3	6.79756	0.000306334	0.00102945
						adenylate kinase 7 os=homo sapiens gn=ak7 pe=1 sv=3	TR90507|c1_g3	6.86582	1.46e-78	3.11e-76
						cyclin-dependent kinase-like 5 os=homo sapiens gn=cdkl5 pe=1 sv=1	TR85675|c0_g2	6.92612	2.94e-47	2.03e-45
						voltage-dependent t-type calcium channel subunit alpha-1g os=homo sapiens gn=cacna1g pe=2 sv=3	TR91607|c3_g1	6.95711	3.37e-12	3.29e-11
						sulfated surface glycoprotein 185 os=volvox carteri pe=1 sv=1	TR87224|c4_g1	7.08146	6.17e-05	0.000239416
						1-phosphatidylinositol -bisphosphate phosphodiesterase zeta-1 os=gallus gallus gn=plcz1 pe=2 sv=1	TR85971|c7_g1	7.09911	1.16e-78	2.49e-76
						sodium potassium-transporting atpase subunit alpha-3 os=oreochromis mossambicus gn=atp1a3 pe=2 sv=1	TR82836|c2_g1	7.17333	0.00029605	0.00099849
						synaptonemal complex protein 2 os=mus musculus gn=sycp2 pe=1 sv=2	TR90136|c1_g2	7.17725	1.93e-87	5.28e-85
						guanine nucleotide-binding protein subunit beta-5 os=homo sapiens gn=gnb5 pe=1 sv=2	TR78622|c0_g1	7.22332	3.92e-95	1.42e-92
						cyclin-dependent kinase-like 1 os=danio rerio gn=cdkl1 pe=2 sv=1	TR91989|c0_g4	7.32574	3.18e-45	2.05e-43
						cugbp elav-like family member 3 os=danio rerio gn=celf3 pe=2 sv=2	TR81735|c3_g1	7.41531	1.42e-30	4.65e-29
						dynein assembly factor with wdr repeat domains 1 os=xenopus tropicalis gn=daw1 pe=2 sv=1	TR91552|c1_g1	7.42332	1.97e-60	2.25e-58
						adenylate kinase 7 os=macaca fascicularis gn=ak7 pe=2 sv=2	TR90507|c1_g1	7.57244	6.06e-24	1.39e-22
						kelch-like protein 10 os=rattus norvegicus gn=klhl10 pe=2 sv=1	TR85588|c0_g9	7.6486	1.25e-10	1.05e-09
						izumo sperm-egg fusion protein 1 os=homo sapiens gn=izumo1 pe=1 sv=2	TR68565|c0_g1	7.86173	1.57e-18	2.52e-17
						kelch-like protein 10 os=homo sapiens gn=klhl10 pe=1 sv=1	TR85243|c4_g3	7.86474	1.64e-05	7.1e-05
						serine threonine-protein kinase nim1 os=mus musculus gn=nim1k pe=2 sv=1	TR88782|c0_g2	8.06678	2.12e-32	7.69e-31
						kelch-like protein 10 os=rattus norvegicus gn=klhl10 pe=2 sv=1	TR85243|c4_g1	8.14127	3.04e-12	2.97e-11
						dynein heavy chain domain-containing protein 1 os=homo sapiens gn=dnhd1 pe=2 sv=2	TR92128|c0_g2	8.15669	7.97e-120	5.85e-117
						viral protein tpx os=thermoproteus tenax virus 1 (strain vt3) pe=4 sv=1	TR91937|c1_g2	8.37006	1.65e-65	2.25e-63
						ropporin-1-like protein os=danio rerio gn=ropn1l pe=2 sv=1	TR89223|c5_g2	8.76873	1.64e-38	7.85e-37
						kelch-like protein 10 os=rattus norvegicus gn=klhl10 pe=2 sv=1	TR85243|c3_g1	8.86373	1.81e-14	2.14e-13
						kelch-like protein 10 os=rattus norvegicus gn=klhl10 pe=2 sv=1	TR85243|c4_g2	9.06801	1.48e-56	1.41e-54
						enkurin os=mus musculus gn=enkur pe=1 sv=1	TR86988|c6_g1	9.07652	3.44e-34	1.36e-32
						armadillo repeat-containing protein 4 os=mus musculus gn=armc4 pe=1 sv=1	TR90569|c1_g1	9.10087	6.19e-42	3.42e-40
						morn repeat-containing protein 3 os=bos taurus gn=morn3 pe=2 sv=1	TR81607|c0_g1	9.1784	4.99e-61	5.84e-59
						axonemal dynein light intermediate polypeptide 1 os=rattus norvegicus gn=dnali1 pe=2 sv=1	TR87169|c3_g3	9.23125	9.18e-31	3.04e-29
						ef-hand domain-containing family member c2 os=danio rerio gn=efhc2 pe=2 sv=2	TR92130|c9_g1	9.32518	1.65e-33	6.35e-32
						serine threonine-protein kinase mark1 os=mus musculus gn=mark1 pe=1 sv=2	TR80736|c2_g3	9.36103	3.12e-08	2.02e-07
						cilia- and flagella-associated protein 57 os=homo sapiens gn=cfap57 pe=2 sv=3	TR87355|c0_g1	9.43818	9.64e-51	7.61e-49
						zinc finger mym-type protein 1 os=homo sapiens gn=zmym1 pe=2 sv=1	TR88919|c3_g1	10.0555	5.31e-59	5.64e-57
						homeodomain-interacting protein kinase 3 os=rattus norvegicus gn=hipk3 pe=1 sv=1	TR84531|c2_g1	10.4845	3.63e-54	3.17e-52

## Sheet: Supplementary_Table_SET7.
Supplementary Table SET7. Red porgy results of the targeted search. Genes found under the terms: "sex determination", "sex differentiation", "reproductive process" and "reproduction"
Red porgy
Brains							Gonads
"sex determination"							"sex determination"	Annotation	Red porgy gene_id	log2FoldChange	pvalue	padj
none significant								transcription factor sox-3 os=danio rerio gn=sox3 pe=1 sv=1	TR64334|c1_g1	-7.45319	1.07e-50	7.64e-49
								wilms tumor protein homolog a os=xenopus laevis gn=wt1-a pe=2 sv=1	TR57899|c0_g1	-2.95699	7.3e-06	3.04e-05
"sex differentiation"								wilms tumor protein homolog a os=xenopus laevis gn=wt1-a pe=2 sv=1	TR67279|c4_g5	-2.40653	3.5e-10	2.43e-09
none significant								rna-binding protein 14 os=mus musculus gn=rbm14 pe=1 sv=1	TR66873|c3_g1	1.44997	1.1e-08	6.54e-08
								doublesex- and mab-3-related transcription factor b1 os=homo sapiens gn=dmrtb1 pe=2 sv=1	TR58472|c0_g3	8.12366	1.44e-49	9.73e-48
"reproductive process"
none significant							"sex differentiation"
								netrin receptor unc5d os=homo sapiens gn=unc5d pe=2 sv=1	TR60719|c0_g1	-2.48505	0.0125524	0.0263027
								signal transducer and activator of transcription 4 os=homo sapiens gn=stat4 pe=1 sv=1	TR56617|c0_g1	-1.71931	0.00233741	0.00600302
"reproduction"								cell differentiation protein rcd1 homolog os=rattus norvegicus gn=rqcd1 pe=1 sv=1	TR43215|c0_g1	-1.67186	2.76e-09	1.75e-08
Annotation	Red porgy gene_id	log2FoldChange	pvalue	padj				14 kda phosphohistidine phosphatase os=oryctolagus cuniculus gn=phpt1 pe=1 sv=1	TR56217|c0_g1	-1.24854	0.00034135	0.00106101
transcription factor jun-b os=cyprinus carpio gn=junb pe=2 sv=1	TR29175|c0_g1	-1.33309	2.00416e-05	0.00467427				cyclin-dependent kinase-like 1 os=danio rerio gn=cdkl1 pe=2 sv=1	TR65906|c1_g1	-1.19587	4.29e-05	0.000157686
b-cell lymphoma 6 protein os=homo sapiens gn=bcl6 pe=1 sv=1	TR50431|c0_g1	-1.01933	0.000243222	0.0196775				transcription factor sp1 os=homo sapiens gn=sp1 pe=1 sv=3	TR66380|c1_g1	-0.844217	0.0118374	0.0249975
transcription factor jun-d os=rattus norvegicus gn=jund pe=2 sv=1	TR50607|c0_g1	-0.582983	0.00082025	0.0375571				pre-b-cell leukemia transcription factor 1 os=xenopus tropicalis gn=pbx1 pe=2 sv=1	TR60682|c2_g1	-0.703396	0.00848376	0.0186909
chromodomain-helicase-dna-binding protein 5 os=homo sapiens gn=chd5 pe=1 sv=1	TR59107|c1_g1	0.21674	0.000441284	0.0257301				signal transducer and activator of transcription 3 os=rattus norvegicus gn=stat3 pe=1 sv=1	TR60582|c0_g1	0.578075	0.0236647	0.0453507
bifunctional heparan sulfate n-deacetylase n-sulfotransferase 4 os=homo sapiens gn=ndst4 pe=2 sv=1	TR59207|c1_g1	0.260702	0.000782291	0.0365787				nuclear receptor coactivator 3 os=homo sapiens gn=ncoa3 pe=1 sv=1	TR52284|c0_g1	1.22734	0.000116669	0.000397613
calcineurin subunit b type 1 os=rattus norvegicus gn=ppp3r1 pe=1 sv=2	TR59292|c1_g1	0.368662	0.000163796	0.0159467				very-long-chain enoyl- reductase os=homo sapiens gn=tecr pe=1 sv=1	TR52976|c0_g2	1.22945	4.17e-05	0.000153595
zona pellucida sperm-binding protein 2 os=oryctolagus cuniculus gn=zp2 pe=1 sv=1	TR59628|c0_g1	0.373533	0.000177198	0.0165012				chromobox protein homolog 2 os=homo sapiens gn=cbx2 pe=1 sv=2	TR60416|c1_g1	1.45058	2.53e-06	1.13e-05
bromodomain-containing protein 8 os=mus musculus gn=brd8 pe=1 sv=2	TR60128|c0_g1	0.415195	0.00097845	0.0411674				peroxisomal targeting signal 2 receptor os=mus musculus gn=pex7 pe=2 sv=1	TR66944|c2_g1	1.53803	7.38e-06	3.07e-05
spore coat protein sp96 os=dictyostelium discoideum gn=cota pe=4 sv=2	TR60912|c0_g1	0.417102	0.000379635	0.0243343				serine arginine-rich splicing factor 10 os=mus musculus gn=srsf10 pe=1 sv=2	TR62398|c6_g1	1.72326	1.03e-08	6.11e-08
misshapen-like kinase 1 os=rattus norvegicus gn=mink1 pe=1 sv=2	TR63055|c0_g1	0.417548	0.000719044	0.0347586				neuroligin-3 os=mus musculus gn=nlgn3 pe=1 sv=2	TR56976|c0_g1	2.1187	0.00916887	0.0200111
exostosin-1c os=danio rerio gn=ext1c pe=2 sv=1	TR63305|c1_g1	0.418297	0.00110793	0.0434005				chromobox protein homolog 2 os=homo sapiens gn=cbx2 pe=1 sv=2	TR63947|c2_g1	2.37995	3.64e-15	3.87e-14
proto-oncogene c-fos os=takifugu rubripes gn=fos pe=3 sv=1	TR63575|c12_g1	0.421313	1.96054e-05	0.00467427				actin-binding protein anillin os=homo sapiens gn=anln pe=1 sv=2	TR64444|c0_g1	2.75897	4.62e-21	7.42e-20
amyloid-like protein 2 os=rattus norvegicus gn=aplp2 pe=2 sv=2	TR63577|c1_g1	0.442332	0.000140623	0.0149876				ataxin-10 os=xenopus tropicalis gn=atxn10 pe=2 sv=1	TR64498|c0_g2	3.36469	9.13e-20	1.34e-18
cell division control protein 42 homolog os=rattus norvegicus gn=cdc42 pe=1 sv=2	TR63583|c5_g4	0.443151	0.000269367	0.0202109				nuclear receptor coactivator 2 os=danio rerio gn=ncoa2 pe=1 sv=1	TR67741|c1_g1	3.38994	5.81e-17	7.02e-16
tetraspanin-8 os=mus musculus gn=tspan8 pe=2 sv=1	TR63643|c1_g1	0.468862	0.000533168	0.0288852				cyclin-dependent kinase-like 5 os=homo sapiens gn=cdkl5 pe=1 sv=1	TR66290|c1_g3	4.03675	4.64e-11	3.49e-10
nectin-2 os=mus musculus gn=pvrl2 pe=1 sv=2	TR63731|c2_g1	0.479137	6.15906e-05	0.00924241				mcm domain-containing protein 2 os=rattus norvegicus gn=mcmdc2 pe=2 sv=1	TR64014|c0_g1	5.15896	1.92e-26	4.3e-25
calcineurin subunit b type 1 os=rattus norvegicus gn=ppp3r1 pe=1 sv=2	TR63751|c1_g1	0.496584	0.000182475	0.0165838				preli domain-containing protein mitochondrial os=gallus gallus gn=prelid1 pe=2 sv=1	TR54103|c1_g7	5.1964	1.96e-18	2.64e-17
map7 domain-containing protein 1 os=homo sapiens gn=map7d1 pe=1 sv=1	TR63758|c1_g1	0.60062	0.000747495	0.0357541				cyclin-dependent kinase-like 5 os=homo sapiens gn=cdkl5 pe=1 sv=1	TR62466|c0_g1	9.32405	1.52e-86	3.93e-84
map7 domain-containing protein 1 os=homo sapiens gn=map7d1 pe=1 sv=1	TR63758|c3_g1	0.634036	1.14047e-05	0.00334502
protein efr3 homolog b os=danio rerio gn=efr3b pe=3 sv=2	TR63892|c1_g1	0.723203	0.00136063	0.0485997				"reproductive process"
amino-terminal enhancer of split os=homo sapiens gn=aes pe=1 sv=4	TR64624|c4_g1	0.727877	1.92043e-05	0.00467427				catechol o-methyltransferase os=mus musculus gn=comt pe=1 sv=2	TR53914|c0_g1	-5.72242	6.10418e-15	5.42478e-14
serine threonine-protein kinase wnk4 os=homo sapiens gn=wnk4 pe=1 sv=1	TR64699|c2_g1	0.76206	5.15431e-07	0.000344059				ceramide kinase os=homo sapiens gn=cerk pe=1 sv=1	TR56105|c0_g1	-5.46969	1.6187e-12	1.18822e-11
cyclin-dependent kinase 17 os=mus musculus gn=cdk17 pe=1 sv=2	TR64724|c3_g1	0.786762	3.71749e-05	0.00672554				anthrax toxin receptor 1 os=homo sapiens gn=antxr1 pe=1 sv=2	TR46101|c0_g1	-5.03887	3.98428e-07	1.69836e-06
traf2 and nck-interacting protein kinase os=mus musculus gn=tnik pe=1 sv=2	TR66617|c0_g1	0.881753	0.000398676	0.0248954				cytosolic phospholipase a2 gamma os=homo sapiens gn=pla2g4c pe=1 sv=2	TR52523|c0_g1	-4.15899	6.30933e-14	5.17854e-13
somatostatin receptor type 3 os=homo sapiens gn=sstr3 pe=1 sv=1	TR67970|c0_g1	0.886965	0.000804561	0.0371711				anthrax toxin receptor 1 os=rattus norvegicus gn=antxr1 pe=2 sv=2	TR44536|c0_g2	-3.00215	0.0163322	0.0289667
								glutathione s-transferase omega-1 os=homo sapiens gn=gsto1 pe=1 sv=2	TR66360|c0_g1	-2.6382	1.66174e-15	1.53582e-14
								adm os=bos taurus gn=adm pe=2 sv=2	TR49026|c0_g1	-2.27967	0.000396072	0.00105047
								acylglycerol mitochondrial os=danio rerio gn=agk pe=2 sv=2	TR62413|c0_g3	-2.06486	2.08179e-08	1.03033e-07
								traf2 and nck-interacting protein kinase os=homo sapiens gn=tnik pe=1 sv=1	TR58554|c3_g1	-1.70196	0.0129119	0.0236234
								pogo transposable element with znf domain os=mus musculus gn=pogz pe=2 sv=2	TR66335|c1_g1	0.755149	0.00576192	0.0116142
								1-phosphatidylinositol 3-phosphate 5-kinase os=homo sapiens gn=pikfyve pe=1 sv=3	TR64454|c0_g1	0.784022	0.000593997	0.00151529
								signal peptide peptidase-like 2a os=homo sapiens gn=sppl2a pe=1 sv=2	TR59898|c0_g1	1.05441	0.00345821	0.0073765
								e3 ubiquitin-protein ligase trim71 os=danio rerio gn=trim71 pe=2 sv=1	TR61782|c0_g1	1.57152	2.77406e-05	9.098e-05
								guanine nucleotide-binding 1 os=homo sapiens gn=gnl1 pe=1 sv=2	TR65095|c1_g1	1.63615	3.37361e-10	2.0093e-09
								telomerase protein component 1 os=homo sapiens gn=tep1 pe=1 sv=2	TR66905|c0_g1	2.25214	1.11803e-17	1.2083e-16
								nacht and wd repeat domain-containing protein 2 os=mus musculus gn=nwd2 pe=1 sv=2	TR57925|c2_g1	2.61037	8.38951e-08	3.87478e-07
								actin-binding protein anillin os=homo sapiens gn=anln pe=1 sv=2	TR64444|c0_g1	2.75846	1.06186e-21	1.49711e-20
								cytoskeleton-associated protein 5 os=homo sapiens gn=ckap5 pe=1 sv=3	TR65923|c0_g3	3.71652	4.38949e-38	1.47752e-36
								solute carrier family 45 member 4 os=homo sapiens gn=slc45a4 pe=1 sv=2	TR65422|c1_g1	4.3387	8.34909e-35	2.39822e-33
								spectrin beta non-erythrocytic 4 os=homo sapiens gn=sptbn4 pe=1 sv=2	TR53267|c0_g1	5.30023	5.10706e-14	4.22453e-13
								spectrin beta non-erythrocytic 4 os=homo sapiens gn=sptbn4 pe=1 sv=2	TR67289|c0_g1	7.24268	9.9862e-43	4.20006e-41
								"reproduction"
								zona pellucida sperm-binding protein 3 os=gallus gallus gn=zp3 pe=1 sv=4	TR59575|c0_g1	-13.7184	1.00892e-125	6.01243e-123
								zona pellucida sperm-binding protein 2 os=bos taurus gn=zp2 pe=1 sv=1	TR58929|c0_g1	-13.4457	4.8827e-156	6.66426e-153
								zona pellucida sperm-binding protein 2 os=oryctolagus cuniculus gn=zp2 pe=1 sv=1	TR59628|c0_g1	-13.3268	4.04725e-129	2.59459e-126
								zygote arrest protein 1 os=takifugu rubripes gn=zar1 pe=2 sv=1	TR60832|c1_g1	-10.8969	1.33758e-115	5.71662e-113
								stromal interaction molecule 1 os=mus musculus gn=stim1 pe=1 sv=2	TR63532|c0_g1	-10.66	3.03503e-19	3.65959e-18
								cyclic amp-responsive element-binding protein 3-like protein 3-b os=danio rerio gn=creb3l3b pe=3 sv=2	TR49487|c0_g2	-9.98419	1.82932e-21	2.53605e-20
								pollen-specific leucine-rich repeat extensin-like protein 1 os=arabidopsis thaliana gn=pex1 pe=2 sv=1	TR50258|c1_g1	-9.23244	2.41149e-39	8.69102e-38
								kinesin-like protein kif20a os=mus musculus gn=kif20a pe=2 sv=1	TR63234|c0_g1	-9.16759	5.00896e-111	1.92667e-108
								tata box-binding protein 2 os=takifugu rubripes gn=tbpl2 pe=2 sv=1	TR61090|c0_g1	-8.96334	2.78787e-66	2.95633e-64
								atp-binding cassette sub-family g member 4 os=homo sapiens gn=abcg4 pe=1 sv=2	TR59566|c2_g1	-8.8187	2.47004e-31	6.03058e-30
								kinesin-like protein kif16b os=mus musculus gn=kif16b pe=1 sv=1	TR66809|c1_g2	-8.64862	1.43282e-06	5.69828e-06
								dentin sialophosphoprotein os=mus musculus gn=dspp pe=1 sv=2	TR55994|c2_g1	-8.39572	3.06313e-35	8.99405e-34
								transcription factor sox-19b os=danio rerio gn=sox19b pe=1 sv=1	TR18387|c0_g2	-8.35532	6.95917e-53	4.40134e-51
								cyclin-dependent kinase inhibitor 1c os=mus musculus gn=cdkn1c pe=2 sv=2	TR52515|c0_g8	-8.08703	1.14382e-16	1.14792e-15
								very-long-chain 3-oxoacyl- reductase-a os=danio rerio gn=hsd17b12a pe=2 sv=1	TR47419|c0_g1	-8.032	1.02395e-105	3.49389e-103
								doublesex- and mab-3-related transcription factor 2 os=homo sapiens gn=dmrt2 pe=2 sv=2	TR59371|c2_g1	-7.91423	1.04161e-29	2.33307e-28
								thymosin beta-b os=cyprinus carpio pe=3 sv=3	TR5092|c0_g1	-7.7091	1.49611e-34	4.23423e-33
								occludin os=homo sapiens gn=ocln pe=1 sv=1	TR59828|c0_g1	-7.35151	4.26715e-66	4.49058e-64
								nuclear protein 1 os=rattus norvegicus gn=nupr1 pe=2 sv=1	TR49118|c0_g1	-7.34447	1.23231e-40	4.73571e-39
								iroquois-class homeodomain protein irx-1 os=xenopus tropicalis gn=irx1 pe=2 sv=1	TR61013|c1_g2	-7.31585	3.03857e-16	2.9528e-15
								s-adenosylmethionine synthase isoform type-2 os=pongo abelii gn=mat2a pe=2 sv=1	TR59728|c0_g1	-7.20299	2.49595e-08	1.22527e-07
								atp-binding cassette sub-family g member 2 os=macaca mulatta gn=abcg2 pe=2 sv=1	TR63267|c0_g1	-6.94381	4.32712e-44	1.92924e-42
								zinc transporter 8 os=xenopus tropicalis gn=slc30a8 pe=2 sv=1	TR59095|c0_g1	-6.86909	8.3999e-138	6.83477e-135
								60s ribosomal protein l10 os=rattus norvegicus gn=rpl10 pe=1 sv=3	TR30496|c0_g1	-6.83375	0.00215392	0.00484526
								zygote arrest protein 1 os=takifugu rubripes gn=zar1 pe=2 sv=1	TR60832|c1_g2	-6.80026	0.00231037	0.00515581
								membrane progestin receptor beta os=sus scrofa gn=paqr8 pe=2 sv=1	TR58933|c0_g1	-6.79206	4.33815e-43	1.84474e-41
								cytochrome p450 26a1 os=danio rerio gn=cyp26a1 pe=2 sv=1	TR49995|c0_g1	-6.73038	5.20157e-59	4.12141e-57
								ras-related protein rab-33b os=homo sapiens gn=rab33b pe=1 sv=1	TR49467|c0_g1	-6.64488	2.15242e-41	8.52723e-40
								histone h2a os=caenorhabditis elegans gn=his-3 pe=1 sv=2	TR35030|c0_g1	-6.61398	0.00301589	0.00654152
								glyceraldehyde-3-phosphate dehydrogenase 2 os=danio rerio gn=gapdh-2 pe=2 sv=1	TR49887|c1_g1	-6.60621	4.27715e-66	4.49058e-64
								elongation factor 1-alpha os=caenorhabditis elegans gn=eft-3 pe=3 sv=1	TR16091|c0_g1	-6.57814	0.00120238	0.00286629
								nuclear receptor subfamily 2 group e member 1 os=oryzias latipes gn=nr2e1 pe=2 sv=1	TR59272|c0_g1	-6.45899	9.363e-08	4.29999e-07
								nucleoside diphosphate kinase os=gallus gallus pe=2 sv=1	TR8712|c0_g1	-6.44556	1.96108e-116	8.92205e-114
								gonadotropin-releasing hormone ii receptor os=clarias gariepinus pe=2 sv=2	TR50900|c0_g1	-6.28109	1.16843e-14	1.01452e-13
								u6 snrna-associated sm-like protein lsm1 os=mus musculus gn=lsm1 pe=2 sv=1	TR30372|c0_g1	-6.26652	2.08022e-42	8.64599e-41
								poly -specific endoribonuclease-c os=danio rerio gn=endouc pe=2 sv=1	TR49787|c0_g1	-6.2263	1.63972e-48	8.67229e-47
								type ii cytoskeletal 1 os=homo sapiens gn=krt1 pe=1 sv=6	TR26474|c0_g2	-6.21329	0.00393018	0.00826613
								atp-binding cassette sub-family g member 4 os=homo sapiens gn=abcg4 pe=1 sv=2	TR59566|c1_g1	-6.18959	0.0015957	0.00369969
								histone h2ax os=danio rerio gn=h2afx pe=2 sv=3	TR50682|c0_g1	-6.18067	6.72689e-94	1.67424e-91
								kinesin-like protein kif16b os=mus musculus gn=kif16b pe=1 sv=1	TR66809|c1_g1	-6.13986	1.55139e-53	1.00831e-51
								forkhead box protein h1 os=danio rerio gn=foxh1 pe=1 sv=1	TR59456|c2_g1	-6.06626	5.89468e-27	1.13471e-25
								kunitz-type protease inhibitor 1 os=homo sapiens gn=spint1 pe=1 sv=2	TR30374|c0_g1	-5.99668	6.9883e-41	2.71268e-39
								sphingolipid delta -desaturase c4-hydroxylase des2 os=mus musculus gn=degs2 pe=1 sv=1	TR60963|c0_g1	-5.99033	4.70947e-26	8.62609e-25
								frizzled-1 os=mus musculus gn=fzd1 pe=2 sv=3	TR64662|c2_g3	-5.98255	8.99248e-09	4.62864e-08
								salivary glue protein sgs-3 os=drosophila melanogaster gn=sgs3 pe=2 sv=1	TR60913|c0_g2	-5.9291	3.65953e-16	3.5416e-15
								bone morphogenetic protein 1 os=xenopus laevis gn=bmp1 pe=1 sv=1	TR59012|c2_g1	-5.88832	1.08905e-35	3.29134e-34
								glycogenin-1 os=oryctolagus cuniculus gn=gyg1 pe=1 sv=3	TR49293|c1_g1	-5.79386	3.11085e-33	8.3783e-32
								glucose-6-phosphate 1-dehydrogenase os=takifugu rubripes gn=g6pd pe=3 sv=1	TR55757|c0_g1	-5.64045	4.49885e-27	8.7157e-26
								matrix metalloproteinase-9 os=homo sapiens gn=mmp9 pe=1 sv=3	TR50283|c0_g1	-5.53164	1.82121e-10	1.11548e-09
								stimulated by retinoic acid gene 6 protein homolog os=bos taurus gn=stra6 pe=1 sv=1	TR59700|c3_g1	-5.45024	1.2017e-20	1.58003e-19
								aromatase os=oryzias latipes gn=cyp19a1 pe=2 sv=1	TR50491|c0_g1	-5.3253	2.00438e-05	6.73128e-05
								tropomyosin alpha-4 chain os=sus scrofa gn=tpm4 pe=2 sv=3	TR61043|c2_g1	-5.32427	7.82905e-17	7.9533e-16
								g1 s-specific cyclin-d1 os=danio rerio gn=ccnd1 pe=2 sv=1	TR50468|c0_g1	-5.3214	1.20851e-103	3.90332e-101
								bone morphogenetic protein 15 os=ovis aries gn=bmp15 pe=3 sv=1	TR59285|c0_g1	-5.27043	2.2252e-60	1.86437e-58
								ensconsin os=homo sapiens gn=map7 pe=1 sv=1	TR60849|c4_g1	-5.17151	3.88916e-09	2.07954e-08
								mitochondrial import inner membrane translocase subunit tim22 os=rattus norvegicus gn=timm22 pe=2 sv=2	TR50381|c0_g1	-4.99755	1.59362e-100	4.8509e-98
								mitogen-activated protein kinase kinase kinase 5 os=mus musculus gn=map3k5 pe=1 sv=3	TR64797|c0_g2	-4.92254	2.20163e-29	4.84415e-28
								probable 28s ribosomal protein mitochondrial os=danio rerio gn=mrps10 pe=3 sv=1	TR59774|c0_g1	-4.82425	6.94654e-46	3.31733e-44
								calcium-dependent secretion activator 1 os=mus musculus gn=cadps pe=1 sv=3	TR60879|c1_g1	-4.73995	1.26871e-06	5.07999e-06
								40s ribosomal protein s2 os=rattus norvegicus gn=rps2 pe=1 sv=1	TR29081|c0_g1	-4.73325	1.77445e-46	8.69972e-45
								kunitz and ntr domain-containing protein 2 os=bos taurus gn=wfikkn2 pe=2 sv=1	TR60851|c0_g1	-4.6995	7.73728e-06	2.77058e-05
								mitochondrial import receptor subunit tom40 homolog os=xenopus tropicalis gn=tomm40 pe=2 sv=1	TR48354|c0_g1	-4.66325	5.57133e-128	3.41635e-125
								40s ribosomal protein s11 os=xenopus laevis gn=rps11 pe=2 sv=1	TR8772|c0_g1	-4.6371	4.04601e-29	8.76554e-28
								traf2 and nck-interacting protein kinase os=mus musculus gn=tnik pe=1 sv=2	TR58554|c2_g1	-4.6113	0.000185872	0.000525311
								60s ribosomal protein l12 os=homo sapiens gn=rpl12 pe=1 sv=1	TR16606|c0_g1	-4.60799	1.97225e-14	1.68479e-13
								mitochondrial inner membrane protease subunit 1 os=xenopus tropicalis gn=immp1l pe=2 sv=1	TR22422|c0_g1	-4.58418	2.09838e-13	1.65643e-12
								mitochondrial import receptor subunit tom20 homolog os=pongo abelii gn=tomm20 pe=2 sv=1	TR47909|c0_g1	-4.50559	2.32293e-61	2.02651e-59
								cytochrome p450 27c1 os=homo sapiens gn=cyp27c1 pe=2 sv=2	TR63484|c1_g1	-4.47522	8.49697e-36	2.59017e-34
								caldesmon os=homo sapiens gn=cald1 pe=1 sv=3	TR59570|c0_g1	-4.47113	1.38828e-15	1.29269e-14
								nt-3 growth factor receptor os=mus musculus gn=ntrk3 pe=1 sv=1	TR63735|c2_g2	-4.45903	6.16985e-06	2.24253e-05
								liprin-beta-2 os=homo sapiens gn=ppfibp2 pe=1 sv=3	TR59429|c0_g2	-4.44803	0.000162831	0.000465438
								type ii cytoskeletal 1 os=homo sapiens gn=krt1 pe=1 sv=6	TR26474|c0_g1	-4.4054	0.0237141	0.0400818
								phosphoglycerate mutase 2 os=bos taurus gn=pgam2 pe=2 sv=1	TR50130|c0_g1	-4.4041	0.00617026	0.0123513
								ras-related protein rab-20 os=homo sapiens gn=rab20 pe=1 sv=1	TR60837|c3_g1	-4.39018	3.26047e-25	5.67945e-24
								60s ribosomal protein l10a os=ictalurus punctatus gn=rpl10a pe=2 sv=1	TR45056|c0_g1	-4.37139	3.70783e-13	2.87277e-12
								60s ribosomal protein l26 os=mus musculus gn=rpl26 pe=1 sv=1	TR27654|c0_g1	-4.25746	3.21814e-24	5.25319e-23
								anthrax toxin receptor 1 os=rattus norvegicus gn=antxr1 pe=2 sv=2	TR17717|c0_g1	-4.24201	0.000383221	0.00101984
								mothers against decapentaplegic homolog 7 os=homo sapiens gn=smad7 pe=1 sv=1	TR51081|c1_g1	-4.21724	2.40468e-19	2.91447e-18
								adenosine deaminase os=danio rerio gn=ada pe=2 sv=2	TR49655|c0_g1	-4.18187	1.63153e-07	7.2749e-07
								suppressor of cytokine signaling 2 os=sus scrofa gn=socs2 pe=2 sv=1	TR63503|c1_g1	-4.14153	6.66577e-36	2.04078e-34
								probable u3 small nucleolar rna-associated protein 11 os=homo sapiens gn=utp11l pe=1 sv=2	TR59236|c0_g1	-4.13306	1.19881e-25	2.14564e-24
								elongation factor 1-gamma os=danio rerio gn=eef1g pe=2 sv=1	TR44095|c0_g3	-4.11189	3.87879e-30	8.92417e-29
								syntaxin-2 os=homo sapiens gn=stx2 pe=1 sv=3	TR61286|c0_g1	-4.09211	6.4266e-15	5.70892e-14
								ena vasp-like protein os=rattus norvegicus gn=evl pe=2 sv=1	TR61882|c6_g1	-4.06998	2.92434e-50	1.66306e-48
								ribosome production factor 2 homolog os=bos taurus gn=rpf2 pe=2 sv=1	TR49392|c0_g1	-4.02653	2.31394e-18	2.61568e-17
								sun domain-containing protein 1 os=mus musculus gn=sun1 pe=1 sv=2	TR63705|c0_g2	-4.01995	1.80819e-13	1.43351e-12
								60s ribosomal protein l5 os=homo sapiens gn=rpl5 pe=1 sv=3	TR39494|c0_g1	-4.00398	2.21388e-31	5.4208e-30
								vasoactive intestinal polypeptide receptor 2 os=rattus norvegicus gn=vipr2 pe=2 sv=1	TR64930|c1_g1	-3.96039	1.8684e-06	7.31573e-06
								netrin-4 os=homo sapiens gn=ntn4 pe=2 sv=2	TR61139|c5_g8	-3.92255	3.41362e-46	1.65256e-44
								upstream stimulatory factor 2 os=homo sapiens gn=usf2 pe=2 sv=1	TR59033|c0_g1	-3.84992	3.89395e-29	8.44473e-28
								60s ribosomal protein l10a os=ictalurus punctatus gn=rpl10a pe=2 sv=1	TR45056|c0_g2	-3.84674	3.40339e-27	6.62682e-26
								iroquois-class homeodomain protein irx-5 os=xenopus tropicalis gn=irx5 pe=2 sv=1	TR61013|c0_g1	-3.84077	4.75425e-05	0.000149704
								zona pellucida sperm-binding protein 3 os=gallus gallus gn=zp3 pe=1 sv=4	TR63666|c3_g1	-3.8379	3.46509e-36	1.07329e-34
								mitochondrial import inner membrane translocase subunit tim17-a os=homo sapiens gn=timm17a pe=1 sv=1	TR46522|c0_g1	-3.83522	3.92536e-38	1.32551e-36
								cellular tumor antigen p53 os=platichthys flesus gn=tp53 pe=2 sv=1	TR49985|c0_g1	-3.79758	2.99756e-60	2.49665e-58
								dbh-like monooxygenase protein 2 homolog os=danio rerio gn=moxd2 pe=2 sv=2	TR42751|c0_g1	-3.79323	7.24718e-05	0.000221942
								60s ribosomal protein l12 os=homo sapiens gn=rpl12 pe=1 sv=1	TR16606|c0_g2	-3.77118	4.63885e-17	4.78368e-16
								zinc finger protein 593 os=xenopus tropicalis gn=znf593 pe=2 sv=1	TR45214|c0_g1	-3.71128	5.63011e-15	5.01718e-14
								eukaryotic translation initiation factor 5a-1 os=oryctolagus cuniculus gn=eif5a pe=1 sv=2	TR26200|c0_g1	-3.6658	7.80812e-15	6.88556e-14
								60s ribosomal protein l3 os=homo sapiens gn=rpl3 pe=1 sv=2	TR55659|c0_g1	-3.66438	5.15972e-17	5.30272e-16
								3-mercaptopyruvate sulfurtransferase os=homo sapiens gn=mpst pe=1 sv=3	TR59434|c4_g1	-3.65557	1.45391e-21	2.03024e-20
								tryptophan 5-hydroxylase os=xenopus laevis gn=tph pe=2 sv=1	TR112|c0_g1	-3.61483	0.000472119	0.00122966
								60s ribosomal protein l5 os=homo sapiens gn=rpl5 pe=1 sv=3	TR44551|c0_g1	-3.60995	3.62027e-15	3.26813e-14
								beta- n-acetylgalactosaminyltransferase 1 os=homo sapiens gn=b4galnt1 pe=1 sv=2	TR3613|c0_g1	-3.59775	5.10375e-24	8.24846e-23
								forkhead box protein l2 os=ellobius lutescens gn=foxl2 pe=3 sv=1	TR12541|c0_g1	-3.59283	1.28745e-05	4.45955e-05
								complement decay-accelerating gpi-anchored os=mus musculus gn=cd55 pe=2 sv=2	TR64938|c1_g1	-3.58908	1.51209e-07	6.77453e-07
								60s ribosomal protein l8 os=danio rerio gn=rpl8 pe=2 sv=3	TR18730|c0_g1	-3.57756	8.08063e-19	9.42651e-18
								nuclear receptor subfamily 2 group f member 5 os=danio rerio gn=nr2f5 pe=2 sv=1	TR63312|c3_g2	-3.5364	1.36905e-07	6.16825e-07
								nectin-4 os=xenopus tropicalis gn=pvrl4 pe=2 sv=2	TR64807|c0_g4	-3.53266	1.86386e-09	1.03061e-08
								prickle-like protein 2 os=homo sapiens gn=prickle2 pe=1 sv=2	TR50860|c0_g1	-3.51845	7.31272e-17	7.44307e-16
								60s ribosomal protein l19 os=xenopus laevis gn=rpl19 pe=2 sv=1	TR43057|c0_g1	-3.50302	2.68195e-23	4.16885e-22
								v-type proton atpase subunit f os=homo sapiens gn=atp6v1f pe=1 sv=2	TR34408|c0_g1	-3.48985	8.01429e-81	1.38405e-78
								soluble guanylate cyclase gcy-31 os=caenorhabditis elegans gn=gcy-31 pe=2 sv=2	TR59765|c0_g1	-3.48835	3.82431e-06	1.43678e-05
								v-type proton atpase subunit b os=heliothis virescens gn=vha55 pe=2 sv=1	TR63377|c3_g1	-3.48559	1.96157e-11	1.30333e-10
								translationally-controlled tumor protein homolog os=labeo rohita gn=tpt1 pe=2 sv=1	TR8689|c0_g1	-3.48412	1.02723e-27	2.06279e-26
								serine threonine-protein kinase ulk1 os=mus musculus gn=ulk1 pe=1 sv=1	TR58353|c0_g1	-3.46621	1.2205e-44	5.56473e-43
								40s ribosomal protein s7 os=takifugu rubripes gn=rps7 pe=3 sv=1	TR43308|c0_g1	-3.44496	6.61444e-15	5.86838e-14
								poly rna mitochondrial os=mus musculus gn=mtpap pe=2 sv=1	TR59602|c0_g1	-3.43928	3.16021e-74	4.36966e-72
								nucleolar protein 58 os=dictyostelium discoideum gn=nop58 pe=3 sv=1	TR66431|c0_g1	-3.43331	0.00157347	0.00365396
								peroxiredoxin-4 os=homo sapiens gn=prdx4 pe=1 sv=1	TR30807|c0_g1	-3.4266	1.03771e-19	1.28796e-18
								60s ribosomal protein l9 os=ictalurus punctatus gn=rpl9 pe=2 sv=1	TR40795|c0_g1	-3.41144	2.00749e-17	2.1256e-16
								b-cell lymphoma leukemia 11b os=mus musculus gn=bcl11b pe=1 sv=1	TR59061|c0_g2	-3.30664	5.88531e-12	4.11184e-11
								tubulin delta chain os=xenopus tropicalis gn=tubd1 pe=2 sv=1	TR62564|c0_g2	-3.27998	1.33496e-19	1.64531e-18
								histone deacetylase 2 os=homo sapiens gn=hdac2 pe=1 sv=2	TR56322|c2_g1	-3.27784	1.9015e-22	2.81211e-21
								dual specificity protein phosphatase 8 os=homo sapiens gn=dusp8 pe=1 sv=2	TR59731|c0_g1	-3.27599	9.57467e-10	5.45168e-09
								hepatocyte growth factor os=felis catus gn=hgf pe=2 sv=1	TR59441|c0_g1	-3.25677	1.44932e-09	8.10925e-09
								endothelin b receptor os=sus scrofa gn=ednrb pe=2 sv=1	TR61260|c0_g1	-3.25275	2.71188e-08	1.32451e-07
								atp synthase subunit mitochondrial os=mus musculus gn=atp5d pe=1 sv=1	TR46703|c0_g2	-3.24598	1.2852e-19	1.5863e-18
								40s ribosomal protein s26 os=rattus norvegicus gn=rps26 pe=3 sv=3	TR18954|c0_g1	-3.22976	3.65169e-14	3.0541e-13
								nitric oxide brain os=rattus norvegicus gn=nos1 pe=1 sv=1	TR63441|c3_g12	-3.21236	1.34751e-10	8.35256e-10
								ubiquitin-60s ribosomal protein l40 os=ovis aries gn=uba52 pe=2 sv=2	TR9554|c0_g1	-3.21183	5.52733e-19	6.53077e-18
								pyrin os=homo sapiens gn=mefv pe=1 sv=1	TR61061|c0_g2	-3.19651	0.00389305	0.00819782
								nuclear receptor subfamily 2 group f member 5 os=danio rerio gn=nr2f5 pe=2 sv=1	TR63312|c1_g1	-3.19506	3.19827e-05	0.000103727
								40s ribosomal protein s14 os=mus musculus gn=rps14 pe=2 sv=3	TR1479|c0_g1	-3.17096	5.98349e-26	1.09077e-24
								acidic mammalian chitinase os=rattus norvegicus gn=chia pe=2 sv=1	TR17191|c0_g1	-3.16889	5.1366e-05	0.000160917
								dual specificity protein phosphatase cdc14a os=mus musculus gn=cdc14a pe=2 sv=2	TR33354|c0_g1	-3.16688	4.64465e-05	0.000146525
								protein jagged-1a os=danio rerio gn=jag1a pe=2 sv=1	TR67870|c2_g1	-3.14573	7.75019e-29	1.65198e-27
								protein homolog os=xenopus laevis gn=cuta pe=2 sv=2	TR50423|c0_g1	-3.14348	1.21759e-15	1.138e-14
								tubulin polyglutamylase complex subunit 1 os=mus musculus gn=tpgs1 pe=1 sv=1	TR59022|c0_g1	-3.0916	1.87494e-09	1.03633e-08
								sodium-dependent proline transporter os=mus musculus gn=slc6a7 pe=2 sv=1	TR58840|c0_g1	-3.0873	4.80546e-08	2.28505e-07
								ubiquitin os=oryctolagus cuniculus pe=1 sv=1	TR17248|c0_g1	-3.08403	9.90952e-26	1.78418e-24
								60s ribosomal protein l35 os=hippocampus comes gn=rpl35 pe=2 sv=3	TR27846|c0_g1	-3.07337	3.15127e-17	3.28894e-16
								glycylpeptide n-tetradecanoyltransferase 1 os=homo sapiens gn=nmt1 pe=1 sv=2	TR50088|c0_g1	-3.06435	0.0020328	0.00460291
								h aca ribonucleoprotein complex subunit 4 os=gallus gallus gn=dkc1 pe=2 sv=1	TR50863|c0_g1	-3.0497	2.91043e-18	3.2664e-17
								40s ribosomal protein s28 os=ictalurus punctatus gn=rps28 pe=3 sv=1	TR2261|c0_g1	-3.04727	2.50664e-11	1.65263e-10
								matrix metalloproteinase-14 os=rattus norvegicus gn=mmp14 pe=2 sv=2	TR59209|c0_g1	-3.04644	1.12012e-05	3.91909e-05
								formin-2 os=mus musculus gn=fmn2 pe=1 sv=2	TR61045|c5_g10	-3.04436	9.17849e-07	3.74386e-06
								pre-rrna-processing protein tsr1 homolog os=xenopus laevis gn=tsr1 pe=2 sv=1	TR58956|c0_g1	-3.03884	4.26627e-18	4.73531e-17
								mitochondrial import inner membrane translocase subunit tim14 os=danio rerio gn=dnajc19 pe=3 sv=1	TR43306|c0_g1	-3.02982	8.95634e-13	6.70355e-12
								transcription factor btf3 homolog 4 os=danio rerio gn=btf3l4 pe=2 sv=1	TR49196|c1_g2	-3.02612	6.30356e-10	3.65707e-09
								junctophilin-1 os=mus musculus gn=jph1 pe=2 sv=1	TR59234|c0_g1	-3.02593	6.30033e-12	4.38731e-11
								cyclin-dependent kinase 6 os=mus musculus gn=cdk6 pe=1 sv=2	TR59305|c1_g1	-2.9951	2.97437e-22	4.35011e-21
								dolichyl-diphosphooligosaccharide--protein glycosyltransferase subunit dad1 os=rattus norvegicus gn=dad1 pe=3 sv=3	TR63095|c1_g1	-2.99148	2.25808e-25	3.97592e-24
								regucalcin os=xenopus laevis gn=rgn pe=2 sv=1	TR26168|c0_g1	-2.97285	9.13573e-17	9.23857e-16
								dolichol-phosphate mannosyltransferase subunit 3 os=bos taurus gn=dpm3 pe=3 sv=1	TR55949|c0_g1	-2.96304	5.24554e-21	7.07278e-20
								zona pellucida sperm-binding protein 3 os=mesocricetus auratus gn=zp3 pe=2 sv=2	TR64936|c0_g1	-2.95677	4.71242e-07	1.99168e-06
								gata-binding factor 6-b os=xenopus laevis gn=gata6-b pe=2 sv=1	TR49473|c0_g1	-2.95161	1.00682e-09	5.72189e-09
								lysine--trna ligase os=mus musculus gn=kars pe=1 sv=1	TR46943|c0_g1	-2.94334	3.64235e-19	4.36947e-18
								methyl- -binding domain protein 3 os=homo sapiens gn=mbd3 pe=1 sv=1	TR63676|c3_g3	-2.94298	2.24159e-14	1.90496e-13
								ras-related protein rab-15 os=rattus norvegicus gn=rab15 pe=2 sv=1	TR59448|c0_g1	-2.94174	2.44444e-20	3.14462e-19
								prefoldin subunit 6 os=homo sapiens gn=pfdn6 pe=1 sv=1	TR40884|c0_g1	-2.93176	6.98477e-14	5.70857e-13
								transcription factor btf3 os=mus musculus gn=btf3 pe=1 sv=3	TR52142|c0_g1	-2.92427	3.47754e-23	5.35827e-22
								maternal protein os=xenopus laevis pe=2 sv=1	TR50984|c2_g1	-2.9157	4.71513e-21	6.38406e-20
								60s ribosomal protein l13 os=danio rerio gn=rpl13 pe=2 sv=3	TR37293|c0_g1	-2.91193	1.62412e-18	1.85474e-17
								signal transducer and activator of transcription 5b os=bos taurus gn=stat5b pe=2 sv=2	TR63338|c1_g1	-2.86025	2.99078e-08	1.45401e-07
								60s ribosomal protein l23a os=rattus norvegicus gn=rpl23a pe=2 sv=1	TR22965|c0_g1	-2.85732	1.28984e-09	7.25434e-09
								nucleolar protein 58 os=dictyostelium discoideum gn=nop58 pe=3 sv=1	TR55512|c1_g1	-2.84698	6.96029e-30	1.57992e-28
								aspartate--trna cytoplasmic os=pongo abelii gn=dars pe=2 sv=1	TR49838|c0_g2	-2.84384	2.70118e-15	2.45943e-14
								nuak family snf1-like kinase 2 os=pongo abelii gn=nuak2 pe=2 sv=1	TR65643|c0_g1	-2.84273	3.28728e-09	1.7725e-08
								hepatocyte growth factor receptor os=eulemur macaco macaco gn=met pe=3 sv=1	TR64142|c2_g1	-2.81614	1.78757e-05	6.05506e-05
								pro-cathepsin h os=sus scrofa gn=ctsh pe=1 sv=1	TR59307|c0_g1	-2.77158	3.20124e-06	1.2151e-05
								transformer-2 protein homolog alpha os=homo sapiens gn=tra2a pe=1 sv=1	TR52968|c0_g1	-2.76697	1.54694e-23	2.43681e-22
								40s ribosomal protein s3 os=ictalurus punctatus gn=rps3 pe=2 sv=1	TR36832|c0_g1	-2.75117	4.50939e-32	1.14524e-30
								transcription factor jun-b os=cyprinus carpio gn=junb pe=2 sv=1	TR29175|c0_g2	-2.74122	0.0017098	0.00393483
								phosphatidylinositol 4-phosphate 5-kinase-like protein 1 os=homo sapiens gn=pip5kl1 pe=2 sv=2	TR59751|c8_g1	-2.73751	0.00149203	0.0034855
								dachshund homolog 1 os=homo sapiens gn=dach1 pe=1 sv=3	TR61016|c3_g1	-2.73708	4.55041e-09	2.41541e-08
								gpn-loop gtpase 1 os=homo sapiens gn=gpn1 pe=1 sv=1	TR61732|c2_g1	-2.73549	1.00018e-15	9.40409e-15
								peroxiredoxin-6 os=gallus gallus gn=prdx6 pe=2 sv=3	TR50384|c0_g1	-2.73133	1.91519e-12	1.39593e-11
								adenylate cyclase type 5 os=homo sapiens gn=adcy5 pe=1 sv=3	TR59380|c5_g2	-2.72751	0.00222013	0.00497937
								60s ribosomal protein l23 os=danio rerio gn=rpl23 pe=2 sv=1	TR46754|c1_g1	-2.72015	2.06046e-16	2.03075e-15
								rna-binding protein os=danio rerio gn= pe=1 sv=1	TR49810|c0_g2	-2.69739	9.01999e-25	1.5211e-23
								androgen receptor os=eulemur fulvus collaris gn=ar pe=2 sv=1	TR60985|c0_g1	-2.69656	1.46139e-06	5.80481e-06
								28s ribosomal protein mitochondrial os=mus musculus gn=mrps12 pe=2 sv=1	TR63582|c3_g6	-2.68245	2.11724e-12	1.5379e-11
								pre-mrna-splicing factor atp-dependent rna helicase dhx32 os=mus musculus gn=dhx32 pe=2 sv=2	TR63773|c0_g1	-2.67712	4.44325e-14	3.69203e-13
								protein bud31 homolog os=rattus norvegicus gn=bud31 pe=2 sv=2	TR28800|c0_g1	-2.64876	1.36303e-09	7.64564e-09
								cathepsin b os=gallus gallus gn=ctsb pe=2 sv=1	TR60916|c0_g4	-2.64279	3.83251e-09	2.05159e-08
								poly -binding protein 2 os=mus musculus gn=pcbp2 pe=1 sv=1	TR64973|c1_g1	-2.63835	2.95793e-38	1.00444e-36
								forkhead box protein o1-a os=danio rerio gn=foxo1a pe=2 sv=1	TR64967|c3_g1	-2.62801	6.31843e-06	2.2918e-05
								rna binding protein fox-1 homolog 1-like os=danio rerio gn=rbfox1l pe=1 sv=1	TR45714|c0_g2	-2.58384	4.99153e-22	7.19824e-21
								spore coat protein sp96 os=dictyostelium discoideum gn=cota pe=4 sv=2	TR60912|c0_g1	-2.58367	2.00441e-24	3.31412e-23
								glycerol-3-phosphate acyltransferase mitochondrial os=homo sapiens gn=gpam pe=1 sv=3	TR61759|c2_g1	-2.55154	6.38368e-09	3.33539e-08
								mitochondrial import inner membrane translocase subunit tim50 os=danio rerio gn=timm50 pe=2 sv=2	TR56559|c0_g1	-2.54934	4.10003e-25	7.08646e-24
								u3 small nucleolar ribonucleoprotein protein imp4 os=rattus norvegicus gn=imp4 pe=2 sv=1	TR45022|c0_g1	-2.5435	8.9227e-12	6.10887e-11
								s-adenosylmethionine synthase isoform type-2 os=pongo abelii gn=mat2a pe=2 sv=1	TR54315|c1_g1	-2.53734	5.85559e-11	3.74367e-10
								28s ribosomal protein mitochondrial os=mus musculus gn=mrps23 pe=1 sv=1	TR27645|c0_g1	-2.52336	7.65015e-10	4.40089e-09
								40s ribosomal protein s8 os=rattus norvegicus gn=rps8 pe=1 sv=2	TR34923|c0_g1	-2.51712	3.82987e-18	4.26661e-17
								nectin-2 os=mus musculus gn=pvrl2 pe=1 sv=2	TR63731|c2_g1	-2.5117	7.98019e-14	6.49077e-13
								liprin-beta-2 os=mus musculus gn=ppfibp2 pe=1 sv=3	TR53816|c1_g1	-2.50994	3.49979e-11	2.28201e-10
								histone os=gallus gallus pe=1 sv=2	TR49706|c0_g1	-2.50554	0.00662046	0.0131406
								atp-dependent -nad h-hydrate dehydratase os=danio rerio gn=zgc:171429 pe=3 sv=1	TR60898|c0_g1	-2.49187	1.29796e-28	2.72681e-27
								probable signal peptidase complex subunit 2 os=danio rerio gn=spcs2 pe=2 sv=1	TR48220|c0_g1	-2.48362	1.07206e-23	1.70526e-22
								homolog subfamily a member 4 os=mus musculus gn=dnaja4 pe=2 sv=1	TR49961|c1_g1	-2.48219	1.58498e-12	1.16468e-11
								rab11 family-interacting protein 4a os=danio rerio gn=rab11fip4a pe=2 sv=1	TR59583|c0_g1	-2.46952	6.43008e-18	7.05924e-17
								dna repair protein rad51 homolog 3 os=cricetulus griseus gn=rad51c pe=2 sv=1	TR29225|c0_g1	-2.45271	6.05083e-12	4.2226e-11
								filamin-binding lim protein 1 os=homo sapiens gn=fblim1 pe=1 sv=2	TR54949|c0_g1	-2.45138	1.63394e-06	6.44902e-06
								uncharacterized protein c11orf57 os=homo sapiens gn=c11orf57 pe=1 sv=2	TR47377|c0_g1	-2.42147	2.03537e-10	1.24108e-09
								ribosome biogenesis regulatory protein homolog os=mus musculus gn=rrs1 pe=1 sv=1	TR48493|c0_g1	-2.42076	4.70557e-11	3.03502e-10
								nhp2-like protein 1 os=xenopus laevis gn=nhp2l1 pe=2 sv=1	TR46300|c0_g1	-2.41841	4.05531e-08	1.9454e-07
								forkhead box protein o3 os=mus musculus gn=foxo3 pe=1 sv=1	TR64720|c6_g1	-2.41696	7.70446e-10	4.42972e-09
								peroxisome proliferator-activated receptor alpha os=rattus norvegicus gn=ppara pe=1 sv=1	TR59514|c1_g1	-2.41	5.07348e-11	3.2594e-10
								atp-dependent rna helicase ddx39a os=homo sapiens gn=ddx39a pe=1 sv=2	TR8720|c0_g1	-2.40103	6.20348e-05	0.000192185
								26s proteasome non-atpase regulatory subunit 4 os=bos taurus gn=psmd4 pe=2 sv=1	TR14252|c0_g1	-2.39707	8.56341e-14	6.95178e-13
								60s ribosomal protein l27 os=danio rerio gn=rpl27 pe=2 sv=3	TR16801|c0_g1	-2.39628	4.1624e-13	3.20851e-12
								kinesin-like protein kif1b os=homo sapiens gn=kif1b pe=1 sv=5	TR65177|c0_g7	-2.39419	1.14907e-05	4.01312e-05
								dual specificity protein phosphatase 5 os=rattus norvegicus gn=dusp5 pe=2 sv=1	TR50698|c0_g1	-2.39049	4.89165e-05	0.000153721
								dynamin-2 os=bos taurus gn=dnm2 pe=2 sv=1	TR63298|c0_g1	-2.38769	5.33217e-05	0.000166809
								dna-directed rna polymerase i subunit rpa2 os=pongo abelii gn=polr1b pe=2 sv=1	TR61087|c0_g1	-2.38642	8.77694e-11	5.52267e-10
								retinoic acid receptor alpha-b os=danio rerio gn=rarab pe=2 sv=1	TR63371|c2_g1	-2.3825	0.00260043	0.00573205
								nucleolar protein 56 os=mus musculus gn=nop56 pe=1 sv=2	TR55795|c0_g1	-2.36814	7.33987e-15	6.48616e-14
								collagenase 3 os=oryctolagus cuniculus gn=mmp13 pe=2 sv=1	TR64914|c2_g1	-2.36683	0.00101031	0.00244914
								potassium sodium hyperpolarization-activated cyclic nucleotide-gated channel 2 os=rattus norvegicus gn=hcn2 pe=2 sv=3	TR59407|c3_g3	-2.3639	0.0014592	0.00341804
								small nuclear ribonucleoprotein e os=danio rerio gn=snrpe pe=3 sv=1	TR23107|c0_g1	-2.35526	2.25527e-19	2.73731e-18
								stromal interaction molecule 1 os=homo sapiens gn=stim1 pe=1 sv=3	TR63532|c0_g1	-2.34934	6.64633e-40	2.47111e-38
								mitochondrial import receptor subunit tom40 homolog os=xenopus tropicalis gn=tomm40 pe=2 sv=1	TR55138|c0_g2	-2.33541	1.24456e-28	2.62244e-27
								delta-1-pyrroline-5-carboxylate synthase os=mus musculus gn=aldh18a1 pe=1 sv=2	TR63304|c1_g2	-2.32248	1.7444e-38	5.99085e-37
								mitochondrial import inner membrane translocase subunit tim10 os=danio rerio gn=timm10 pe=3 sv=1	TR59042|c0_g5	-2.32095	2.2434e-29	4.9335e-28
								nadh dehydrogenase iron-sulfur protein mitochondrial os=bos taurus gn=ndufs7 pe=1 sv=1	TR46144|c0_g1	-2.32027	7.21895e-11	4.5759e-10
								probable threonine--trna ligase cytoplasmic os=xenopus tropicalis gn=tarsl2 pe=2 sv=1	TR66250|c4_g1	-2.31033	8.27326e-24	1.32194e-22
								rho-associated protein kinase 2 os=sus scrofa gn=rock2 pe=1 sv=1	TR60512|c0_g2	-2.30283	5.80846e-08	2.73586e-07
								vacuole membrane protein 1 os=danio rerio gn=vmp1 pe=2 sv=1	TR50938|c0_g1	-2.29644	3.69765e-38	1.25061e-36
								nfx1-type zinc finger-containing protein 1 os=homo sapiens gn=znfx1 pe=1 sv=2	TR67958|c0_g1	-2.29119	9.60335e-10	5.46727e-09
								translation initiation factor eif-2b subunit delta os=bos taurus gn=eif2b4 pe=2 sv=1	TR63118|c0_g1	-2.2879	3.54293e-09	1.90283e-08
								syntaxin-19 os=mus musculus gn=stx19 pe=2 sv=1	TR61136|c0_g1	-2.28765	0.00227841	0.00509415
								protein s100-a1 os=bos taurus gn=s100a1 pe=1 sv=2	TR916|c0_g1	-2.27336	0.00466366	0.00962876
								zinc finger protein 782 os=homo sapiens gn=znf782 pe=2 sv=1	TR49128|c0_g1	-2.26131	1.77259e-08	8.84854e-08
								male-enhanced antigen 1 os=rattus norvegicus gn=mea1 pe=2 sv=1	TR59531|c0_g1	-2.25874	5.67596e-16	5.42847e-15
								fibroblast growth factor 18 os=homo sapiens gn=fgf18 pe=1 sv=1	TR49687|c0_g1	-2.25587	0.0126782	0.0232512
								proteasome subunit alpha type-1 os=homo sapiens gn=psma1 pe=1 sv=1	TR39364|c0_g1	-2.2537	4.67548e-07	1.97686e-06
								osteoclast-stimulating factor 1 os=monopterus albus gn=ostf1 pe=2 sv=1	TR51082|c0_g1	-2.24759	7.68912e-10	4.42211e-09
								timeless-interacting protein os=danio rerio gn=tipin pe=2 sv=1	TR65513|c4_g1	-2.24406	9.31462e-06	3.30048e-05
								rho gtpase-activating protein syde2 os=homo sapiens gn=syde2 pe=1 sv=2	TR60635|c0_g1	-2.24074	2.56546e-05	8.45449e-05
								atp synthase subunit mitochondrial os=mus musculus gn=atp5a1 pe=1 sv=1	TR60029|c2_g1	-2.22081	3.03104e-15	2.74618e-14
								succinate dehydrogenase cytochrome b560 mitochondrial os=homo sapiens gn=sdhc pe=1 sv=1	TR39485|c0_g1	-2.21681	5.08907e-07	2.14188e-06
								proteasome subunit beta type-3 os=oncorhynchus mykiss gn=psmb3 pe=2 sv=1	TR47043|c0_g1	-2.21466	1.0247e-20	1.35403e-19
								cyclin-g1 os=homo sapiens gn=ccng1 pe=1 sv=2	TR51382|c0_g1	-2.20795	5.6273e-19	6.64703e-18
								26s proteasome non-atpase regulatory subunit 14 os=mus musculus gn=psmd14 pe=1 sv=2	TR49920|c0_g1	-2.19068	1.22003e-08	6.19178e-08
								casein kinase ii subunit alpha os=gallus gallus pe=2 sv=1	TR50252|c0_g1	-2.18348	6.59407e-12	4.58583e-11
								proteasome subunit alpha type-5 os=mus musculus gn=psma5 pe=1 sv=1	TR42696|c0_g1	-2.1605	1.79999e-08	8.97471e-08
								cadherin-12 os=homo sapiens gn=cdh12 pe=2 sv=2	TR61279|c0_g1	-2.14681	6.1434e-08	2.88367e-07
								atp synthase subunit mitochondrial os=sus scrofa gn=atp5a1 pe=1 sv=2	TR60029|c0_g1	-2.14641	3.12268e-27	6.09145e-26
								rab9 effector protein with kelch motifs os=danio rerio gn=rabepk pe=2 sv=1	TR55477|c9_g4	-2.13312	0.000485597	0.00126243
								mediator of rna polymerase ii transcription subunit 7 os=danio rerio gn=med7 pe=2 sv=1	TR49641|c0_g1	-2.11576	3.6102e-18	4.02719e-17
								polyadenylate-binding protein-interacting protein 2b os=homo sapiens gn=paip2b pe=1 sv=2	TR64721|c1_g1	-2.09168	4.30714e-28	8.81236e-27
								atp-dependent rna helicase ddx39a os=homo sapiens gn=ddx39a pe=1 sv=2	TR8720|c0_g2	-2.07206	0.0261986	0.043643
								protein dpy-30 homolog os=homo sapiens gn=dpy30 pe=1 sv=1	TR518|c0_g1	-2.07113	1.18392e-08	6.01859e-08
								udp- c:beta- -n-acetylgalactosaminyltransferase 2 os=danio rerio gn=b3galnt2 pe=2 sv=1	TR54336|c0_g1	-2.07051	3.55607e-20	4.53059e-19
								26s protease regulatory subunit 4 os=rattus norvegicus gn=psmc1 pe=2 sv=1	TR49986|c0_g1	-2.06923	1.93622e-07	8.56312e-07
								phosphate carrier mitochondrial os=pongo abelii gn=slc25a3 pe=2 sv=1	TR48980|c1_g1	-2.06414	1.34369e-11	9.06458e-11
								ubiquitin-conjugating enzyme e2 variant 2 os=danio rerio gn=ube2v2 pe=2 sv=1	TR64873|c0_g4	-2.06176	9.58258e-07	3.9008e-06
								cholesterol side-chain cleavage mitochondrial os=oncorhynchus mykiss gn=cyp11a1 pe=2 sv=1	TR61267|c0_g1	-2.06118	0.00483948	0.00994575
								v-type proton atpase subunit h os=bos taurus gn=atp6v1h pe=2 sv=2	TR50071|c0_g1	-2.06033	2.48256e-33	6.7247e-32
								fidgetin os=danio rerio gn=fign pe=2 sv=1	TR65104|c1_g1	-2.05409	0.000447585	0.00117247
								tubulin beta-5 chain os=gallus gallus pe=3 sv=1	TR32386|c0_g1	-2.04838	0.007802	0.0151642
								serine threonine-protein kinase mark1 os=rattus norvegicus gn=mark1 pe=1 sv=1	TR47942|c2_g1	-2.04774	3.41946e-06	1.29422e-05
								interferon regulatory factor 2-binding protein 2-a os=danio rerio gn=irf2bp2a pe=2 sv=1	TR19765|c0_g1	-2.04266	5.15403e-19	6.10334e-18
								atp synthase subunit mitochondrial os=rattus norvegicus gn=atp5a1 pe=1 sv=2	TR60029|c1_g1	-2.04214	7.24292e-16	6.88045e-15
								beta- -glucosyltransferase os=homo sapiens gn=b3galtl pe=1 sv=2	TR49524|c0_g2	-2.04175	2.05128e-06	7.98306e-06
								nadh dehydrogenase iron-sulfur protein mitochondrial os=macaca fascicularis gn=ndufs8 pe=2 sv=1	TR46368|c1_g2	-2.02845	4.2428e-07	1.80329e-06
								long-chain-fatty-acid-- ligase acsbg2 os=xenopus laevis gn=acsbg2 pe=2 sv=1	TR59129|c0_g1	-2.02823	2.03457e-07	8.96623e-07
								translation initiation factor eif-2b subunit delta os=bos taurus gn=eif2b4 pe=2 sv=1	TR63118|c0_g3	-2.01678	2.77416e-09	1.50677e-08
								atp-dependent rna helicase ddx39a os=mus musculus gn=ddx39a pe=2 sv=1	TR45703|c0_g1	-2.00971	1.92664e-11	1.28092e-10
								smoothened homolog os=gallus gallus gn=smo pe=2 sv=1	TR63596|c9_g1	-2.00876	5.34561e-05	0.000167205
								glutathione-independent glyoxalase djr- os=caenorhabditis elegans gn=djr- pe=1 sv=1	TR50166|c0_g1	-1.99892	9.31892e-32	2.32896e-30
								alpha-galactosidase a os=homo sapiens gn=gla pe=1 sv=1	TR64801|c0_g1	-1.99631	6.05951e-07	2.52297e-06
								protein s100-a10 os=mus musculus gn=s100a10 pe=1 sv=2	TR26169|c0_g1	-1.99404	0.00087763	0.00215817
								pre-b-cell leukemia transcription factor 3 os=homo sapiens gn=pbx3 pe=1 sv=1	TR63137|c1_g1	-1.99287	0.00232465	0.0051833
								golgi reassembly-stacking protein 2 os=mus musculus gn=gorasp2 pe=1 sv=3	TR52226|c1_g1	-1.96929	5.02382e-12	3.53682e-11
								chromobox protein homolog 3 os=mus musculus gn=cbx3 pe=1 sv=2	TR49686|c0_g2	-1.96626	5.417e-07	2.26952e-06
								ubiquitin-like protein 5 os=psammomys obesus gn=ubl5 pe=3 sv=1	TR48023|c1_g1	-1.96314	5.0587e-08	2.39981e-07
								probable atp-dependent rna helicase dhx37 os=homo sapiens gn=dhx37 pe=1 sv=1	TR67250|c0_g1	-1.94996	1.34105e-11	9.04961e-11
								transcription factor e2f3 os=homo sapiens gn=e2f3 pe=1 sv=1	TR63329|c1_g1	-1.94601	6.17408e-14	5.07246e-13
								serine--trna cytoplasmic os=rattus norvegicus gn=sars pe=1 sv=3	TR54878|c0_g1	-1.94229	1.21599e-09	6.8572e-09
								traf2 and nck-interacting protein kinase os=mus musculus gn=tnik pe=1 sv=2	TR58554|c1_g1	-1.93241	0.0167193	0.0295506
								phosphatidylinositol-binding clathrin assembly protein os=rattus norvegicus gn=picalm pe=1 sv=1	TR58550|c1_g2	-1.9324	3.06323e-20	3.9204e-19
								endoplasmic reticulum aminopeptidase 2 os=bos taurus gn=erap2 pe=2 sv=1	TR58921|c0_g1	-1.93141	0.000158565	0.000454698
								semaphorin-3b os=homo sapiens gn=sema3b pe=2 sv=1	TR60837|c6_g1	-1.92086	0.0115207	0.021373
								protein jagged-1b os=danio rerio gn=jag1b pe=2 sv=1	TR67870|c2_g3	-1.9126	3.30974e-06	1.25505e-05
								transcription initiation factor tfiid subunit 9 os=rattus norvegicus gn=taf9 pe=2 sv=1	TR50370|c0_g1	-1.90905	3.08454e-05	0.000100369
								ubiquitin carboxyl-terminal hydrolase 36 os=homo sapiens gn=usp36 pe=1 sv=3	TR63292|c0_g1	-1.89819	1.9376e-12	1.41202e-11
								domain-containing protein armc9 os=mus musculus gn=armc9 pe=2 sv=1	TR61265|c0_g1	-1.89763	0.000166756	0.000475862
								small nuclear ribonucleoprotein g os=mus musculus gn=snrpg pe=1 sv=1	TR16926|c0_g1	-1.89691	4.34203e-06	1.61565e-05
								translation initiation factor eif-2b subunit epsilon os=homo sapiens gn=eif2b5 pe=1 sv=3	TR64873|c1_g1	-1.89134	2.67823e-08	1.30913e-07
								nt-3 growth factor receptor os=mus musculus gn=ntrk3 pe=1 sv=1	TR63735|c2_g1	-1.88769	0.00050265	0.00130253
								fermitin family homolog 3 os=bos taurus gn=fermt3 pe=2 sv=1	TR65451|c0_g1	-1.86841	4.51457e-08	2.15351e-07
								rna-binding motif x chromosome os=danio rerio gn=rbmx pe=2 sv=1	TR50042|c0_g1	-1.83757	2.33285e-14	1.97965e-13
								mrna export factor os=danio rerio gn=rae1 pe=2 sv=2	TR51979|c0_g1	-1.83605	5.14741e-06	1.89319e-05
								hypermethylated in cancer 2 protein os=danio rerio gn=hic2 pe=2 sv=1	TR44635|c0_g1	-1.83125	0.000561856	0.00144129
								bystin os=bos taurus gn=bysl pe=2 sv=1	TR61069|c0_g1	-1.83111	1.29165e-14	1.11875e-13
								nuclear receptor subfamily 2 group f member 1-a os=danio rerio gn=nr2f1a pe=2 sv=1	TR33271|c0_g1	-1.82515	0.000961844	0.00234306
								was wasl-interacting protein family member 1 os=homo sapiens gn=wipf1 pe=1 sv=3	TR64732|c0_g1	-1.80199	0.000271562	0.000745089
								peptidyl-prolyl cis-trans isomerase-like 1 os=mus musculus gn=ppil1 pe=2 sv=1	TR8860|c0_g1	-1.7953	3.70279e-05	0.000118787
								v-type proton atpase subunit g 1 os=bos taurus gn=atp6v1g1 pe=1 sv=3	TR48705|c0_g1	-1.793	2.1812e-13	1.71924e-12
								map7 domain-containing protein 1 os=mus musculus gn=map7d1 pe=1 sv=1	TR59175|c0_g1	-1.78564	1.34399e-05	4.64207e-05
								emilin-1 os=mus musculus gn=emilin1 pe=1 sv=1	TR34139|c0_g1	-1.77362	0.0230002	0.039042
								legumain os=macaca fascicularis gn=lgmn pe=2 sv=1	TR59024|c0_g1	-1.77031	0.0283613	0.0467215
								dihydroorotate dehydrogenase mitochondrial os=bos taurus gn=dhodh pe=1 sv=1	TR63760|c0_g1	-1.75624	4.92342e-09	2.60426e-08
								asparagine--trna cytoplasmic os=mus musculus gn=nars pe=1 sv=2	TR61774|c0_g1	-1.74162	4.5015e-19	5.3561e-18
								proteasome subunit alpha type-6 os=rattus norvegicus gn=psma6 pe=1 sv=1	TR35923|c0_g1	-1.73798	5.2363e-06	1.92354e-05
								kn motif and ankyrin repeat domain-containing protein 2 os=homo sapiens gn=kank2 pe=1 sv=1	TR66128|c0_g1	-1.73496	0.00587305	0.0118117
								atp synthase subunit mitochondrial os=rattus norvegicus gn=atp5a1 pe=1 sv=2	TR60029|c3_g1	-1.73122	1.30497e-14	1.12982e-13
								splicing factor 3b subunit 4 os=rattus norvegicus gn=sf3b4 pe=2 sv=1	TR58230|c2_g1	-1.72607	2.61393e-10	1.57615e-09
								vacuolar atpase assembly integral membrane protein vma21 os=xenopus laevis gn=vma21 pe=3 sv=1	TR53612|c0_g1	-1.72115	1.28696e-05	4.4582e-05
								55 kda erythrocyte membrane protein os=takifugu rubripes gn=mpp1 pe=3 sv=1	TR50760|c0_g1	-1.71639	3.2893e-18	3.68477e-17
								ubiquitin-conjugating enzyme e2 d2 os=xenopus laevis gn=ube2d2 pe=1 sv=1	TR9072|c0_g8	-1.71521	0.00154848	0.00360111
								upf0598 protein c8orf82 homolog os=mus musculus pe=2 sv=1	TR55924|c1_g1	-1.71353	8.22304e-11	5.19213e-10
								small nuclear ribonucleoprotein-associated protein b os=gallus gallus gn=snrpb pe=2 sv=1	TR30423|c0_g3	-1.70748	0.000181107	0.000513077
								n-alpha-acetyltransferase 50 os=danio rerio gn=naa50 pe=1 sv=1	TR49267|c0_g1	-1.70372	5.99587e-07	2.49721e-06
								traf2 and nck-interacting protein kinase os=homo sapiens gn=tnik pe=1 sv=1	TR58554|c3_g1	-1.70196	0.0129119	0.0236234
								26s proteasome non-atpase regulatory subunit 6 os=homo sapiens gn=psmd6 pe=1 sv=1	TR43513|c0_g1	-1.69164	4.60825e-05	0.000145431
								26s proteasome non-atpase regulatory subunit 3 os=mus musculus gn=psmd3 pe=1 sv=3	TR30242|c0_g1	-1.68824	5.44253e-08	2.57123e-07
								gdp-fucose transporter 1 os=homo sapiens gn=slc35c1 pe=1 sv=1	TR67907|c1_g4	-1.68801	6.23585e-08	2.92479e-07
								ubiquinone biosynthesis protein coq7 homolog os=mus musculus gn=coq7 pe=2 sv=3	TR46732|c0_g1	-1.68283	6.63316e-05	0.000204455
								succinate dehydrogenase iron-sulfur mitochondrial os=danio rerio gn=sdhb pe=2 sv=1	TR59745|c3_g1	-1.67006	0.000162152	0.000463819
								fos-related antigen 2 os=mus musculus gn=fosl2 pe=1 sv=2	TR50480|c0_g1	-1.66311	0.00205308	0.00464384
								nt-3 growth factor receptor os=gallus gallus gn=ntrk3 pe=1 sv=2	TR63735|c3_g1	-1.6551	5.83457e-05	0.00018156
								anthrax toxin receptor 2 os=homo sapiens gn=antxr2 pe=1 sv=5	TR59841|c3_g2	-1.65297	6.66488e-06	2.40859e-05
								jun dimerization protein 2 os=rattus norvegicus gn=jdp2 pe=1 sv=1	TR51179|c0_g1	-1.65202	0.000252755	0.000697789
								gata-binding factor 1-a os=xenopus laevis gn=gata1-a pe=2 sv=1	TR63369|c3_g2	-1.64845	0.013877	0.0251845
								gdp-mannose dehydratase os=cricetulus griseus gn=gmds pe=2 sv=1	TR50705|c0_g1	-1.64279	1.16548e-06	4.69196e-06
								at-rich interactive domain-containing protein 5b os=homo sapiens gn=arid5b pe=1 sv=3	TR61510|c0_g1	-1.64102	1.14909e-05	4.01312e-05
								lysine-specific demethylase 4c os=homo sapiens gn=kdm4c pe=1 sv=2	TR61008|c1_g1	-1.63791	2.67569e-06	1.02537e-05
								thymosin beta-12 os=lateolabrax japonicus pe=1 sv=2	TR30313|c0_g1	-1.63394	0.00111608	0.00267989
								tetratricopeptide repeat protein 31 os=homo sapiens gn=ttc31 pe=2 sv=3	TR53769|c0_g1	-1.6308	1.79148e-39	6.48411e-38
								nedd4-like e3 ubiquitin-protein ligase wwp2 os=homo sapiens gn=wwp2 pe=1 sv=2	TR64793|c0_g1	-1.62912	4.2282e-11	2.73839e-10
								nuak family snf1-like kinase 1 os=homo sapiens gn=nuak1 pe=1 sv=1	TR62066|c4_g1	-1.62653	0.00407219	0.00852556
								succinate dehydrogenase iron-sulfur mitochondrial os=danio rerio gn=sdhb pe=2 sv=1	TR59745|c1_g1	-1.62638	0.0172785	0.0303879
								traf2 and nck-interacting protein kinase os=mus musculus gn=tnik pe=1 sv=2	TR66617|c0_g1	-1.62586	1.05055e-06	4.25277e-06
								dual specificity mitogen-activated protein kinase kinase 1 os=serinus canaria gn=map2k1 pe=2 sv=1	TR63415|c3_g9	-1.61934	0.00110303	0.00265187
								maternal protein os=xenopus laevis pe=2 sv=1	TR50984|c4_g1	-1.60783	1.20011e-10	7.46405e-10
								zinc transporter zip13 os=danio rerio gn=slc39a13 pe=2 sv=1	TR63035|c5_g1	-1.60076	5.27642e-12	3.70602e-11
								histone acetyltransferase kat5 os=rattus norvegicus gn=kat5 pe=1 sv=2	TR57691|c0_g1	-1.597	9.44371e-11	5.9275e-10
								small nuclear ribonucleoprotein f os=xenopus laevis gn=snrpf pe=3 sv=1	TR25890|c0_g1	-1.58223	2.08682e-06	8.10868e-06
								insulin receptor substrate 2 os=homo sapiens gn=irs2 pe=1 sv=2	TR63716|c3_g1	-1.58055	0.00344663	0.00735551
								poly polymerase 14 os=homo sapiens gn=parp14 pe=1 sv=3	TR59612|c0_g1	-1.56439	0.000150266	0.00043307
								spry domain-containing protein 3 os=homo sapiens gn=spryd3 pe=1 sv=2	TR64851|c0_g1	-1.56403	7.00329e-05	0.000215113
								60s ribosomal protein l7-like 1 os=sus scrofa gn=rpl7l1 pe=3 sv=1	TR48109|c0_g1	-1.55782	4.02285e-10	2.37957e-09
								u6 snrna-associated sm-like protein lsm7 os=homo sapiens gn=lsm7 pe=1 sv=1	TR46022|c0_g2	-1.55373	2.32719e-07	1.01942e-06
								regulator of g-protein signaling 6 os=mus musculus gn=rgs6 pe=1 sv=2	TR63395|c5_g1	-1.55132	0.00960181	0.0182123
								bifunctional heparan sulfate n-deacetylase n-sulfotransferase 4 os=homo sapiens gn=ndst4 pe=2 sv=1	TR59207|c1_g1	-1.54373	0.000229065	0.000637293
								interferon- double-stranded rna-activated protein kinase os=homo sapiens gn=eif2ak2 pe=1 sv=2	TR61276|c1_g1	-1.53746	0.00876731	0.0168126
								dna repair endonuclease xpf os=homo sapiens gn=ercc4 pe=1 sv=3	TR63028|c0_g1	-1.53327	9.19299e-14	7.44287e-13
								nitrogen permease regulator 3-like protein os=mus musculus gn=nprl3 pe=2 sv=1	TR64645|c0_g2	-1.52385	2.0657e-05	6.92402e-05
								large subunit gtpase 1 homolog os=danio rerio gn=lsg1 pe=2 sv=1	TR64737|c0_g1	-1.52308	1.44228e-17	1.53946e-16
								map kinase-activated protein kinase 3 os=mus musculus gn=mapkapk3 pe=1 sv=2	TR52003|c0_g1	-1.51392	0.0212543	0.0364278
								f-box only protein 31 os=homo sapiens gn=fbxo31 pe=1 sv=2	TR49981|c0_g1	-1.51342	0.000111058	0.000328555
								pci domain-containing protein 2 os=danio rerio gn=pcid2 pe=2 sv=1	TR11246|c0_g1	-1.50538	0.000297497	0.000809532
								ankyrin repeat domain-containing protein 34b os=xenopus laevis gn=ankrd34b pe=2 sv=1	TR65827|c3_g3	-1.49954	0.0123773	0.0227793
								cyclin-dependent kinase 17 os=mus musculus gn=cdk17 pe=1 sv=2	TR64724|c3_g1	-1.49791	6.23419e-09	3.26252e-08
								striatin os=homo sapiens gn=strn pe=1 sv=4	TR64153|c0_g1	-1.49611	0.000775232	0.00192889
								crossover junction endonuclease mus81 os=danio rerio gn=mus81 pe=1 sv=1	TR63019|c1_g8	-1.49475	1.4864e-06	5.89752e-06
								manganese-transporting atpase 13a1 os=homo sapiens gn=atp13a1 pe=1 sv=2	TR59810|c0_g1	-1.4889	3.18769e-09	1.72056e-08
								rrna 2 -o-methyltransferase fibrillarin os=xenopus laevis gn=fbl pe=2 sv=1	TR25887|c0_g1	-1.47791	9.53183e-06	3.3718e-05
								ribonucleoside-diphosphate reductase large subunit os=danio rerio gn=rrm1 pe=2 sv=1	TR67163|c0_g1	-1.46105	5.532e-06	2.02618e-05
								trafficking protein particle complex subunit 3 os=gallus gallus gn=trappc3 pe=2 sv=1	TR51756|c0_g1	-1.45593	4.6854e-06	1.73594e-05
								dual specificity mitogen-activated protein kinase kinase 2 os=cyprinus carpio gn=map2k2 pe=2 sv=1	TR63415|c2_g1	-1.44131	1.18608e-10	7.3822e-10
								probable 28s rrna (cytosine-c )-methyltransferase os=mus musculus gn=nop2 pe=1 sv=1	TR67178|c1_g1	-1.43635	1.20516e-12	8.9365e-12
								endoplasmin os=rattus norvegicus gn=hsp90b1 pe=1 sv=2	TR50581|c0_g1	-1.43568	3.38224e-09	1.82138e-08
								histone acetyltransferase kat2b os=homo sapiens gn=kat2b pe=1 sv=3	TR59334|c0_g1	-1.43476	0.00445595	0.00924857
								proteasome subunit alpha type-6 os=rattus norvegicus gn=psma6 pe=1 sv=1	TR53952|c0_g1	-1.43222	2.67337e-05	8.79128e-05
								homolog subfamily c member 2 os=danio rerio gn=dnajc2 pe=2 sv=1	TR67244|c1_g1	-1.43032	0.000234217	0.000650217
								prefoldin subunit 1 os=danio rerio gn=pfdn1 pe=2 sv=1	TR53854|c0_g1	-1.42825	2.47256e-05	8.1687e-05
								transcription factor jun-b os=cyprinus carpio gn=junb pe=2 sv=1	TR29175|c0_g1	-1.40703	0.00676407	0.013393
								a-kinase anchor protein mitochondrial os=homo sapiens gn=akap1 pe=1 sv=1	TR63161|c2_g1	-1.40585	6.48197e-10	3.75646e-09
								udp-n-acetylglucosamine udp-glucose gdp-mannose transporter os=pongo abelii gn=slc35d2 pe=2 sv=1	TR59298|c2_g1	-1.39891	0.00162245	0.00375473
								serine threonine-protein kinase sgk1 os=gallus gallus gn=sgk1 pe=2 sv=1	TR64878|c1_g1	-1.38497	0.00105824	0.00255332
								cell wall protein dan4 os=saccharomyces cerevisiae (strain atcc 204508 s288c) gn=dan4 pe=2 sv=1	TR63463|c9_g1	-1.38233	0.00436344	0.00907187
								histone-binding protein rbbp4 os=danio rerio gn=rbbp4 pe=2 sv=3	TR49526|c0_g1	-1.38034	0.000100644	0.000300335
								origin recognition complex subunit 1 os=homo sapiens gn=orc1 pe=1 sv=2	TR58862|c0_g1	-1.37988	1.48065e-07	6.64062e-07
								nectin-3-like protein os=danio rerio gn=pvrl3l pe=2 sv=2	TR63820|c0_g1	-1.37606	2.14006e-08	1.0578e-07
								twinfilin-1 os=mus musculus gn=twf1 pe=1 sv=2	TR59852|c0_g1	-1.36767	3.75425e-09	2.01198e-08
								teneurin-3 os=danio rerio gn=tenm3 pe=2 sv=1	TR63011|c0_g1	-1.35544	0.00709762	0.0139684
								cytochrome c oxidase subunit mitochondrial os=cyprinus carpio pe=3 sv=1	TR41286|c0_g1	-1.34303	0.0168283	0.0297144
								secretory carrier-associated membrane protein 2 os=homo sapiens gn=scamp2 pe=1 sv=2	TR63059|c6_g3	-1.33946	2.83364e-05	9.27972e-05
								long-chain-fatty-acid-- ligase 4 os=homo sapiens gn=acsl4 pe=1 sv=2	TR63793|c1_g1	-1.33705	0.0001521	0.000437791
								nuclear transport factor 2 os=rattus norvegicus gn=nutf2 pe=1 sv=1	TR38652|c0_g1	-1.33102	0.000456497	0.00119382
								cold shock domain-containing protein e1 os=homo sapiens gn=csde1 pe=1 sv=2	TR59029|c0_g1	-1.32283	2.80337e-07	1.21667e-06
								probable ribosome biogenesis protein rlp24 os=danio rerio gn=rsl24d1 pe=2 sv=1	TR49768|c0_g1	-1.31819	9.75961e-07	3.96828e-06
								rho gtpase-activating protein 27 os=rattus norvegicus gn=arhgap27 pe=1 sv=1	TR59636|c0_g1	-1.31409	0.00294855	0.00641254
								dolichyl-diphosphooligosaccharide--protein glycosyltransferase subunit stt3a os=mus musculus gn=stt3a pe=1 sv=1	TR65212|c2_g1	-1.31014	7.39319e-11	4.68353e-10
								dynein light chain tctex-type os=drosophila melanogaster gn=dlc90f pe=1 sv=1	TR64624|c0_g1	-1.30851	6.2981e-14	5.17033e-13
								spindle assembly abnormal protein 6 homolog os=danio rerio gn=sass6 pe=1 sv=1	TR60836|c1_g1	-1.28732	9.88474e-05	0.000295383
								transmembrane protein tmp21 os=mesocricetus auratus gn=tmed10 pe=1 sv=1	TR49666|c0_g3	-1.28666	7.3641e-17	7.49357e-16
								transcription factor e2f6 os=bos taurus gn=e2f6 pe=2 sv=1	TR48998|c0_g1	-1.28663	1.86898e-05	6.31313e-05
								dual specificity mitogen-activated protein kinase kinase 2 os=canis familiaris gn=map2k2 pe=2 sv=1	TR63415|c4_g2	-1.25899	2.46709e-08	1.21181e-07
								prohibitin-2 os=rattus norvegicus gn=phb2 pe=1 sv=1	TR50182|c0_g1	-1.25311	2.88137e-06	1.09991e-05
								26s protease regulatory subunit 6b os=macaca fascicularis gn=psmc4 pe=2 sv=1	TR36984|c0_g1	-1.2403	0.00129357	0.00306228
								mediator of rna polymerase ii transcription subunit 26 os=danio rerio gn=med26 pe=2 sv=2	TR59851|c0_g1	-1.2373	2.53274e-06	9.73058e-06
								b-cell cll lymphoma 6 member b protein os=mus musculus gn=bcl6b pe=1 sv=1	TR59443|c0_g1	-1.234	5.46053e-07	2.2864e-06
								pyruvate dehydrogenase e1 component subunit somatic mitochondrial os=homo sapiens gn=pdha1 pe=1 sv=3	TR63712|c1_g1	-1.22867	1.58577e-06	6.26767e-06
								protein disulfide-isomerase a3 os=bos taurus gn=pdia3 pe=2 sv=1	TR59623|c8_g1	-1.22585	1.48705e-09	8.30282e-09
								roundabout homolog 2 os=mus musculus gn=robo2 pe=2 sv=2	TR60891|c0_g1	-1.21425	0.0007798	0.00193878
								poly rna polymerase gld2 os=danio rerio gn=papd4 pe=2 sv=1	TR59087|c0_g1	-1.21404	6.62412e-07	2.74697e-06
								mediator of rna polymerase ii transcription subunit 10 os=danio rerio gn=med10 pe=2 sv=1	TR51200|c0_g1	-1.20768	1.58637e-09	8.83052e-09
								retinoblastoma-binding protein 5 os=homo sapiens gn=rbbp5 pe=1 sv=2	TR58979|c1_g1	-1.20648	0.000418927	0.00110499
								endothelial zinc finger protein induced by tumor necrosis factor alpha os=homo sapiens gn=znf71 pe=2 sv=1	TR59875|c12_g1	-1.19657	0.0147934	0.0265967
								lipid phosphate phosphohydrolase 2 os=bos taurus gn=ppap2c pe=2 sv=1	TR64819|c0_g1	-1.19558	0.0225697	0.038396
								uv excision repair protein rad23 homolog b os=homo sapiens gn=rad23b pe=1 sv=1	TR61250|c2_g1	-1.18847	1.87674e-05	6.33683e-05
								dna primase small subunit os=homo sapiens gn=prim1 pe=1 sv=1	TR62358|c0_g1	-1.15912	0.00129484	0.00306495
								dna repair and recombination protein rad54-like os=homo sapiens gn=rad54l pe=1 sv=2	TR30273|c0_g1	-1.15294	1.17185e-05	4.08721e-05
								dolichyl-diphosphooligosaccharide--protein glycosyltransferase 48 kda subunit os=danio rerio gn=ddost pe=2 sv=2	TR47141|c0_g1	-1.15114	0.00321766	0.00692837
								mrna-capping enzyme os=danio rerio gn=rngtt pe=2 sv=1	TR43152|c0_g1	-1.14801	0.000171021	0.000486786
								glycylpeptide n-tetradecanoyltransferase 1 os=homo sapiens gn=nmt1 pe=1 sv=2	TR59568|c0_g1	-1.14398	2.24904e-10	1.36664e-09
								striatin-4 os=mus musculus gn=strn4 pe=1 sv=2	TR63076|c1_g1	-1.13758	0.000837077	0.00206758
								transcription factor btf3 homolog 4 os=danio rerio gn=btf3l4 pe=2 sv=1	TR49196|c1_g1	-1.12398	0.00511072	0.0104368
								replication factor c subunit 4 os=homo sapiens gn=rfc4 pe=1 sv=2	TR55799|c0_g2	-1.12242	0.00191443	0.00436055
								u6 snrna-associated sm-like protein lsm8 os=pongo abelii gn=lsm8 pe=3 sv=3	TR49583|c0_g1	-1.12	0.00155001	0.00360383
								adenosine deaminase domain-containing protein 2 os=homo sapiens gn=adad2 pe=2 sv=1	TR63580|c1_g1	-1.11163	0.0168269	0.0297134
								u3 small nucleolar ribonucleoprotein protein imp3 os=homo sapiens gn=imp3 pe=1 sv=1	TR66133|c1_g2	-1.10745	0.00012117	0.000355825
								fumarate mitochondrial os=danio rerio gn=fh pe=2 sv=1	TR56968|c0_g1	-1.09059	6.02297e-08	2.8309e-07
								dna repair protein xrcc3 os=mus musculus gn=xrcc3 pe=2 sv=1	TR29293|c0_g1	-1.08905	0.00709568	0.0139659
								roundabout homolog 2 os=homo sapiens gn=robo2 pe=1 sv=2	TR62996|c3_g1	-1.08764	2.11345e-05	7.0695e-05
								very-long-chain 3-oxoacyl- reductase-b os=danio rerio gn=hsd17b12b pe=2 sv=2	TR61449|c9_g2	-1.08133	4.55693e-05	0.000143919
								wd repeat-containing protein 5 os=rattus norvegicus gn=wdr5 pe=1 sv=1	TR64573|c4_g1	-1.0708	0.000545565	0.00140376
								rab gdp dissociation inhibitor beta os=rattus norvegicus gn=gdi2 pe=1 sv=2	TR50171|c0_g1	-1.06735	1.48409e-08	7.47005e-08
								ras-related protein rab-35 os=rattus norvegicus gn=rab35 pe=1 sv=1	TR30222|c0_g1	-1.0612	0.00246797	0.00546886
								lim domain-containing protein 2 os=rattus norvegicus gn=limd2 pe=2 sv=1	TR51020|c0_g1	-1.03468	9.73026e-06	3.4362e-05
								cleavage and polyadenylation specificity factor subunit 6 os=mus musculus gn=cpsf6 pe=2 sv=1	TR64679|c0_g1	-1.02038	0.000485971	0.00126325
								gastrula zinc finger protein os=xenopus laevis pe=3 sv=1	TR63520|c0_g2	-1.01794	4.13986e-05	0.000131681
								sodium-coupled neutral amino acid transporter 3 os=homo sapiens gn=slc38a3 pe=1 sv=1	TR59230|c1_g1	-1.01279	0.0263143	0.0438047
								s-methyl-5 -thioadenosine phosphorylase os=danio rerio gn=mtap pe=2 sv=2	TR59344|c0_g1	-0.987745	0.000732813	0.00183348
								kn motif and ankyrin repeat domain-containing protein 1 os=homo sapiens gn=kank1 pe=1 sv=3	TR65724|c1_g1	-0.984792	0.000618443	0.00157244
								nuclear transport factor 2 os=rattus norvegicus gn=nutf2 pe=1 sv=1	TR38826|c0_g1	-0.979983	0.0277465	0.0458498
								wd repeat-containing protein 18 os=danio rerio gn=wdr18 pe=2 sv=1	TR28791|c0_g1	-0.964044	0.000249151	0.00068856
								histone acetyltransferase kat8 os=homo sapiens gn=kat8 pe=1 sv=2	TR56259|c0_g1	-0.945389	0.0130805	0.023905
								serine arginine-rich splicing factor 3 os=mus musculus gn=srsf3 pe=1 sv=1	TR59158|c2_g1	-0.944029	0.000548228	0.00140958
								mitogen-activated protein kinase 7 os=homo sapiens gn=mapk7 pe=1 sv=2	TR63435|c0_g1	-0.934118	0.00311834	0.00674023
								phosphatidylinositol -trisphosphate 3-phosphatase tpte2 os=homo sapiens gn=tpte2 pe=1 sv=2	TR59489|c0_g1	-0.925043	0.000765912	0.00190817
								nucleolin os=xenopus laevis gn=ncl pe=2 sv=3	TR59084|c0_g1	-0.920781	0.00065391	0.00165357
								hepatocyte growth factor-regulated tyrosine kinase substrate os=homo sapiens gn=hgs pe=1 sv=1	TR63531|c4_g1	-0.89659	0.00110664	0.00265981
								risc-loading complex subunit tarbp2 os=tetraodon nigroviridis gn=tarbp2 pe=3 sv=1	TR63222|c0_g1	-0.892918	0.00138954	0.00326809
								ankyrin repeat and socs box protein 12 os=homo sapiens gn=asb12 pe=1 sv=2	TR59574|c0_g1	-0.892507	0.00115688	0.00276906
								stress-induced-phosphoprotein 1 os=macaca fascicularis gn=stip1 pe=2 sv=1	TR43437|c0_g1	-0.875881	0.0224422	0.0382068
								coatomer subunit delta os=pongo abelii gn=arcn1 pe=2 sv=1	TR60070|c1_g8	-0.864188	0.00441685	0.00917434
								serine threonine-protein kinase mark1 os=homo sapiens gn=mark1 pe=1 sv=2	TR60574|c6_g1	-0.855718	0.0185677	0.0323659
								dna repair protein rad51 homolog 4 os=homo sapiens gn=rad51d pe=1 sv=1	TR58930|c1_g5	-0.848923	0.00892911	0.0170865
								cd81 antigen os=bos taurus gn=cd81 pe=2 sv=1	TR49786|c0_g1	-0.834336	0.0181965	0.0318014
								nedd8-activating enzyme e1 regulatory subunit os=danio rerio gn=nae1 pe=2 sv=2	TR63109|c1_g1	-0.818556	0.00287751	0.00627514
								serine arginine-rich splicing factor 3 os=mus musculus gn=srsf3 pe=1 sv=1	TR59158|c0_g1	-0.813344	0.00658976	0.0130889
								gtp-binding protein sar1b os=bos taurus gn=sar1b pe=2 sv=1	TR63093|c2_g1	-0.782521	9.59172e-05	0.000287337
								calcineurin subunit b type 1 os=rattus norvegicus gn=ppp3r1 pe=1 sv=2	TR63751|c1_g1	-0.763399	0.000688271	0.00173156
								atpase family aaa domain-containing protein 3-a os=xenopus laevis gn=atad3-a pe=2 sv=1	TR59745|c4_g1	-0.761082	0.0015734	0.00365396
								activin receptor type-1 os=gallus gallus gn=acvr1 pe=2 sv=1	TR63184|c0_g1	-0.754583	0.000300922	0.000818166
								heat shock 70 kda protein 4 os=homo sapiens gn=hspa4 pe=1 sv=4	TR37224|c0_g1	-0.720939	0.0175815	0.0308526
								bifunctional purine biosynthesis protein purh os=rattus norvegicus gn=atic pe=1 sv=2	TR59119|c0_g1	-0.720455	0.00492751	0.0101085
								e3 ubiquitin-protein ligase rfwd2 os=homo sapiens gn=rfwd2 pe=1 sv=1	TR50571|c0_g1	-0.712651	0.00299221	0.00649806
								eukaryotic translation initiation factor 6 os=danio rerio gn=eif6 pe=2 sv=1	TR56546|c1_g1	-0.695423	0.0303392	0.0495577
								activin receptor type-1 os=gallus gallus gn=acvr1 pe=2 sv=1	TR63184|c0_g2	-0.673466	0.0300898	0.0492107
								signal transducer and activator of transcription 3 os=sus scrofa gn=stat3 pe=1 sv=1	TR37764|c0_g1	-0.671475	0.0230596	0.03912
								brca1-associated ring domain protein 1 os=homo sapiens gn=bard1 pe=1 sv=2	TR59289|c0_g1	-0.658379	0.00425696	0.00887535
								calnexin os=pongo abelii gn=canx pe=2 sv=2	TR63035|c3_g1	-0.645065	0.000420685	0.00110908
								protein fam133 os=danio rerio gn=fam133 pe=2 sv=2	TR65477|c0_g1	-0.639483	0.00446426	0.00926327
								camp-dependent protein kinase catalytic subunit prkx os=homo sapiens gn=prkx pe=1 sv=1	TR64878|c2_g1	-0.623234	0.00302733	0.00656397
								double-strand-break repair protein rad21 homolog os=homo sapiens gn=rad21 pe=1 sv=2	TR26259|c0_g1	-0.616973	0.00432373	0.00899815
								hsp90 co-chaperone cdc37 os=tetraodon fluviatilis gn=cdc37 pe=3 sv=1	TR54947|c0_g1	-0.610552	0.00016829	0.000479851
								protein spinster homolog 1 os=danio rerio gn=spns1 pe=2 sv=1	TR63351|c0_g1	-0.598265	0.00923932	0.0176021
								ccaat enhancer-binding protein zeta os=homo sapiens gn=cebpz pe=1 sv=3	TR66650|c1_g2	-0.533854	0.00771027	0.0150101
								protein jade-3 os=danio rerio gn=jade3 pe=2 sv=1	TR58081|c1_g1	-0.415301	0.0303164	0.0495315
								sex comb on midleg-like protein 2 os=homo sapiens gn=scml2 pe=1 sv=1	TR63262|c0_g3	0.396718	0.029958	0.0490254
								kinesin-like protein kif1b os=homo sapiens gn=kif1b pe=1 sv=5	TR63675|c3_g1	0.460535	0.0113207	0.0210443
								mitogen-activated protein kinase kinase kinase kinase 4 os=mus musculus gn=map4k4 pe=1 sv=1	TR56646|c4_g1	0.494462	0.00403957	0.00846697
								lysine-specific demethylase 2a os=homo sapiens gn=kdm2a pe=1 sv=3	TR64738|c0_g2	0.554928	0.0279898	0.0462064
								protein diaphanous homolog 1 os=homo sapiens gn=diaph1 pe=1 sv=2	TR63009|c1_g1	0.587241	0.00917445	0.0174958
								protein phosphatase 1 regulatory subunit 7 os=danio rerio gn=ppp1r7 pe=2 sv=1	TR59734|c0_g2	0.601544	0.0303729	0.0495989
								neurogenic locus notch homolog protein 1 os=xenopus tropicalis gn=notch1 pe=1 sv=2	TR59200|c0_g1	0.605235	0.00913605	0.0174394
								condensin complex subunit 1 os=xenopus laevis gn=ncapd2 pe=1 sv=1	TR59698|c0_g1	0.620992	0.0291245	0.047815
								serine threonine-protein kinase 38 os=pongo abelii gn=stk38 pe=2 sv=1	TR67895|c0_g1	0.666425	0.00690252	0.0136352
								syntaxin-5 os=bos taurus gn=stx5 pe=2 sv=1	TR59940|c0_g1	0.667234	0.019194	0.0333066
								zinc finger protein xfin os=xenopus laevis pe=1 sv=1	TR58823|c3_g2	0.6684	0.000156297	0.00044868
								protein z-dependent protease inhibitor os=homo sapiens gn=serpina10 pe=1 sv=1	TR26260|c0_g1	0.669157	0.00124276	0.00295374
								mediator of rna polymerase ii transcription subunit 23 os=danio rerio gn=med23 pe=2 sv=2	TR65639|c0_g1	0.671136	0.000572257	0.00146433
								receptor-type tyrosine-protein phosphatase alpha os=homo sapiens gn=ptpra pe=1 sv=2	TR44860|c0_g1	0.675846	0.0161061	0.0286089
								mediator of rna polymerase ii transcription subunit 31 os=danio rerio gn=med31 pe=2 sv=2	TR66725|c0_g1	0.677667	0.0287217	0.0472416
								transforming protein os=rattus norvegicus gn=rhoa pe=1 sv=1	TR59480|c2_g2	0.682195	0.00614322	0.0123013
								misshapen-like kinase 1 os=rattus norvegicus gn=mink1 pe=1 sv=2	TR63055|c0_g1	0.682439	0.00707614	0.0139359
								zinc transporter zip10 os=danio rerio gn=slc39a10 pe=2 sv=1	TR64908|c7_g1	0.683073	0.0175987	0.0308778
								vinculin os=mus musculus gn=vcl pe=1 sv=4	TR60354|c0_g1	0.697054	0.0285829	0.0470333
								sentrin-specific protease 6 os=mus musculus gn=senp6 pe=2 sv=3	TR63318|c2_g1	0.699289	0.00300902	0.00652963
								glycogen synthase kinase-3 beta os=homo sapiens gn=gsk3b pe=1 sv=2	TR63470|c2_g1	0.69937	0.0136663	0.0248393
								kinesin-like protein kif1c os=mus musculus gn=kif1c pe=2 sv=2	TR43626|c0_g2	0.732119	0.00579727	0.0116765
								cop9 signalosome complex subunit 2 os=rattus norvegicus gn=cops2 pe=2 sv=1	TR49374|c0_g1	0.732492	0.0249972	0.0419057
								pogo transposable element with znf domain os=mus musculus gn=pogz pe=2 sv=2	TR66335|c1_g1	0.755149	0.00576192	0.0116142
								oxysterols receptor lxr-alpha os=mus musculus gn=nr1h3 pe=1 sv=3	TR58850|c0_g1	0.767833	0.000593461	0.00151422
								gametogenetin-binding protein 2 os=gallus gallus gn=ggnbp2 pe=2 sv=1	TR50984|c3_g1	0.774199	0.0176839	0.0310094
								cell division control protein 42 homolog os=rattus norvegicus gn=cdc42 pe=1 sv=2	TR63583|c5_g3	0.774946	0.00332173	0.00711912
								methionine--trna cytoplasmic os=xenopus laevis gn=mars pe=2 sv=1	TR55918|c0_g1	0.778467	0.000251222	0.000693965
								catenin alpha-1 os=oryctolagus cuniculus gn=ctnna1 pe=3 sv=1	TR50852|c2_g1	0.779391	0.00215262	0.00484284
								corepressor interacting with rbpj 1 os=rattus norvegicus gn=cir1 pe=2 sv=1	TR64031|c5_g1	0.782406	0.000211635	0.000592345
								unc93-like protein mfsd11 os=macaca fascicularis gn=mfsd11 pe=2 sv=1	TR63663|c1_g1	0.782583	0.0199939	0.0345474
								chromodomain-helicase-dna-binding protein 2 os=homo sapiens gn=chd2 pe=1 sv=2	TR63572|c2_g1	0.796355	1.88876e-05	6.37488e-05
								glucose-6-phosphate 1-dehydrogenase os=takifugu rubripes gn=g6pd pe=3 sv=1	TR50674|c0_g1	0.802145	0.00851537	0.0163807
								n-acetyltransferase esco1 os=homo sapiens gn=esco1 pe=1 sv=3	TR59934|c0_g1	0.809805	0.00137452	0.00323653
								s-adenosylmethionine synthase isoform type-2 os=pongo abelii gn=mat2a pe=2 sv=1	TR67147|c4_g2	0.812733	0.00255078	0.00563082
								cytochrome c-type heme lyase os=gallus gallus gn=hccs pe=2 sv=1	TR60241|c0_g2	0.815394	0.0024132	0.00535928
								neurofilament heavy polypeptide os=homo sapiens gn=nefh pe=1 sv=4	TR57667|c1_g2	0.826433	0.00137742	0.00324281
								-like 1 os=danio rerio gn=ruvbl1 pe=2 sv=1	TR63324|c1_g1	0.827326	0.0160451	0.0285198
								tata-binding protein-associated factor 172 os=homo sapiens gn=btaf1 pe=1 sv=2	TR61198|c0_g1	0.828739	0.0152836	0.0273477
								adiponectin receptor protein 2 os=homo sapiens gn=adipor2 pe=1 sv=1	TR63398|c0_g3	0.850944	0.00171501	0.00394562
								pms1 protein homolog 1 os=homo sapiens gn=pms1 pe=1 sv=1	TR65156|c0_g1	0.855308	0.00155783	0.00362062
								rho-associated protein kinase 2 os=bos taurus gn=rock2 pe=1 sv=1	TR52706|c0_g1	0.867881	0.000196948	0.000554208
								phosphatidylinositol 4-kinase beta os=danio rerio gn=pi4kb pe=2 sv=2	TR62997|c7_g11	0.870036	0.00135088	0.00318424
								protein transport protein sec31a os=danio rerio gn=sec31a pe=2 sv=1	TR67942|c2_g1	0.87765	0.015958	0.028384
								swi snf complex subunit smarcc1 os=mus musculus gn=smarcc1 pe=1 sv=2	TR58818|c1_g2	0.881592	1.81132e-05	6.1306e-05
								small rna 2 -o-methyltransferase os=danio rerio gn=henmt1 pe=1 sv=2	TR61201|c1_g1	0.88174	0.01469	0.0264522
								centromere kinetochore protein zw10 homolog os=homo sapiens gn=zw10 pe=1 sv=3	TR59861|c0_g1	0.893859	0.000923157	0.00225981
								transcription elongation factor spt6 os=danio rerio gn=supt6h pe=1 sv=1	TR67443|c1_g1	0.899448	0.000118701	0.000349309
								ninein-like protein os=homo sapiens gn=ninl pe=1 sv=2	TR57477|c7_g1	0.920324	0.0167633	0.0296126
								dynamin-1-like protein os=danio rerio gn=dnm1l pe=2 sv=1	TR59030|c0_g1	0.923442	0.00691428	0.0136533
								tata box-binding protein 1 os=danio rerio gn=tbpl1 pe=2 sv=1	TR63328|c1_g1	0.923843	0.000107251	0.000318292
								transmembrane protein 214-a os=xenopus laevis gn=tmem214-a pe=2 sv=1	TR63172|c3_g4	0.952488	8.76768e-06	3.11817e-05
								wd sam and u-box domain-containing protein 1 os=danio rerio gn=wdsub1 pe=2 sv=1	TR59637|c2_g1	0.965144	2.98965e-05	9.74988e-05
								calcium calmodulin-dependent protein kinase type ii subunit gamma os=homo sapiens gn=camk2g pe=1 sv=3	TR63083|c3_g1	0.966991	4.29474e-05	0.000136198
								srsf protein kinase 1 os=pongo abelii gn=srpk1 pe=2 sv=2	TR61138|c0_g1	0.967269	7.34618e-06	2.63992e-05
								zinc finger protein 2 homolog os=homo sapiens gn=zfp2 pe=2 sv=1	TR63739|c0_g2	0.971421	0.00208875	0.00471622
								map microtubule affinity-regulating kinase 4 os=mus musculus gn=mark4 pe=1 sv=1	TR62216|c2_g1	0.984334	0.00166315	0.00383799
								polyadenylate-binding protein rbp47b os=arabidopsis thaliana gn=rbp47b pe=2 sv=1	TR64643|c0_g1	0.996066	0.0005485	0.00141011
								glyceraldehyde-3-phosphate dehydrogenase 2 os=danio rerio gn=gapdh-2 pe=2 sv=1	TR49887|c0_g1	1.00256	0.000233151	0.000647597
								aryl hydrocarbon receptor nuclear translocator-like protein 1 os=tyto alba gn=arntl pe=2 sv=1	TR60957|c2_g1	1.01002	5.84463e-10	3.39874e-09
								set domain-containing protein 5 os=homo sapiens gn=setd5 pe=1 sv=2	TR66225|c0_g1	1.01059	1.4556e-07	6.53313e-07
								pre-b-cell leukemia transcription factor 1 os=xenopus tropicalis gn=pbx1 pe=2 sv=1	TR49736|c0_g1	1.0107	2.31103e-05	7.67579e-05
								cullin-2 os=pongo abelii gn=cul2 pe=2 sv=1	TR19372|c0_g1	1.01834	0.000222364	0.00062012
								poly polymerase 3 os=homo sapiens gn=parp3 pe=1 sv=3	TR60120|c0_g2	1.04635	0.00043793	0.00114924
								af4 fmr2 family member 4 os=mus musculus gn=aff4 pe=1 sv=1	TR63762|c1_g1	1.05491	4.97024e-05	0.000156006
								transformer-2 protein homolog beta os=rattus norvegicus gn=tra2b pe=1 sv=1	TR60149|c6_g1	1.07332	0.0284174	0.0468047
								histone-lysine n-methyltransferase 2e os=mus musculus gn=kmt2e pe=1 sv=2	TR63093|c3_g2	1.08037	6.65572e-05	0.000205121
								lissencephaly-1 homolog b os=salmo salar gn=pafah1b1-2 pe=2 sv=1	TR59613|c0_g1	1.08527	8.89902e-05	0.000268372
								lysine-rich nucleolar protein 1 os=homo sapiens gn=knop1 pe=1 sv=1	TR66752|c0_g1	1.08527	0.000684011	0.00172198
								synaptosomal-associated protein 25-a os=danio rerio gn=snap25a pe=2 sv=1	TR48751|c0_g1	1.0862	0.0180919	0.0316369
								transmembrane protein 184b os=homo sapiens gn=tmem184b pe=1 sv=2	TR63264|c0_g1	1.09774	4.71453e-05	0.000148553
								threonine--trna cytoplasmic os=mus musculus gn=tars pe=1 sv=2	TR64813|c3_g3	1.09785	0.00014585	0.000421435
								dna annealing helicase and endonuclease zranb3 os=mus musculus gn=zranb3 pe=1 sv=1	TR63160|c0_g6	1.10862	0.000263728	0.000725526
								ddb1- and cul4-associated factor 5 os=mus musculus gn=dcaf5 pe=2 sv=2	TR65052|c0_g1	1.12142	1.99291e-06	7.77303e-06
								beta- -galactosyltransferase 4 os=mus musculus gn=b4galt4 pe=2 sv=1	TR59422|c0_g1	1.17059	0.000156256	0.000448592
								homolog subfamily c member 10 os=homo sapiens gn=dnajc10 pe=1 sv=2	TR26189|c0_g1	1.17953	0.000354602	0.000950375
								pre-mrna-processing-splicing factor 8 os=mus musculus gn=prpf8 pe=1 sv=2	TR66079|c0_g1	1.18743	0.000909917	0.00223134
								protein phosphatase slingshot homolog 1 os=homo sapiens gn=ssh1 pe=1 sv=2	TR64694|c0_g2	1.18766	0.00395214	0.00830448
								ras-related protein rab-27a os=rattus norvegicus gn=rab27a pe=1 sv=1	TR61174|c8_g1	1.20022	7.25769e-05	0.000222232
								swi snf complex subunit smarcc2 os=homo sapiens gn=smarcc2 pe=1 sv=1	TR62914|c0_g1	1.20231	7.60165e-08	3.52862e-07
								f-box lrr-repeat protein 17 os=homo sapiens gn=fbxl17 pe=2 sv=3	TR60777|c7_g1	1.20985	8.51312e-06	3.03376e-05
								dolichyl-diphosphooligosaccharide--protein glycosyltransferase subunit stt3b os=homo sapiens gn=stt3b pe=1 sv=1	TR65212|c1_g1	1.23196	5.57717e-05	0.000174011
								protein clec16a os=homo sapiens gn=clec16a pe=2 sv=2	TR50488|c0_g1	1.23326	1.60875e-06	6.35552e-06
								merlin os=papio anubis gn=nf2 pe=3 sv=1	TR63174|c0_g1	1.24292	7.01921e-05	0.000215554
								transcription factor sox-9-a os=xenopus laevis gn=sox9-a pe=1 sv=1	TR59011|c5_g2	1.25205	0.0264576	0.0440086
								sterol regulatory element-binding protein 1 os=homo sapiens gn=srebf1 pe=1 sv=2	TR59807|c1_g1	1.25272	1.53244e-07	6.85984e-07
								snf-related serine threonine-protein kinase os=homo sapiens gn=snrk pe=1 sv=2	TR57752|c0_g1	1.25624	0.00708731	0.0139514
								rna-binding protein 41 os=homo sapiens gn=rbm41 pe=1 sv=2	TR59631|c0_g1	1.25664	0.000617579	0.00157043
								cullin-5 os=homo sapiens gn=cul5 pe=1 sv=4	TR60350|c2_g2	1.25872	6.73423e-06	2.43261e-05
								dihydrolipoyllysine-residue acetyltransferase component of pyruvate dehydrogenase mitochondrial os=mus musculus gn=dlat pe=1 sv=2	TR58557|c1_g14	1.26042	1.56e-08	7.83632e-08
								phosphatidylinositol-binding clathrin assembly protein os=homo sapiens gn=picalm pe=1 sv=2	TR67383|c4_g1	1.2628	9.9162e-06	3.49717e-05
								protein talpid3 os=danio rerio gn=talpid3 pe=2 sv=1	TR65652|c1_g4	1.27388	6.13905e-10	3.5626e-09
								serine threonine-protein kinase tao2 os=xenopus laevis gn=taok2 pe=2 sv=1	TR66014|c8_g2	1.28703	2.49911e-05	8.25061e-05
								gamma-aminobutyric acid receptor-associated 2 os=rattus norvegicus gn=gabarapl2 pe=3 sv=1	TR60945|c1_g1	1.29193	3.66785e-05	0.000117765
								poly polymerase gamma os=mus musculus gn=papolg pe=1 sv=1	TR50918|c0_g1	1.2975	7.20294e-05	0.000220727
								probable bifunctional e2 e3 enzyme r795 os=acanthamoeba polyphaga mimivirus gn=mimi_r795 pe=3 sv=1	TR60850|c1_g1	1.32155	0.0109652	0.0204571
								nuclear receptor coactivator 1 os=sus scrofa gn=ncoa1 pe=2 sv=1	TR63131|c0_g1	1.32328	0.000421357	0.00111064
								serine threonine-protein kinase tao1 os=mus musculus gn=taok1 pe=1 sv=1	TR66014|c8_g3	1.32582	6.74935e-08	3.15201e-07
								serine threonine-protein kinase tao1-b os=xenopus laevis gn=taok1-b pe=2 sv=1	TR66014|c8_g4	1.32895	1.348e-05	4.65404e-05
								replication protein a 70 kda dna-binding subunit os=danio rerio gn=rpa1 pe=1 sv=1	TR49893|c0_g1	1.33105	0.00506968	0.0103645
								catenin alpha-1 os=bos taurus gn=ctnna1 pe=2 sv=1	TR50852|c1_g1	1.33326	6.553e-10	3.79502e-09
								chromodomain-helicase-dna-binding protein 1 os=homo sapiens gn=chd1 pe=1 sv=2	TR63572|c0_g1	1.33802	1.93376e-06	7.55487e-06
								cohesin subunit sa-2 os=homo sapiens gn=stag2 pe=1 sv=3	TR60954|c0_g1	1.34704	8.57623e-17	8.68523e-16
								xenotropic and polytropic retrovirus receptor 1 homolog os=danio rerio gn=xpr1 pe=3 sv=1	TR61257|c2_g4	1.3488	0.000159122	0.000456109
								serine threonine-protein kinase sik3 homolog os=danio rerio gn=zgc:66101 pe=2 sv=1	TR60574|c8_g1	1.35271	2.00526e-05	6.73318e-05
								udp-n-acetylglucosamine udp-glucose gdp-mannose transporter os=pongo abelii gn=slc35d2 pe=2 sv=1	TR61084|c1_g1	1.35816	0.0030998	0.0067046
								map7 domain-containing protein 1 os=homo sapiens gn=map7d1 pe=1 sv=1	TR63758|c1_g1	1.36055	4.44722e-07	1.88543e-06
								dynein beta ciliary os=heliocidaris crassispina pe=1 sv=1	TR58804|c1_g1	1.39329	0.00366845	0.00777361
								transcription factor hivep3 os=mus musculus gn=hivep3 pe=1 sv=1	TR65113|c2_g1	1.40112	0.000747793	0.00186798
								udp-n-acetylglucosamine--peptide n-acetylglucosaminyltransferase 110 kda subunit os=homo sapiens gn=ogt pe=1 sv=3	TR56623|c0_g1	1.41635	8.5631e-07	3.50501e-06
								serine threonine-protein kinase sik3 homolog os=danio rerio gn=zgc:66101 pe=2 sv=1	TR57986|c7_g1	1.41751	1.66448e-07	7.41325e-07
								tyrosine-protein kinase receptor tyro3 os=danio rerio gn=tyro3 pe=2 sv=1	TR49133|c0_g1	1.42273	8.02761e-05	0.000244041
								secreted frizzled-related protein 5 os=mus musculus gn=sfrp5 pe=2 sv=1	TR50357|c0_g1	1.42311	0.00681607	0.0134871
								histone acetyltransferase kat6b os=homo sapiens gn=kat6b pe=1 sv=3	TR56174|c1_g1	1.42689	2.0507e-14	1.74899e-13
								map7 domain-containing protein 1 os=homo sapiens gn=map7d1 pe=1 sv=1	TR63758|c3_g1	1.44216	5.534e-07	2.31441e-06
								methyl- -binding domain protein 3 os=homo sapiens gn=mbd3 pe=1 sv=1	TR49731|c0_g1	1.44247	3.51889e-05	0.000113297
								zona pellucida sperm-binding protein 3 receptor os=mus musculus gn=zp3r pe=1 sv=1	TR67967|c1_g2	1.44343	1.76473e-08	8.81239e-08
								protein kinase c iota type os=danio rerio gn=prkci pe=2 sv=2	TR50676|c0_g1	1.44417	3.86466e-11	2.5114e-10
								activin receptor type-2a os=gallus gallus gn=acvr2a pe=2 sv=1	TR59639|c0_g1	1.44953	3.78374e-06	1.42268e-05
								casein kinase i isoform gamma-2 os=mus musculus gn=csnk1g2 pe=1 sv=1	TR58945|c1_g1	1.45626	1.37418e-07	6.18936e-07
								vinculin os=mus musculus gn=vcl pe=1 sv=4	TR66895|c2_g1	1.46067	0.0177928	0.0311796
								ubiquitin-like modifier-activating enzyme 1 os=oryctolagus cuniculus gn=uba1 pe=2 sv=1	TR50184|c0_g1	1.46255	6.42216e-10	3.72383e-09
								adp-ribosylation factor gtpase-activating protein 1 os=mus musculus gn=arfgap1 pe=1 sv=2	TR67977|c2_g2	1.46406	2.92042e-06	1.11411e-05
								e3 ubiquitin-protein ligase trim23 os=mus musculus gn=trim23 pe=2 sv=1	TR64804|c0_g1	1.46617	1.94226e-08	9.64881e-08
								serine threonine-protein kinase mark1 os=mus musculus gn=mark1 pe=1 sv=2	TR57986|c4_g1	1.46769	1.20832e-07	5.47792e-07
								kinesin-like protein kif14 os=homo sapiens gn=kif14 pe=1 sv=1	TR61652|c4_g1	1.47996	3.79088e-06	1.42523e-05
								serine threonine-protein kinase sik2 os=homo sapiens gn=sik2 pe=1 sv=1	TR58803|c4_g1	1.48	1.85837e-12	1.35568e-11
								cryptochrome-1 os=sylvia borin gn=cry1 pe=2 sv=1	TR59105|c2_g2	1.4833	8.01177e-08	3.70852e-07
								amyloid beta a4 protein os=takifugu rubripes gn=app pe=3 sv=1	TR61171|c3_g1	1.51208	4.80319e-17	4.94712e-16
								regulator of nonsense transcripts 1 os=homo sapiens gn=upf1 pe=1 sv=2	TR64991|c1_g1	1.51657	8.90873e-15	7.82028e-14
								kinesin-like protein kif20a os=bos taurus gn=kif20a pe=2 sv=1	TR63249|c0_g1	1.51808	9.29009e-08	4.26929e-07
								gamma-aminobutyric acid receptor subunit beta-3 os=gallus gallus gn=gabrb3 pe=2 sv=1	TR58998|c7_g1	1.52147	0.00429526	0.00894419
								complement receptor type 1 os=homo sapiens gn=cr1 pe=1 sv=3	TR67967|c1_g3	1.52715	9.6831e-17	9.77109e-16
								kinetochore protein nuf2 os=danio rerio gn=nuf2 pe=2 sv=1	TR54733|c1_g1	1.53157	0.000340704	0.000916786
								protein phosphatase slingshot homolog 2 os=mus musculus gn=ssh2 pe=1 sv=2	TR64694|c0_g3	1.53726	1.51389e-07	6.78183e-07
								s-arrestin os=rattus norvegicus gn=sag pe=1 sv=1	TR63482|c0_g1	1.53892	0.000416032	0.00109832
								heterochromatin protein 1-binding protein 3 os=gallus gallus gn=hp1bp3 pe=2 sv=1	TR63069|c4_g2	1.5441	7.78071e-07	3.20149e-06
								rho-related gtp-binding protein os=bos taurus gn=rhou pe=2 sv=1	TR63533|c4_g1	1.56037	5.46233e-12	3.83151e-11
								e3 ubiquitin-protein ligase trim71 os=danio rerio gn=trim71 pe=2 sv=1	TR61782|c0_g1	1.57152	2.77406e-05	9.098e-05
								axin-2 os=danio rerio gn=axin2 pe=2 sv=1	TR62979|c5_g6	1.57307	0.000170392	0.000485158
								glucocorticoid receptor os=oncorhynchus mykiss gn=nr3c1 pe=1 sv=1	TR63170|c1_g1	1.60441	4.75562e-09	2.5196e-08
								ankyrin sam and basic leucine zipper domain-containing protein 1 os=macropus eugenii gn=asz1 pe=3 sv=1	TR54945|c0_g1	1.61325	0.000435772	0.00114422
								tgf-beta receptor type-2 os=gallus gallus gn=tgfbr2 pe=1 sv=1	TR49354|c0_g1	1.61426	0.000611192	0.00155512
								chromodomain-helicase-dna-binding protein 4 os=mus musculus gn=chd4 pe=1 sv=1	TR59107|c1_g2	1.63099	1.20702e-07	5.47261e-07
								wasp homolog-associated protein with membranes and microtubules os=homo sapiens gn=whamm pe=1 sv=2	TR60923|c2_g3	1.6369	1.54875e-05	5.29571e-05
								coup transcription factor 2 os=rattus norvegicus gn=nr2f2 pe=1 sv=1	TR63312|c3_g1	1.64004	0.0138894	0.0252036
								wasp homolog-associated protein with membranes and microtubules os=homo sapiens gn=whamm pe=1 sv=2	TR58912|c3_g1	1.64123	0.00060291	0.00153599
								nhs-like protein 1 os=homo sapiens gn=nhsl1 pe=1 sv=2	TR66796|c2_g2	1.66862	1.25777e-06	5.03904e-06
								e3 ubiquitin-protein ligase fancl os=homo sapiens gn=fancl pe=1 sv=2	TR59722|c1_g1	1.67352	1.62175e-09	9.01561e-09
								nuclear ubiquitous casein and cyclin-dependent kinase substrate 1 os=homo sapiens gn=nucks1 pe=1 sv=1	TR53644|c0_g1	1.68075	8.03669e-09	4.15799e-08
								lysine-specific demethylase 4b os=homo sapiens gn=kdm4b pe=1 sv=4	TR61603|c0_g1	1.69785	0.000213769	0.000597884
								dna excision repair protein ercc-6-like os=danio rerio gn=ercc6l pe=1 sv=1	TR63320|c1_g1	1.70625	1.35019e-10	8.36792e-10
								poly -binding-splicing factor puf60 os=homo sapiens gn=puf60 pe=1 sv=1	TR58967|c2_g1	1.72147	1.55958e-07	6.97173e-07
								serine arginine-rich splicing factor 10 os=mus musculus gn=srsf10 pe=1 sv=2	TR62398|c6_g1	1.7225	6.27378e-09	3.28202e-08
								receptor-type tyrosine-protein phosphatase s os=rattus norvegicus gn=ptprs pe=1 sv=2	TR59805|c0_g1	1.72667	0.0200252	0.0345972
								zinc finger protein 425 os=macaca fascicularis gn=znf425 pe=2 sv=2	TR63575|c10_g1	1.73371	0.000405087	0.00107237
								replication protein a 70 kda dna-binding subunit os=danio rerio gn=rpa1 pe=1 sv=1	TR59242|c1_g1	1.75075	2.72821e-09	1.48334e-08
								ethanolamine kinase 1 os=mus musculus gn=etnk1 pe=2 sv=2	TR61073|c0_g1	1.75481	5.88861e-45	2.70819e-43
								adapter molecule crk os=xenopus laevis gn=crk pe=2 sv=1	TR63154|c0_g1	1.77205	4.18219e-10	2.46762e-09
								protein zyg-11 homolog os=danio rerio gn=zyg11 pe=2 sv=1	TR60900|c1_g1	1.77599	1.07337e-05	3.76486e-05
								cyclin-dependent kinase 1 os=oryzias luzonensis gn=cdk1 pe=2 sv=1	TR26258|c0_g1	1.77934	2.67791e-09	1.45711e-08
								chrna7-fam7a fusion protein os=homo sapiens gn=chrfam7a pe=2 sv=1	TR59378|c6_g1	1.81409	0.0157823	0.0281128
								isopentenyl-diphosphate delta-isomerase 1 os=macaca fascicularis gn=idi1 pe=2 sv=2	TR58897|c0_g1	1.81623	8.41666e-05	0.000255098
								nedd8-conjugating enzyme ube2f os=danio rerio gn=ube2f pe=2 sv=1	TR8769|c0_g7	1.83783	4.1574e-06	1.55145e-05
								protein quaking-b os=danio rerio gn=qkib pe=2 sv=1	TR59578|c1_g1	1.83968	8.72438e-06	3.1033e-05
								slit homolog 2 protein os=mus musculus gn=slit2 pe=2 sv=2	TR63302|c3_g1	1.84448	0.0013899	0.00326876
								formin-like protein 2 os=homo sapiens gn=fmnl2 pe=1 sv=3	TR59092|c1_g1	1.84664	2.12384e-06	8.24118e-06
								poly polymerase 1 os=gallus gallus gn=parp1 pe=1 sv=2	TR59283|c0_g1	1.85824	3.28779e-09	1.77255e-08
								clathrin coat assembly protein ap180 os=homo sapiens gn=snap91 pe=1 sv=2	TR60073|c0_g1	1.87138	0.00600553	0.0120558
								aryl hydrocarbon receptor os=delphinapterus leucas gn=ahr pe=2 sv=1	TR60832|c3_g10	1.87383	4.62028e-14	3.83311e-13
								guanine nucleotide-binding protein subunit alpha-11 os=meleagris gallopavo gn=gna11 pe=1 sv=1	TR59259|c0_g1	1.8745	0.00305827	0.00662258
								wash complex subunit strumpellin os=danio rerio gn=zgc:55908 pe=2 sv=1	TR58808|c0_g1	1.90279	9.582e-16	9.02748e-15
								mitochondrial cardiolipin hydrolase os=danio rerio gn=pld6 pe=2 sv=2	TR61259|c1_g1	1.91639	5.5701e-08	2.6297e-07
								a disintegrin and metalloproteinase with thrombospondin motifs 20 os=mus musculus gn=adamts20 pe=2 sv=2	TR63117|c0_g1	1.92003	0.00772946	0.0150412
								tudor domain-containing protein 1 os=oryzias latipes gn=tdrd1 pe=2 sv=1	TR63985|c0_g1	1.92863	5.40539e-07	2.2658e-06
								amyloid beta a4 protein os=takifugu rubripes gn=app pe=3 sv=1	TR61171|c5_g1	1.93145	5.60329e-18	6.17881e-17
								transcription factor sp4 os=mus musculus gn=sp4 pe=2 sv=2	TR61026|c0_g1	1.94056	7.04517e-11	4.47325e-10
								heat shock 70 kda protein 4 os=mus musculus gn=hspa4 pe=1 sv=1	TR56803|c0_g1	1.96688	1.52853e-07	6.84304e-07
								regulator of g-protein signaling 9 os=homo sapiens gn=rgs9 pe=1 sv=1	TR67957|c0_g1	1.9715	0.000321606	0.000870098
								cryptochrome-1 os=sylvia borin gn=cry1 pe=2 sv=1	TR64636|c1_g3	1.97793	5.80122e-18	6.38874e-17
								histone-lysine n-methyltransferase 2c os=homo sapiens gn=kmt2c pe=1 sv=3	TR64633|c0_g1	1.97799	8.62449e-05	0.000260823
								7sk snrna methylphosphate capping enzyme os=danio rerio gn=mepce pe=3 sv=2	TR53120|c0_g1	1.98343	4.62979e-11	2.98797e-10
								e3 ubiquitin-protein ligase nedd4 os=homo sapiens gn=nedd4 pe=1 sv=4	TR63047|c2_g2	1.98631	6.54143e-10	3.78936e-09
								dna topoisomerase 1 os=caenorhabditis elegans gn=top-1 pe=2 sv=1	TR60574|c5_g2	1.99401	1.05712e-25	1.90007e-24
								chromodomain-helicase-dna-binding protein 5 os=homo sapiens gn=chd5 pe=1 sv=1	TR59107|c1_g1	2.01022	1.61996e-05	5.52354e-05
								zinc finger and btb domain-containing protein 21 os=homo sapiens gn=zbtb21 pe=1 sv=2	TR63458|c1_g1	2.01795	1.09945e-05	3.85218e-05
								double-stranded rna-specific adenosine deaminase os=homo sapiens gn=adar pe=1 sv=4	TR63611|c1_g7	2.02006	4.3186e-12	3.05969e-11
								neurogenic locus notch homolog protein 1 os=danio rerio gn=notch1a pe=2 sv=1	TR59667|c0_g1	2.02958	0.0174335	0.0306388
								xylosyltransferase 1 os=pan troglodytes gn=xylt1 pe=2 sv=1	TR63107|c1_g1	2.03361	0.0136535	0.0248204
								platelet-activating factor acetylhydrolase ib subunit beta os=rattus norvegicus gn=pafah1b2 pe=1 sv=1	TR59520|c0_g1	2.03375	1.49966e-10	9.25768e-10
								cohesin subunit sa-1 os=mus musculus gn=stag1 pe=2 sv=3	TR64608|c2_g1	2.03492	2.0965e-14	1.78624e-13
								g1 s-specific cyclin-d2 os=gallus gallus gn=ccnd2 pe=3 sv=1	TR50081|c0_g1	2.04027	7.40338e-06	2.65957e-05
								angiogenic factor with g patch and fha domains 1 os=mus musculus gn=aggf1 pe=2 sv=1	TR61186|c0_g1	2.0507	1.41399e-13	1.12989e-12
								microtubule-associated serine threonine-protein kinase 2 os=mus musculus gn=mast2 pe=1 sv=1	TR59660|c1_g1	2.0543	1.48874e-05	5.10578e-05
								intersectin-2 os=homo sapiens gn=itsn2 pe=1 sv=3	TR65358|c0_g1	2.05792	3.29922e-12	2.36079e-11
								stromal interaction molecule 1 os=mus musculus gn=stim1 pe=1 sv=2	TR66358|c5_g2	2.05899	5.43196e-11	3.47983e-10
								cyclin-dependent kinases regulatory subunit 1 os=mus musculus gn=cks1b pe=2 sv=1	TR50484|c0_g1	2.0606	2.1559e-11	1.42819e-10
								atp-binding cassette sub-family b member 9 os=mus musculus gn=abcb9 pe=2 sv=1	TR64942|c0_g1	2.06171	1.56338e-06	6.18092e-06
								dolichyl-diphosphooligosaccharide--protein glycosyltransferase subunit stt3b os=homo sapiens gn=stt3b pe=1 sv=1	TR65212|c4_g1	2.06767	1.23862e-07	5.60925e-07
								homeobox protein pknox2 os=homo sapiens gn=pknox2 pe=1 sv=2	TR61278|c3_g1	2.08387	1.05578e-06	4.27188e-06
								tbc1 domain family member 31 os=xenopus tropicalis gn=tbc1d31 pe=2 sv=1	TR56511|c0_g1	2.08994	7.80658e-09	4.04487e-08
								dual specificity mitogen-activated protein kinase kinase 5 os=homo sapiens gn=map2k5 pe=1 sv=2	TR52965|c0_g1	2.10682	5.22071e-12	3.66811e-11
								junctional adhesion molecule c os=homo sapiens gn=jam3 pe=1 sv=1	TR63815|c0_g1	2.10845	2.44808e-13	1.9235e-12
								serine arginine-rich splicing factor 10 os=mus musculus gn=srsf10 pe=1 sv=2	TR49729|c0_g2	2.10949	3.64362e-15	3.28851e-14
								bardet-biedl syndrome 12 protein os=homo sapiens gn=bbs12 pe=1 sv=2	TR5514|c0_g1	2.12049	8.51523e-08	3.92984e-07
								myosin-iiib os=homo sapiens gn=myo3b pe=2 sv=4	TR63672|c0_g2	2.12762	0.000502349	0.00130182
								adp-ribosylation factor-like protein 13b os=danio rerio gn=arl13b pe=1 sv=1	TR64829|c0_g2	2.13268	1.53071e-23	2.41303e-22
								tumor necrosis factor receptor superfamily member 26 os=mus musculus gn=tnfrsf26 pe=2 sv=1	TR58791|c1_g1	2.13435	5.02068e-07	2.11394e-06
								nucleolar protein 58 os=dictyostelium discoideum gn=nop58 pe=3 sv=1	TR51404|c0_g1	2.13436	1.08121e-09	6.12328e-09
								dyslexia susceptibility 1 candidate gene 1 protein homolog os=pan paniscus gn=dyx1c1 pe=3 sv=1	TR54568|c0_g1	2.14523	3.65789e-09	1.96233e-08
								histone-lysine n-methyltransferase nsd2 os=homo sapiens gn=whsc1 pe=1 sv=1	TR59295|c1_g1	2.15156	2.5483e-15	2.32323e-14
								hmg box-containing protein 1 os=homo sapiens gn=hbp1 pe=1 sv=2	TR49909|c0_g1	2.15617	2.16676e-18	2.45259e-17
								meiotic nuclear division protein 1 homolog os=xenopus laevis gn=mnd1 pe=2 sv=1	TR61074|c0_g1	2.17944	6.31067e-18	6.94075e-17
								wiskott-aldrich syndrome protein family member 1 os=mus musculus gn=wasf1 pe=1 sv=2	TR58912|c4_g2	2.18978	9.03145e-18	9.81833e-17
								protein kinase c zeta type os=rattus norvegicus gn=prkcz pe=1 sv=2	TR67441|c1_g1	2.19388	2.03731e-11	1.35259e-10
								b-cell lymphoma 6 protein os=homo sapiens gn=bcl6 pe=1 sv=1	TR50431|c0_g1	2.22315	1.70752e-17	1.81434e-16
								protein enl os=homo sapiens gn=mllt1 pe=1 sv=2	TR63326|c0_g2	2.22378	2.60045e-06	9.98072e-06
								copine-8 os=homo sapiens gn=cpne8 pe=1 sv=2	TR67435|c0_g1	2.23304	0.02202	0.0375684
								exocyst complex component 6b os=mus musculus gn=exoc6b pe=2 sv=1	TR63590|c2_g1	2.23323	3.08786e-22	4.51452e-21
								e3 ubiquitin-protein ligase march9 os=homo sapiens gn=march9 pe=1 sv=2	TR67362|c3_g1	2.24194	1.13577e-14	9.87169e-14
								amino-terminal enhancer of split os=homo sapiens gn=aes pe=1 sv=4	TR64624|c4_g1	2.24357	2.75921e-17	2.88759e-16
								t-cell immunoglobulin and mucin domain-containing protein 4 os=homo sapiens gn=timd4 pe=1 sv=2	TR64897|c1_g3	2.25317	0.0207877	0.035738
								receptor-type tyrosine-protein phosphatase gamma os=homo sapiens gn=ptprg pe=1 sv=4	TR61152|c1_g1	2.25748	0.0005153	0.00133302
								serine threonine-protein kinase tao2 os=xenopus laevis gn=taok2 pe=2 sv=1	TR65664|c5_g1	2.25935	7.15426e-11	4.53625e-10
								creb3 regulatory factor os=homo sapiens gn=crebrf pe=1 sv=2	TR33531|c0_g1	2.29474	6.46239e-07	2.68411e-06
								phd finger protein 14 os=homo sapiens gn=phf14 pe=1 sv=2	TR53223|c1_g1	2.29521	2.5958e-15	2.365e-14
								hmg box transcription factor bbx os=mus musculus gn=bbx pe=1 sv=2	TR64701|c1_g1	2.30696	6.26742e-12	4.36584e-11
								dynein heavy chain axonemal os=homo sapiens gn=dnah5 pe=1 sv=3	TR66069|c0_g1	2.30946	6.85631e-07	2.83686e-06
								yeats domain-containing protein 2 os=homo sapiens gn=yeats2 pe=1 sv=2	TR59397|c0_g1	2.31336	3.00795e-18	3.37495e-17
								calcineurin subunit b type 1 os=rattus norvegicus gn=ppp3r1 pe=1 sv=2	TR59328|c0_g1	2.35555	3.30568e-19	3.97574e-18
								tata element modulatory factor os=homo sapiens gn=tmf1 pe=1 sv=2	TR49789|c0_g1	2.36675	2.60862e-21	3.59172e-20
								cohesin subunit sa-2 os=xenopus laevis gn=stag2 pe=1 sv=1	TR60954|c0_g2	2.37134	1.77048e-25	3.13959e-24
								peroxisomal multifunctional enzyme type 2 os=homo sapiens gn=hsd17b4 pe=1 sv=3	TR63528|c1_g1	2.37874	7.50983e-09	3.90019e-08
								circadian locomoter output cycles protein kaput os=tyto alba gn=clock pe=2 sv=1	TR59075|c4_g2	2.38202	6.35712e-12	4.42613e-11
								fibroblast growth factor 14 os=rattus norvegicus gn=fgf14 pe=2 sv=1	TR59497|c0_g1	2.38734	0.012519	0.02301
								phosphatidylinositol -bisphosphate 3-kinase catalytic subunit alpha isoform os=mus musculus gn=pik3ca pe=1 sv=2	TR65337|c1_g1	2.41606	0.000524368	0.00135457
								rho gtpase-activating protein syde2 os=homo sapiens gn=syde2 pe=1 sv=2	TR63495|c2_g2	2.4372	1.18567e-15	1.11026e-14
								death effector domain-containing protein os=homo sapiens gn=dedd pe=1 sv=1	TR51130|c0_g1	2.47584	5.63993e-21	7.5804e-20
								protein argonaute-1 os=mus musculus gn=ago1 pe=1 sv=2	TR58842|c1_g3	2.47632	1.47444e-17	1.57141e-16
								protein zer-1 homolog os=homo sapiens gn=zer1 pe=1 sv=1	TR55008|c1_g1	2.47757	1.41073e-16	1.40445e-15
								tetraspanin-8 os=mus musculus gn=tspan8 pe=2 sv=1	TR63643|c1_g1	2.48006	5.9709e-06	2.1747e-05
								f-box wd repeat-containing protein 9 os=bos taurus gn=fbxw9 pe=2 sv=1	TR63686|c0_g1	2.48352	6.95803e-10	4.02133e-09
								rho-associated protein kinase 1 os=oryctolagus cuniculus gn=rock1 pe=1 sv=1	TR56551|c0_g1	2.5273	2.7319e-25	4.7883e-24
								protein heg os=danio rerio gn=heg pe=1 sv=1	TR58873|c0_g3	2.53885	6.18224e-05	0.000191575
								serine threonine-protein kinase tao1 os=rattus norvegicus gn=taok1 pe=1 sv=1	TR66014|c2_g1	2.54411	0.0106097	0.0198711
								lipoma-preferred partner homolog os=gallus gallus gn=lpp pe=2 sv=1	TR61001|c1_g1	2.56291	4.75843e-27	9.21015e-26
								cryptochrome-2 os=homo sapiens gn=cry2 pe=1 sv=2	TR61147|c0_g1	2.56448	2.40071e-21	3.30976e-20
								histone-lysine n-methyltransferase ash1l os=mus musculus gn=ash1l pe=1 sv=3	TR59754|c1_g1	2.57084	1.2701e-22	1.90295e-21
								protein efr3 homolog a os=xenopus laevis gn=efr3a pe=2 sv=1	TR61626|c1_g1	2.57233	1.77985e-18	2.02875e-17
								inositol polyphosphate 5-phosphatase k os=homo sapiens gn=inpp5k pe=1 sv=3	TR66028|c1_g2	2.58558	4.311e-39	1.53667e-37
								ribosomal protein s6 kinase alpha-5 os=gallus gallus gn=rps6ka5 pe=2 sv=1	TR61026|c1_g1	2.58724	1.97206e-23	3.08807e-22
								iroquois-class homeodomain protein irx-2 os=xenopus tropicalis gn=irx2 pe=2 sv=1	TR61013|c1_g1	2.60587	2.27264e-06	8.7799e-06
								histone-lysine n-methyltransferase 2c os=homo sapiens gn=kmt2c pe=1 sv=3	TR50764|c0_g1	2.60963	2.74785e-19	3.31899e-18
								axin-2 os=danio rerio gn=axin2 pe=2 sv=1	TR62979|c5_g60	2.61485	2.38173e-11	1.57336e-10
								rho guanine nucleotide exchange factor 7 os=rattus norvegicus gn=arhgef7 pe=1 sv=1	TR59577|c1_g2	2.631	2.56147e-13	2.00812e-12
								lim zinc-binding domain-containing nebulette os=mus musculus gn=nebl pe=2 sv=1	TR59108|c3_g1	2.63932	6.66955e-21	8.9133e-20
								nuclear mitotic apparatus protein 1 os=homo sapiens gn=numa1 pe=1 sv=2	TR64103|c0_g1	2.64495	6.88524e-12	4.77419e-11
								t-box-containing protein tbx6l os=gallus gallus gn=tbx6l pe=2 sv=1	TR59693|c2_g1	2.65472	6.04676e-06	2.201e-05
								phosphatidylinositol 4-phosphate 5-kinase type-1 alpha os=mus musculus gn=pip5k1a pe=1 sv=2	TR63270|c0_g1	2.66263	4.66061e-19	5.54075e-18
								teneurin-2 os=homo sapiens gn=tenm2 pe=1 sv=3	TR63036|c1_g1	2.66522	2.02374e-14	1.72704e-13
								adenylate cyclase type 8 os=mus musculus gn=adcy8 pe=2 sv=2	TR53307|c1_g1	2.6748	0.0014222	0.00333933
								ubiquitin-60s ribosomal protein l40 os=drosophila melanogaster gn= 40 pe=1 sv=2	TR29765|c0_g1	2.69074	0.00445608	0.00924857
								kazrin os=homo sapiens gn=kazn pe=1 sv=2	TR66621|c2_g1	2.69306	0.000309004	0.000838687
								cryptochrome-2 os=gallus gallus gn=cry2 pe=2 sv=2	TR59105|c2_g1	2.69954	9.76618e-17	9.84319e-16
								transcription initiation factor tfiid subunit 1 os=mus musculus gn=taf1 pe=1 sv=2	TR63448|c0_g1	2.71274	9.26045e-32	2.31571e-30
								insulin receptor substrate 1 os=homo sapiens gn=irs1 pe=1 sv=1	TR59205|c0_g1	2.75675	1.54491e-15	1.43191e-14
								actin-binding protein anillin os=homo sapiens gn=anln pe=1 sv=2	TR64444|c0_g1	2.75846	1.06186e-21	1.49711e-20
								an1-type zinc finger protein 4 os=mus musculus gn=zfand4 pe=3 sv=1	TR58269|c0_g1	2.7621	2.3278e-27	4.57674e-26
								leucine-rich repeat-containing g-protein coupled receptor 5a os=xenopus laevis gn=lgr5-a pe=2 sv=1	TR63496|c2_g1	2.78311	0.00753479	0.0147165
								plasma membrane calcium-transporting atpase 1 os=homo sapiens gn=atp2b1 pe=1 sv=3	TR61177|c2_g1	2.82101	7.1736e-30	1.62572e-28
								long-chain-fatty-acid-- ligase acsbg1 os=homo sapiens gn=acsbg1 pe=1 sv=2	TR63521|c1_g2	2.82686	2.52895e-07	1.10323e-06
								neural cell adhesion molecule 2 os=homo sapiens gn=ncam2 pe=1 sv=2	TR63470|c2_g1	2.84397	1.76262e-16	1.74452e-15
								transcription factor jun-d os=rattus norvegicus gn=jund pe=2 sv=1	TR50607|c0_g1	2.84541	1.5873e-17	1.68872e-16
								e3 ubiquitin-protein ligase ubr2 os=homo sapiens gn=ubr2 pe=1 sv=1	TR64773|c4_g1	2.84835	1.00733e-25	1.81289e-24
								chromobox protein homolog 1 os=mus musculus gn=cbx1 pe=1 sv=1	TR63816|c7_g1	2.84857	7.07189e-41	2.74261e-39
								calcineurin subunit b type 1 os=rattus norvegicus gn=ppp3r1 pe=1 sv=2	TR59292|c1_g1	2.85114	3.42949e-17	3.57401e-16
								dynein light chain axonemal os=mus musculus gn=dnal4 pe=2 sv=2	TR50754|c0_g1	2.87808	1.05062e-27	2.10677e-26
								calcium homeostasis endoplasmic reticulum protein os=mus musculus gn=cherp pe=1 sv=1	TR50487|c0_g1	2.88158	2.11338e-12	1.53536e-11
								serine threonine-protein kinase tao1 os=homo sapiens gn=taok1 pe=1 sv=1	TR66014|c8_g1	2.8881	1.91199e-19	2.33069e-18
								swi snf complex subunit smarcc1 os=mus musculus gn=smarcc1 pe=1 sv=2	TR58818|c1_g1	2.89836	1.05702e-27	2.11859e-26
								centromere protein v os=mus musculus gn=cenpv pe=2 sv=2	TR59707|c0_g1	2.91104	2.31115e-30	5.37587e-29
								growth differentiation factor 8 os=danio rerio gn=mstnb pe=2 sv=2	TR50708|c0_g1	2.91446	0.0197312	0.0341408
								protein jade-1 os=danio rerio gn=jade1 pe=2 sv=1	TR63665|c5_g1	2.94385	2.22277e-25	3.91539e-24
								protein lin-9 homolog os=danio rerio gn=lin9 pe=3 sv=1	TR57201|c0_g1	2.98491	9.23777e-26	1.66607e-24
								receptor-type tyrosine-protein phosphatase gamma os=gallus gallus gn=ptprg pe=2 sv=1	TR61152|c3_g2	2.98527	4.8139e-07	2.03254e-06
								mannose-6-phosphate isomerase os=bos taurus gn=mpi pe=2 sv=3	TR63059|c6_g1	2.98671	8.58797e-15	7.5481e-14
								neuron navigator 3 os=danio rerio gn=nav3 pe=3 sv=1	TR67942|c3_g1	2.98869	5.90269e-13	4.49189e-12
								camp-specific 3 -cyclic phosphodiesterase 4b os=rattus norvegicus gn=pde4b pe=1 sv=4	TR60884|c2_g5	2.99118	0.00172643	0.0039693
								ribonucleoside-diphosphate reductase large subunit os=danio rerio gn=rrm1 pe=2 sv=1	TR55569|c1_g1	2.99146	7.82108e-12	5.38516e-11
								microtubule-associated protein rp eb family member 1 os=rattus norvegicus gn=mapre1 pe=1 sv=3	TR63104|c1_g1	3.01033	3.81014e-13	2.94826e-12
								fanconi anemia group d2 protein os=homo sapiens gn=fancd2 pe=1 sv=2	TR64815|c0_g1	3.01747	1.04694e-27	2.10038e-26
								nacht and wd repeat domain-containing protein 1 os=mus musculus gn=nwd1 pe=2 sv=2	TR64646|c1_g1	3.02329	0.000343776	0.00092411
								f-box lrr-repeat protein 20 os=homo sapiens gn=fbxl20 pe=1 sv=2	TR64008|c0_g1	3.04647	3.15003e-20	4.02905e-19
								somatostatin receptor type 3 os=homo sapiens gn=sstr3 pe=1 sv=1	TR67970|c0_g1	3.07085	4.17752e-08	2.0004e-07
								mitogen-activated protein kinase kinase kinase kinase 3 os=rattus norvegicus gn=map4k3 pe=1 sv=2	TR58006|c0_g2	3.07398	6.91652e-25	1.18002e-23
								abnormal spindle-like microcephaly-associated protein homolog os=gorilla gorilla gorilla gn=aspm pe=2 sv=1	TR63157|c0_g2	3.09983	3.11576e-08	1.51321e-07
								dna repair protein rad50 os=mus musculus gn=rad50 pe=1 sv=1	TR63258|c0_g1	3.11811	1.74153e-31	4.28906e-30
								nuclear pore complex protein nup98-nup96 os=mus musculus gn=nup98 pe=1 sv=2	TR64335|c4_g1	3.15199	2.01792e-50	1.15692e-48
								3-oxo-5-alpha-steroid 4-dehydrogenase 2 os=sus scrofa gn=srd5a2 pe=2 sv=2	TR59720|c7_g2	3.16558	4.90853e-06	1.81226e-05
								carboxy-terminal kinesin 2 os=xenopus laevis pe=2 sv=1	TR63403|c0_g1	3.16966	7.06952e-27	1.35655e-25
								serine threonine-protein kinase tao2 os=xenopus laevis gn=taok2 pe=2 sv=1	TR66014|c7_g1	3.17053	2.07863e-13	1.64175e-12
								myosin-10 os=homo sapiens gn=myh10 pe=1 sv=3	TR63394|c1_g2	3.18328	2.38269e-24	3.93037e-23
								dynein light chain axonemal os=danio rerio gn=dnal1 pe=2 sv=1	TR9108|c0_g1	3.19147	5.2814e-21	7.11887e-20
								protein dopey-1 os=homo sapiens gn=dopey1 pe=2 sv=1	TR67152|c0_g2	3.19615	2.62151e-24	4.30752e-23
								protein hook homolog 1 os=danio rerio gn=hook1 pe=2 sv=1	TR64911|c2_g5	3.20187	6.63956e-12	4.61519e-11
								serine threonine-protein kinase wnk4 os=homo sapiens gn=wnk4 pe=1 sv=1	TR64699|c2_g1	3.21667	1.4136e-19	1.73717e-18
								wd repeat-containing protein 81 os=mus musculus gn=wdr81 pe=1 sv=2	TR67873|c0_g1	3.22426	2.29405e-16	2.25049e-15
								gastrula zinc finger protein os=xenopus laevis pe=3 sv=1	TR36102|c0_g2	3.22878	0.00834208	0.016081
								peripheral-type benzodiazepine receptor-associated protein 1 os=mus musculus gn=bzrap1 pe=2 sv=2	TR67893|c4_g1	3.23403	1.59637e-15	1.47767e-14
								cugbp elav-like family member 1 os=danio rerio gn=celf1 pe=1 sv=1	TR59319|c1_g2	3.24953	3.04327e-31	7.40873e-30
								receptor-type tyrosine-protein phosphatase f os=danio rerio gn=ptprf pe=2 sv=1	TR67529|c0_g1	3.25633	0.0021212	0.00478031
								bromodomain testis-specific protein os=danio rerio gn=brdt pe=3 sv=2	TR60656|c6_g1	3.26431	4.95527e-26	9.06844e-25
								s-adenosylmethionine synthase isoform type-1 os=rattus norvegicus gn=mat1a pe=1 sv=2	TR55014|c0_g1	3.27145	2.1676e-05	7.23464e-05
								heterogeneous nuclear ribonucleoprotein k os=gallus gallus gn=hnrnpk pe=2 sv=1	TR59869|c5_g3	3.2728	4.02987e-30	9.2617e-29
								circadian locomoter output cycles protein kaput os=tyto alba gn=clock pe=2 sv=1	TR49955|c0_g1	3.32088	6.65785e-08	3.11202e-07
								regulator of nonsense transcripts 2 os=homo sapiens gn=upf2 pe=1 sv=1	TR64875|c1_g1	3.32361	2.9502e-50	1.67551e-48
								transformer-2 protein homolog alpha os=homo sapiens gn=tra2a pe=1 sv=1	TR52968|c0_g2	3.3281	1.52815e-29	3.39231e-28
								deleted in azoospermia-like os=danio rerio gn=dazl pe=1 sv=1	TR49629|c0_g1	3.32971	1.48593e-22	2.21456e-21
								camp-specific 3 -cyclic phosphodiesterase 4d os=homo sapiens gn=pde4d pe=1 sv=2	TR59314|c1_g1	3.34329	3.53026e-09	1.89651e-08
								insulin receptor substrate 1 os=mus musculus gn=irs1 pe=1 sv=1	TR63685|c1_g1	3.34348	1.84009e-06	7.2109e-06
								ribosomal protein s6 kinase alpha-5 os=gallus gallus gn=rps6ka5 pe=2 sv=1	TR66274|c0_g1	3.34757	3.52083e-32	9.0012e-31
								cyclin-dependent kinase 17 os=homo sapiens gn=cdk17 pe=1 sv=2	TR63025|c2_g6	3.35621	3.86547e-22	5.6107e-21
								disintegrin and metalloproteinase domain-containing protein 11 os=mus musculus gn=adam11 pe=1 sv=2	TR63109|c2_g1	3.36734	1.52857e-36	4.81214e-35
								protein fem-1 homolog a os=danio rerio gn=fem1a pe=2 sv=1	TR60914|c0_g1	3.42701	1.40005e-31	3.47026e-30
								neurofilament medium polypeptide os=homo sapiens gn=nefm pe=1 sv=3	TR63832|c1_g1	3.43531	2.33074e-24	3.84917e-23
								potassium voltage-gated channel subfamily e member 1 os=mus musculus gn=kcne1 pe=1 sv=1	TR16715|c0_g1	3.44083	0.000459804	0.00120123
								transmembrane protein 64 os=homo sapiens gn=tmem64 pe=1 sv=2	TR59323|c3_g1	3.45627	2.31213e-34	6.49162e-33
								ras-related protein rab-13 os=danio rerio gn=rab13 pe=1 sv=1	TR59212|c3_g2	3.46932	2.06114e-11	1.36734e-10
								forkhead box protein o4 os=mus musculus gn=foxo4 pe=1 sv=1	TR63362|c1_g1	3.50531	1.13965e-45	5.40581e-44
								f-box lrr-repeat protein 4 os=bos taurus gn=fbxl4 pe=2 sv=1	TR67100|c1_g1	3.51147	6.27425e-22	8.98983e-21
								casein kinase i isoform gamma-1 os=danio rerio gn=csnk1g1 pe=2 sv=1	TR64643|c2_g15	3.51627	3.36425e-25	5.85298e-24
								transcriptional regulator atrx os=homo sapiens gn=atrx pe=1 sv=5	TR66421|c0_g1	3.54646	4.97276e-53	3.17349e-51
								-related lipid transfer protein 9 os=homo sapiens gn=stard9 pe=1 sv=3	TR54740|c0_g1	3.54666	3.2787e-17	3.41856e-16
								guanine nucleotide-binding protein g g g subunit beta-3 os=canis familiaris gn=gnb3 pe=2 sv=1	TR49947|c0_g1	3.55423	4.48756e-05	0.000141866
								a-kinase anchor protein 14 os=rattus norvegicus gn=akap14 pe=2 sv=1	TR58902|c0_g1	3.59706	4.05173e-10	2.39431e-09
								anaphase-promoting complex subunit 1 os=homo sapiens gn=anapc1 pe=1 sv=1	TR64655|c0_g1	3.61843	1.12378e-20	1.48033e-19
								morc family cw-type zinc finger protein 2 os=homo sapiens gn=morc2 pe=1 sv=2	TR59281|c1_g1	3.6658	8.36556e-33	2.20808e-31
								camp-specific 3 -cyclic phosphodiesterase 4d os=rattus norvegicus gn=pde4d pe=1 sv=4	TR59606|c0_g1	3.66969	1.05665e-16	1.06295e-15
								dual specificity protein phosphatase 13 isoform a os=homo sapiens gn=dusp13 pe=1 sv=1	TR50356|c0_g1	3.67872	0.00178175	0.00408339
								gamma-aminobutyric acid receptor subunit beta-3 os=gallus gallus gn=gabrb3 pe=2 sv=1	TR59532|c5_g2	3.74801	1.037e-12	7.7156e-12
								shootin-1 os=homo sapiens gn=kiaa1598 pe=1 sv=4	TR49412|c0_g1	3.7596	0.00764756	0.0149038
								copine-9 os=rattus norvegicus gn=cpne9 pe=2 sv=1	TR60946|c3_g2	3.77308	1.9228e-15	1.76937e-14
								neuronal acetylcholine receptor subunit alpha-7 os=rattus norvegicus gn=chrna7 pe=1 sv=2	TR64931|c2_g1	3.77375	0.00124848	0.00296582
								guanine nucleotide-binding protein g g g subunit beta-3 os=canis familiaris gn=gnb3 pe=2 sv=1	TR49797|c0_g1	3.78334	4.55813e-05	0.000143946
								nephrocystin-3 os=danio rerio gn=nphp3 pe=3 sv=1	TR66035|c4_g2	3.85599	1.12272e-28	2.37517e-27
								m-phase phosphoprotein 9 os=homo sapiens gn=mphosph9 pe=1 sv=4	TR67282|c0_g1	3.9115	6.58949e-48	3.39596e-46
								transcription factor os=mus musculus gn=mafg pe=1 sv=1	TR63816|c6_g1	3.91393	2.21677e-18	2.50853e-17
								mucin-2 os=homo sapiens gn=muc2 pe=1 sv=2	TR61016|c4_g1	3.93384	5.73601e-21	7.70465e-20
								nesprin-1 os=homo sapiens gn=syne1 pe=1 sv=4	TR63509|c0_g1	3.96148	1.17228e-28	2.4763e-27
								adenylate cyclase type 2 os=homo sapiens gn=adcy2 pe=1 sv=5	TR64863|c0_g1	3.98715	1.06652e-23	1.69709e-22
								adamts-like protein 2 os=homo sapiens gn=adamtsl2 pe=1 sv=1	TR66903|c1_g1	3.98947	6.33099e-21	8.47423e-20
								meiosis inhibitor protein 1 os=mus musculus gn=mei1 pe=2 sv=3	TR67225|c1_g1	4.04411	4.90738e-23	7.49859e-22
								glycylpeptide n-tetradecanoyltransferase 2 os=danio rerio gn=nmt2 pe=2 sv=2	TR55619|c0_g1	4.04665	1.54198e-42	6.42784e-41
								calpain-7 os=mus musculus gn=capn7 pe=2 sv=1	TR66066|c0_g1	4.08323	3.18506e-34	8.87768e-33
								probable atp-dependent dna helicase hfm1 os=homo sapiens gn=hfm1 pe=1 sv=2	TR64685|c1_g1	4.12986	2.27889e-16	2.23666e-15
								cat eye syndrome critical region protein 2 os=homo sapiens gn=cecr2 pe=1 sv=2	TR66508|c0_g1	4.16446	3.735e-26	6.89492e-25
								helicase arip4 os=xenopus tropicalis gn=rad54l2 pe=2 sv=1	TR67638|c2_g6	4.18899	1.03196e-54	7.0198e-53
								serine threonine-protein kinase nim1 os=mus musculus gn=nim1k pe=2 sv=1	TR55159|c0_g2	4.24464	1.22793e-06	4.92604e-06
								consortin os=mus musculus gn=cnst pe=1 sv=1	TR59872|c2_g1	4.26595	5.94758e-36	1.82486e-34
								lrr and pyd domains-containing protein 12 os=mus musculus gn=nlrp12 pe=2 sv=1	TR9052|c5_g1	4.28833	7.93328e-13	5.97375e-12
								trichohyalin os=oryctolagus cuniculus gn=tchh pe=2 sv=1	TR63197|c1_g1	4.29674	1.5874e-14	1.36347e-13
								poly polymerase gamma os=mus musculus gn=papolg pe=1 sv=1	TR50918|c0_g2	4.37193	3.19878e-09	1.7261e-08
								phospholipase membrane-associated os=monodelphis domestica gn=plb1 pe=2 sv=1	TR61251|c1_g1	4.38832	1.81588e-89	4.10864e-87
								polyadenylate-binding protein 1 os=rattus norvegicus gn=pabpc1 pe=1 sv=1	TR50984|c6_g1	4.39661	3.72216e-40	1.39617e-38
								regulating synaptic membrane exocytosis protein 1 os=rattus norvegicus gn=rims1 pe=1 sv=1	TR64715|c1_g1	4.43454	6.38446e-11	4.06827e-10
								coiled-coil domain-containing protein 141 os=homo sapiens gn=ccdc141 pe=1 sv=2	TR67366|c0_g1	4.5129	3.87677e-21	5.27767e-20
								suppression of tumorigenicity 5 protein os=homo sapiens gn=st5 pe=1 sv=3	TR67799|c3_g1	4.5254	1.48527e-55	1.04564e-53
								protein kash5 os=bos taurus gn=ccdc155 pe=2 sv=2	TR59827|c0_g1	4.57853	1.17699e-10	7.32992e-10
								abnormal spindle-like microcephaly-associated protein homolog os=gorilla gorilla gorilla gn=aspm pe=2 sv=1	TR67713|c0_g1	4.61418	5.4606e-53	3.46912e-51
								abl interactor 2 os=homo sapiens gn=abi2 pe=1 sv=1	TR61028|c4_g4	4.63097	3.83844e-11	2.49552e-10
								methyl- -binding domain protein 2 os=homo sapiens gn=mbd2 pe=1 sv=1	TR63027|c2_g1	4.68482	9.55106e-39	3.33979e-37
								pre-b-cell leukemia transcription factor 3 os=mus musculus gn=pbx3 pe=2 sv=1	TR63137|c2_g2	4.69201	0.0117009	0.0216587
								relaxin receptor 2 os=canis familiaris gn=rxfp2 pe=2 sv=1	TR5402|c0_g1	4.79632	0.0197136	0.0341175
								ryanodine receptor 2 os=homo sapiens gn=ryr2 pe=1 sv=3	TR63048|c5_g1	4.82474	1.48033e-38	5.11717e-37
								camp-specific 3 -cyclic phosphodiesterase 4d os=rattus norvegicus gn=pde4d pe=1 sv=4	TR60884|c2_g2	4.82923	0.00918703	0.0175178
								gtp-binding protein sar1b os=rattus norvegicus gn=sar1b pe=2 sv=1	TR52924|c0_g1	4.87037	3.21538e-37	1.0433e-35
								brachyury protein os=mus musculus gn=t pe=1 sv=1	TR9451|c0_g2	4.89452	0.00912984	0.0174312
								serine threonine-protein kinase nim1 os=mus musculus gn=nim1k pe=2 sv=1	TR67856|c0_g1	5.00074	1.00023e-19	1.24363e-18
								abnormal spindle-like microcephaly-associated protein homolog os=felis catus gn=aspm pe=2 sv=1	TR63157|c0_g1	5.00085	1.26706e-39	4.63358e-38
								gtp-binding protein sar1b os=bos taurus gn=sar1b pe=2 sv=1	TR54276|c0_g1	5.0285	1.16045e-48	6.16829e-47
								glutamate receptor-interacting protein 1 os=rattus norvegicus gn=grip1 pe=1 sv=1	TR67930|c2_g24	5.11115	1.67258e-50	9.6153e-49
								proto-oncogene c-fos os=sus scrofa gn=fos pe=3 sv=2	TR63575|c7_g1	5.17797	6.21559e-05	0.000192496
								heat shock factor 2-binding protein os=homo sapiens gn=hsf2bp pe=1 sv=1	TR63399|c0_g1	5.19415	4.09349e-29	8.86386e-28
								preli domain-containing protein mitochondrial os=gallus gallus gn=prelid1 pe=2 sv=1	TR54103|c1_g7	5.1956	1.26845e-18	1.45801e-17
								uncharacterized protein ddb_g0286299 os=dictyostelium discoideum gn=ddb_g0286299 pe=4 sv=1	TR67628|c2_g7	5.21053	0.0151061	0.0270759
								phospholipase ddhd2 os=homo sapiens gn=ddhd2 pe=1 sv=2	TR63313|c1_g1	5.30309	1.73048e-107	6.20494e-105
								serine threonine-protein kinase mak os=mus musculus gn=mak pe=1 sv=2	TR63066|c1_g1	5.30842	1.54732e-34	4.37625e-33
								chrna7-fam7a fusion protein os=homo sapiens gn=chrfam7a pe=2 sv=1	TR64931|c2_g2	5.46411	1.27989e-25	2.28785e-24
								serine threonine-protein kinase 33 os=mus musculus gn=stk33 pe=1 sv=2	TR59372|c0_g1	5.49282	2.9658e-71	3.65848e-69
								wd repeat-containing protein 19 os=mus musculus gn=wdr19 pe=1 sv=1	TR63224|c0_g1	5.75116	6.64991e-73	8.79263e-71
								dynein light chain tctex-type 1 os=homo sapiens gn=dynlt1 pe=1 sv=1	TR30251|c0_g1	5.81956	2.90637e-52	1.80046e-50
								hepatitis a virus cellular receptor 1 homolog os=rattus norvegicus gn=havcr1 pe=2 sv=1	TR64897|c1_g4	5.84964	0.00211704	0.00477226
								mucin-5ac os=homo sapiens gn=muc5ac pe=1 sv=4	TR49439|c0_g1	5.89717	0.000860995	0.00212083
								camp-dependent protein kinase type ii-beta regulatory subunit os=bos taurus gn=prkar2b pe=2 sv=2	TR63577|c0_g1	5.95915	8.14843e-14	6.62379e-13
								spermatogenesis-associated protein 6 os=homo sapiens gn=spata6 pe=1 sv=1	TR59717|c0_g3	5.96056	5.62289e-28	1.14655e-26
								mast stem cell growth factor receptor kita os=danio rerio gn=kita pe=2 sv=2	TR60889|c2_g1	5.96358	2.02759e-20	2.62513e-19
								bromodomain-containing protein 8 os=mus musculus gn=brd8 pe=1 sv=2	TR60128|c0_g1	6.04975	1.20434e-44	5.49696e-43
								vegetative cell wall protein gp1 os=chlamydomonas reinhardtii gn=gp1 pe=1 sv=1	TR63259|c1_g1	6.07941	2.89697e-12	2.08246e-11
								retrotransposon-like protein 1 os=mus musculus gn=rtl1 pe=2 sv=1	TR48022|c0_g1	6.11994	0.000502079	0.0013012
								leucine-rich repeat-containing protein 73 os=homo sapiens gn=lrrc73 pe=2 sv=1	TR67882|c0_g2	6.18306	2.729e-54	1.82701e-52
								camp-responsive element modulator os=canis familiaris gn=crem pe=2 sv=2	TR59712|c0_g1	6.18783	5.12666e-22	7.38556e-21
								beta-hexosaminidase subunit alpha os=bos taurus gn=hexa pe=2 sv=1	TR63632|c3_g3	6.21346	4.21075e-68	4.6639e-66
								catenin alpha-2 os=pongo abelii gn=ctnna2 pe=2 sv=3	TR50852|c0_g2	6.24915	7.13e-46	3.39727e-44
								mitogen-activated protein kinase 15 os=rattus norvegicus gn=mapk15 pe=1 sv=2	TR60966|c0_g1	6.30642	1.44062e-54	9.73705e-53
								f-box wd repeat-containing protein 10 os=mus musculus gn=fbxw10 pe=2 sv=1	TR67875|c0_g1	6.40448	1.41955e-16	1.41291e-15
								sperm surface protein sp17 os=papio hamadryas gn=spa17 pe=2 sv=1	TR50214|c0_g3	6.44511	3.2409e-11	2.11647e-10
								protein lin-54 homolog os=xenopus tropicalis gn=lin54 pe=2 sv=1	TR59755|c2_g2	6.63689	2.31605e-80	3.91978e-78
								cyclic nucleotide-gated cation channel beta-1 os=homo sapiens gn=cngb1 pe=1 sv=2	TR61037|c0_g1	6.70125	9.81107e-30	2.20572e-28
								kelch-like protein 10 os=rattus norvegicus gn=klhl10 pe=2 sv=1	TR33383|c0_g1	6.71466	0.000111507	0.000329768
								sperm surface protein sp17 os=papio hamadryas gn=spa17 pe=2 sv=1	TR50214|c0_g6	6.7312	0.000633299	0.00160664
								junctional adhesion molecule c os=rattus norvegicus gn=jam3 pe=1 sv=1	TR58993|c0_g1	6.79148	4.26532e-43	1.81559e-41
								sperm surface protein sp17 os=papio hamadryas gn=spa17 pe=2 sv=1	TR50214|c0_g2	6.92968	0.0015352	0.0035745
								meiosis 1 arrest protein os=homo sapiens gn=m1ap pe=2 sv=1	TR57423|c1_g1	7.07073	1.20461e-35	3.63279e-34
								nucleoside diphosphate kinase homolog 5 os=homo sapiens gn=nme5 pe=2 sv=1	TR49782|c0_g1	7.12407	4.42949e-74	6.08494e-72
								synaptonemal complex protein 2 os=homo sapiens gn=sycp2 pe=2 sv=2	TR67766|c0_g2	7.71239	2.06137e-33	5.60172e-32
								spectrin beta non-erythrocytic 4 os=homo sapiens gn=sptbn4 pe=1 sv=2	TR63530|c3_g2	7.78472	2.33902e-25	4.10989e-24
								morn repeat-containing protein 2 os=mus musculus gn=morn2 pe=2 sv=1	TR49960|c0_g1	7.9892	1.96742e-38	6.7349e-37
								testis-expressed sequence 11 protein os=homo sapiens gn=tex11 pe=1 sv=3	TR67976|c2_g3	8.40435	2.07157e-75	2.99147e-73
								basic proline-rich protein os=sus scrofa pe=1 sv=2	TR67360|c0_g1	8.42086	2.71713e-19	3.28282e-18
								coiled-coil domain-containing protein 175 os=bos taurus gn=ccdc175 pe=2 sv=2	TR59670|c1_g1	8.76888	1.63295e-59	1.32107e-57
								ankyrin repeat domain-containing protein 45 os=homo sapiens gn=ankrd45 pe=2 sv=1	TR58274|c0_g1	8.82295	9.52421e-61	8.09194e-59
								sperm surface protein sp17 os=papio hamadryas gn=spa17 pe=2 sv=1	TR50214|c0_g7	8.83954	1.96849e-07	8.69404e-07
								sperm surface protein sp17 os=macropus eugenii gn=spa17 pe=2 sv=1	TR50214|c0_g4	9.28642	2.12546e-38	7.26415e-37
								izumo sperm-egg fusion protein 1 os=mus musculus gn=izumo1 pe=1 sv=1	TR56016|c0_g1	10.5659	5.54856e-36	1.70367e-34
								golgin subfamily a member 6-like protein 22 os=homo sapiens gn=golga6l22 pe=3 sv=1	TR63802|c0_g1	10.6182	8.45134e-22	1.20075e-20
								homeodomain-interacting protein kinase 1 os=rattus norvegicus gn=hipk1 pe=2 sv=1	TR59649|c2_g4	10.946	7.05296e-13	5.33747e-12
								hyaluronan mediated motility receptor os=homo sapiens gn=hmmr pe=1 sv=2	TR59620|c3_g2	11.231	1.16448e-13	9.36161e-13
								m serotype os=streptococcus pyogenes gn= pe=3 sv=1	TR52356|c2_g1	12.148	1.92636e-28	4.01508e-27
								centromere-associated protein e os=homo sapiens gn=cenpe pe=1 sv=2	TR60177|c0_g3	12.2743	9.68899e-17	9.7747e-16
								sun domain-containing protein 1 os=mus musculus gn=sun1 pe=1 sv=2	TR59700|c2_g1	12.4434	2.55345e-17	2.68353e-16

## Sheet: Supplementary_Table_SET8.
Supplementary Table SET8. Red porgy and common pandora results of the targeted search in brains. Genes found under the terms: "social behavior" (for red porgy), "inter-male aggressive behavior" and "male courtship behavior" (for common pandora)
BRAIN
Red porgy
"social behavior"
Annotation description	gene ids	log2FoldChange	pvalue	padj
serine threonine-protein phosphatase 2b catalytic subunit alpha isoform os=rattus norvegicus gn=ppp3ca pe=1 sv=1	TR53245|c1_g1	0.375776	0.000599767	0.033911
serine threonine-protein phosphatase 2b catalytic subunit alpha isoform os=rattus norvegicus gn=ppp3ca pe=1 sv=1	TR60175|c0_g2	0.662034	0.000491614	0.0299172
sh3 and multiple ankyrin repeat domains protein 1 os=rattus norvegicus gn=shank1 pe=1 sv=1	TR66299|c0_g1	0.374458	0.00126568	0.049856
neurexin-2-beta os=homo sapiens gn=nrxn2 pe=2 sv=1	TR55480|c2_g2	0.414571	0.000611181	0.0342799
serine threonine-protein phosphatase 2b catalytic subunit alpha isoform os=homo sapiens gn=ppp3ca pe=1 sv=1	TR60175|c11_g2	0.46377	0.000471512	0.0293133
glutamate receptor nmda 1 os=canis familiaris gn=grin1 pe=2 sv=2	TR60115|c4_g1	0.612201	0.00015539	0.0169215
sh3 and multiple ankyrin repeat domains protein 1 os=mus musculus gn=shank1 pe=1 sv=1	TR66632|c0_g1	0.735968	8.3984e-08	0.000118191
Common pandora
"inter-male aggressive behavior"
Annotation description	gene ids	log2FoldChange	pvalue	padj
kin of irre-like protein 1 os=homo sapiens gn=kirrel pe=1 sv=2	TR71904|c0_g1	0.773768	0.00328488	0.0309445
ap-2 complex subunit alpha-1 os=homo sapiens gn=ap2a1 pe=1 sv=3	TR80336|c1_g2	0.448302	0.000263625	0.00762294
"male courtship behavior"
Annotation description	gene ids	log2FoldChange	pvalue	padj
ap-2 complex subunit alpha-1 os=homo sapiens gn=ap2a1 pe=1 sv=3	TR80336|c1_g2	0.448302	0.000263625	0.00762294
calcium calmodulin-dependent protein kinase type ii subunit gamma os=homo sapiens gn=camk2g pe=1 sv=3	TR75037|c5_g1	0.690524	0.0069059	0.047376
peripheral plasma membrane protein cask os=mus musculus gn=cask pe=1 sv=2	TR86733|c1_g2	0.590696	0.00752795	0.0498472
cytoplasmic polyadenylation element-binding protein 2 os=mus musculus gn=cpeb2 pe=1 sv=1	TR78727|c1_g1	0.825516	0.00260567	0.027054
neuroligin-2 os=homo sapiens gn=nlgn2 pe=1 sv=1	TR84856|c3_g3	0.457229	0.00757269	0.0500386
